# Supplementary material for: Neurobehavioral dysfunction in a mouse model of Down syndrome: upregulation of cystathionine β-synthase, H2S overproduction, altered protein persulfidation, synaptic dysfunction, endoplasmic reticulum stress, and autophagy
Source: GeroScience. 2024 Apr 1;46(5):4275–314. doi: 10.1007/s11357-024-01146-8 (PMC11336008; doi:10.1007/s11357-024-01146-8)
Supplement: Supplementary file 1 — Supplementary file1 (XLSX 2600 KB) [file 11357_2024_1146_MOESM1_ESM.xlsx]

## Sheet: FP_DSm vs CONm 0.05
CON m 173	CON m 174	CON m 177	DS m 171	DS m 175	DS m 176	Welch's T-test Significant DS m_CON m	Welch's T-test significant	-Log Welch's T-test p-value DS m_CON m	Welch's T-test Difference DS m_CON m	Welch's T-test Test statistic DS m_CON m	Accession	Protein name	Description	Gene name
23.1419	23.848	22.8521	23.3511	24.1015	22.6598			0.0607914	0.0901171	0.176469	Q80U28	MADD_MOUSE	MAP kinase-activating death domain protein OS=Mus musculus OX=10090 GN=Madd PE=1 SV=2	Madd
22.5279	22.3238	22.402	22.5161	22.3035	22.5525			0.149771	0.0394955	0.403838	Q8CGA0	PPM1F_MOUSE	Protein phosphatase 1F OS=Mus musculus OX=10090 GN=Ppm1f PE=1 SV=1	Ppm1f
24.5105	25.6292	25.7363	24.9316	25.1604	25.0772			0.214218	-0.235627	-0.592558	Q3THW5	H2AV_MOUSE	Histone H2A.V OS=Mus musculus OX=10090 GN=H2az2 PE=1 SV=3	H2afv
22.5557	23.5404	22.2534	21.6916	23.0851	21.6217			0.453393	-0.650405	-1.05777	Q6A065	CE170_MOUSE	Centrosomal protein of 170 kDa OS=Mus musculus OX=10090 GN=Cep170 PE=1 SV=2	Cep170
22.9165	23.0658	24.1253	22.9889	23.0225	23.0829			0.329247	-0.337767	-0.88533	P58404	STRN4_MOUSE	Striatin-4 OS=Mus musculus OX=10090 GN=Strn4 PE=1 SV=2	Strn4
25.9539	25.9088	26.0995	25.9361	25.9361	26.1391			0.0637738	0.0163123	0.183669	Q9DCS9	NDUBA_MOUSE	NADH dehydrogenase [ubiquinone] 1 beta subcomplex subunit 10 OS=Mus musculus OX=10090 GN=Ndufb10 PE=1 SV=3	Ndufb10
24.632	24.7645	19.1481	24.4984	24.7389	19.075			0.00974829	-0.0774352	-0.0296004	Q9R1P1	PSB3_MOUSE	Proteasome subunit beta type-3 OS=Mus musculus OX=10090 GN=Psmb3 PE=1 SV=1	Psmb3
18.6746	17.5827	18.5265	18.3598	17.7819	18.308			0.100903	-0.111364	-0.286561	Q62245	SOS1_MOUSE	Son of sevenless homolog 1 OS=Mus musculus OX=10090 GN=Sos1 PE=1 SV=2	Sos1
24.945	24.6375	25.6181	24.9584	23.4425	25.3975			0.274932	-0.467402	-0.70905	Q8K0S0	PHYIP_MOUSE	Phytanoyl-CoA hydroxylase-interacting protein OS=Mus musculus OX=10090 GN=Phyhip PE=1 SV=1	Phyhip
24.2096	24.0854	24.1719	24.1253	24.1332	24.275			0.133697	0.0222359	0.3648	O70161	PI51C_MOUSE	Phosphatidylinositol 4-phosphate 5-kinase type-1 gamma OS=Mus musculus OX=10090 GN=Pip5k1c PE=1 SV=2	Pip5k1c
19.2836	18.8799	19.0195	19.2019	19.2704	19.1937			0.515109	0.161008	1.33255	Q8C6G8	WDR26_MOUSE	WD repeat-containing protein 26 OS=Mus musculus OX=10090 GN=Wdr26 PE=1 SV=3	Wdr26
23.9584	23.9043	23.3511	22.5598	23.8093	23.2178			0.559599	-0.542257	-1.32348	Q78PY7	SND1_MOUSE	Staphylococcal nuclease domain-containing protein 1 OS=Mus musculus OX=10090 GN=Snd1 PE=1 SV=1	Snd1
23.6096	23.9406	23.8858	23.6865	23.9225	24.1332			0.243611	0.102073	0.619639	P60840	ENSA_MOUSE	Alpha-endosulfine OS=Mus musculus OX=10090 GN=Ensa PE=1 SV=1	Ensa
25.1871	25.3273	25.1488	27.6865	26.8504	25.1015			0.650672	1.32507	1.73552	P47857	PFKAM_MOUSE	ATP-dependent 6-phosphofructokinase, muscle type OS=Mus musculus OX=10090 GN=Pfkm PE=1 SV=3	Pfkm
24.5522	24.6486	24.6431	24.4362	24.5345	24.6649			0.380228	-0.069404	-0.947469	Q8R5C5	ACTY_MOUSE	Beta-centractin OS=Mus musculus OX=10090 GN=Actr1b PE=1 SV=1	Actr1b
21.8957	22.9567	22.8271	21.0225	23.0094	22.9298			0.116449	-0.239279	-0.327611	P46467	VPS4B_MOUSE	Vacuolar protein sorting-associated protein 4B OS=Mus musculus OX=10090 GN=Vps4b PE=1 SV=2	Vps4b
22.9089	22.9205	23.1079	22.8824	22.9356	22.8116			0.592862	-0.102524	-1.38907	Q3UYC0	PPM1H_MOUSE	Protein phosphatase 1H OS=Mus musculus OX=10090 GN=Ppm1h PE=1 SV=1	Ppm1h
25.4073	26.1814	25.4041	26.391	25.558	25.5783			0.179683	0.178188	0.472656	P97798	NEO1_MOUSE	Neogenin OS=Mus musculus OX=10090 GN=Neo1 PE=1 SV=1	Neo1
23.228	23.2821	23.391	23.2679	23.4041	23.3376			0.227387	0.0361379	0.582852	Q99JP7	GGT7_MOUSE	Glutathione hydrolase 7 OS=Mus musculus OX=10090 GN=Ggt7 PE=1 SV=2	Ggt7
23.9847	24.0772	24.0443	23.9584	23.976	24.0359			0.559085	-0.0453192	-1.26448	P42208	SEPT2_MOUSE	Septin-2 OS=Mus musculus OX=10090 GN=Septin2 PE=1 SV=2	2023-09-02
18.2339	18.8902	17.4982	16.9095	18.6495	17.9146			0.232001	-0.382936	-0.593726	Q8BFY9	TNPO1_MOUSE	Transportin-1 OS=Mus musculus OX=10090 GN=Tnpo1 PE=1 SV=2	Tnpo1
25.6944	25.5551	25.6703	25.3031	25.6096	25.7286			0.261439	-0.0928396	-0.693704	P63318	KPCG_MOUSE	Protein kinase C gamma type OS=Mus musculus OX=10090 GN=Prkcg PE=1 SV=1	Prkcg
24.4738	24.4298	24.5404	24.239	24.5225	24.5983			0.083293	-0.0280577	-0.246165	P63242	IF5A1_MOUSE	Eukaryotic translation initiation factor 5A-1 OS=Mus musculus OX=10090 GN=Eif5a PE=1 SV=2	Eif5a
26.632	26.8623	26.726	26.726	26.673	26.8504			0.0386572	0.00971731	0.11425	Q99PT1	GDIR1_MOUSE	Rho GDP-dissociation inhibitor 1 OS=Mus musculus OX=10090 GN=Arhgdia PE=1 SV=3	Arhgdia
22.4658	22.3743	22.4042	22.3327	22.7028	25.7415			0.409643	1.17758	1.09014	P23818	GRIA1_MOUSE	Glutamate receptor 1 OS=Mus musculus OX=10090 GN=Gria1 PE=1 SV=1	Gria1
22.2339	22.9121	22.4114	22.4607	22.9996	23.2535			0.549324	0.385506	1.24512	P27612	PLAP_MOUSE	Phospholipase A-2-activating protein OS=Mus musculus OX=10090 GN=Plaa PE=1 SV=4	Plaa
21.8834	20.8646	20.853	20.7227	22.6999	20.7708			0.093904	0.197474	0.268557	Q8BIK4	DOCK9_MOUSE	Dedicator of cytokinesis protein 9 OS=Mus musculus OX=10090 GN=Dock9 PE=1 SV=2	Dock9
20.9261	20.7839	20.7714	20.7099	20.9337	20.8539			0.0216383	0.00535266	0.0651523	O35459	ECH1_MOUSE	Delta(3,5)-Delta(2,4)-dienoyl-CoA isomerase, mitochondrial OS=Mus musculus OX=10090 GN=Ech1 PE=1 SV=1	Ech1
26.7129	26.726	26.9088	26.6865	26.8858	26.9088			0.177907	0.0444361	0.468821	O55131	SEPT7_MOUSE	Septin-7 OS=Mus musculus OX=10090 GN=Septin7 PE=1 SV=1	2023-09-07
21.1082	21.0612	20.4335	20.9492	19.7893	20.2731			0.573642	-0.530403	-1.32421	Q00897	A1AT4_MOUSE	Alpha-1-antitrypsin 1-4 OS=Mus musculus OX=10090 GN=Serpina1d PE=1 SV=1	Serpina1d
26.346	26.5029	26.0254	26.0854	26.2058	26.2979			0.234275	-0.0950902	-0.619824	O54983	CRYM_MOUSE	Ketimine reductase mu-crystallin OS=Mus musculus OX=10090 GN=Crym PE=1 SV=1	Crym
18.3894	17.8329	18.0566	18.8005	18.5442	18.3981			1.11255	0.487979	2.44075	Q9EQJ9	MAGI3_MOUSE	Membrane-associated guanylate kinase, WW and PDZ domain-containing protein 3 OS=Mus musculus OX=10090 GN=Magi3 PE=1 SV=2	Magi3
19.7049	19.949	19.9988	19.844	19.6396	20.1057			0.0439175	-0.021108	-0.129808	Q6PGB6	NAA50_MOUSE	N-alpha-acetyltransferase 50 OS=Mus musculus OX=10090 GN=Naa50 PE=1 SV=1	Naa50
26.8974	26.9316	26.976	26.9203	26.9869	27.019			0.470394	0.0404174	1.09442	P06151	LDHA_MOUSE	L-lactate dehydrogenase A chain OS=Mus musculus OX=10090 GN=Ldha PE=1 SV=3	Ldha
18.6466	18.9344	19.1201	18.7462	19.3475	19.4668			0.459589	0.286463	1.09292	Q7TPM1	PRC2B_MOUSE	Protein PRRC2B OS=Mus musculus OX=10090 GN=Prrc2b PE=1 SV=1	Prrc2b
20.3978	19.9885	21.0472	20.3504	19.9585	19.7091			0.561832	-0.47182	-1.30944	P23591	FCL_MOUSE	GDP-L-fucose synthase OS=Mus musculus OX=10090 GN=Gfus PE=1 SV=3	Tsta3
21.9563	23.135	23.7389	23.6649	23.2821	23.7594			0.449811	0.625384	1.15087	Q8BMJ2	SYLC_MOUSE	Leucine--tRNA ligase, cytoplasmic OS=Mus musculus OX=10090 GN=Lars1 PE=1 SV=2	Lars
24.0772	24.0935	24.1719	24.019	24.2317	24.0854			0.0100281	-0.0021623	-0.0312094	Q61081	CDC37_MOUSE	Hsp90 co-chaperone Cdc37 OS=Mus musculus OX=10090 GN=Cdc37 PE=1 SV=1	Cdc37
18.2213	18.935	18.8086	18.4733	18.4393	18.4801			0.321287	-0.190778	-0.866114	Q52KF3	SPIR1_MOUSE	Protein spire homolog 1 OS=Mus musculus OX=10090 GN=Spire1 PE=1 SV=1	Spire1
23.13	23.0399	22.9796	23.2022	23.117	23.1129			0.801082	0.0941251	1.79246	Q05BC3	EMAL1_MOUSE	Echinoderm microtubule-associated protein-like 1 OS=Mus musculus OX=10090 GN=Eml1 PE=1 SV=1	Eml1
23.5045	23.48	22.9738	23.2101	23.1598	23.1062			0.345082	-0.160729	-0.915642	Q9QUM9	PSA6_MOUSE	Proteasome subunit alpha type-6 OS=Mus musculus OX=10090 GN=Psma6 PE=1 SV=1	Psma6
23.8576	23.7995	23.9933	23.7077	23.8576	24.019			0.0715366	-0.0220356	-0.206541	Q6PCP5	MFF_MOUSE	Mitochondrial fission factor OS=Mus musculus OX=10090 GN=Mff PE=1 SV=1	Mff
25.1795	25.0975	24.9043	24.848	24.848	24.8044			0.981591	-0.226917	-2.73809	Q6R891	NEB2_MOUSE	Neurabin-2 OS=Mus musculus OX=10090 GN=Ppp1r9b PE=1 SV=1	Ppp1r9b
20.777	22.1602	21.2685	21.5145	21.7253	21.4346			0.131098	0.156249	0.377408	P70318	TIAR_MOUSE	Nucleolysin TIAR OS=Mus musculus OX=10090 GN=Tial1 PE=1 SV=1	Tial1
25.217	25.3376	25.217	25.3679	25.3811	25.3877			1.0411	0.121737	2.99709	P08226	APOE_MOUSE	Apolipoprotein E OS=Mus musculus OX=10090 GN=Apoe PE=1 SV=2	Apoe
22.5073	22.2563	22.3778	22.0995	22.1865	22.2317			1.07647	-0.207934	-2.52953	Q9JJA9	GRASP_MOUSE	General receptor for phosphoinositides 1-associated scaffold protein OS=Mus musculus OX=10090 GN=Tamalin PE=1 SV=2	Grasp
26.3828	26.9203	26.6865	26.7517	26.5433	26.632			0.0410336	-0.0208015	-0.124635	P97797	SHPS1_MOUSE	Tyrosine-protein phosphatase non-receptor type substrate 1 OS=Mus musculus OX=10090 GN=Sirpa PE=1 SV=2	Sirpa
24.9406	24.7543	24.824	25.0275	25.1488	24.9225			1.05774	0.193333	2.27429	Q8R191	SNG3_MOUSE	Synaptogyrin-3 OS=Mus musculus OX=10090 GN=Syngr3 PE=1 SV=1	Syngr3
22.749	22.9917	22.6755	23.0147	22.743	22.7884			0.124486	0.0433362	0.340633	Q80TQ2	CYLD_MOUSE	Ubiquitin carboxyl-terminal hydrolase CYLD OS=Mus musculus OX=10090 GN=Cyld PE=1 SV=2	Cyld
22.3119	21.5947	22.046	22.2934	22.1617	22.1351			0.378615	0.212501	0.988496	Q6ZQ58	LARP1_MOUSE	La-related protein 1 OS=Mus musculus OX=10090 GN=Larp1 PE=1 SV=3	Larp1
21.7348	21.1706	21.6157	21.8477	21.716	21.7858			0.608973	0.276112	1.56989	Q8CES0	NAA30_MOUSE	N-alpha-acetyltransferase 30 OS=Mus musculus OX=10090 GN=Naa30 PE=1 SV=2	Naa30
26.5507	26.2535	26.632	26.5565	26.3745	26.5565			0.0441094	0.0171382	0.131771	Q9JKC6	CEND_MOUSE	Cell cycle exit and neuronal differentiation protein 1 OS=Mus musculus OX=10090 GN=Cend1 PE=1 SV=1	Cend1
21.9261	21.6798	21.8752	21.848	21.3802	21.866			0.284792	-0.128956	-0.733303	Q9ERK4	XPO2_MOUSE	Exportin-2 OS=Mus musculus OX=10090 GN=Cse1l PE=1 SV=1	Cse1l
24.5463	24.7338	24.48	24.5165	24.558	24.5345			0.238681	-0.0503508	-0.654495	P45591	COF2_MOUSE	Cofilin-2 OS=Mus musculus OX=10090 GN=Cfl2 PE=1 SV=1	Cfl2
24.3511	24.2821	24.5285	22.0365	24.558	24.4862			0.308932	-0.693684	-0.83371	O35841	API5_MOUSE	Apoptosis inhibitor 5 OS=Mus musculus OX=10090 GN=Api5 PE=1 SV=2	Api5
19.1463	19.2437	18.9366	19.3002	18.4375	19.1153			0.209791	-0.15787	-0.568987	Q8BH55	THNS1_MOUSE	Threonine synthase-like 1 OS=Mus musculus OX=10090 GN=Thnsl1 PE=1 SV=1	Thnsl1
25.8336	25.9088	26.1075	25.3877	25.9912	26.0793			0.208096	-0.130599	-0.562501	Q8K2B3	SDHA_MOUSE	Succinate dehydrogenase [ubiquinone] flavoprotein subunit, mitochondrial OS=Mus musculus OX=10090 GN=Sdha PE=1 SV=1	Sdha
20.0203	19.5459	19.1167	18.9027	19.6892	19.7531			0.107587	-0.112638	-0.297999	Q64336	TBR1_MOUSE	T-box brain protein 1 OS=Mus musculus OX=10090 GN=Tbr1 PE=1 SV=2	Tbr1
22.0304	21.6734	22.0781	19.3557	22.2005	19.3666			0.642829	-1.61971	-1.69594	Q921M4	GOGA2_MOUSE	Golgin subfamily A member 2 OS=Mus musculus OX=10090 GN=Golga2 PE=1 SV=3	Golga2
26.5014	26.6181	26.5565	26.6998	26.7129	25.4583			0.232554	-0.268365	-0.642937	Q9D898	ARP5L_MOUSE	Actin-related protein 2/3 complex subunit 5-like protein OS=Mus musculus OX=10090 GN=Arpc5l PE=1 SV=1	Arpc5l
18.7913	19.0453	17.94	19.2463	NaN	18.2651			0.0917645	0.163556	0.27552	Q6VNB8	WDFY3_MOUSE	WD repeat and FYVE domain-containing protein 3 OS=Mus musculus OX=10090 GN=Wdfy3 PE=1 SV=1	Wdfy3
22.8947	22.7037	23.1435	23.0017	22.8605	23.1335			0.216177	0.0846017	0.564947	Q6P8X1	SNX6_MOUSE	Sorting nexin-6 OS=Mus musculus OX=10090 GN=Snx6 PE=1 SV=2	Snx6
22.2311	22.4244	22.4054	22.312	22.4263	22.4694			0.248946	0.04894	0.632405	P51830	ADCY9_MOUSE	Adenylate cyclase type 9 OS=Mus musculus OX=10090 GN=Adcy9 PE=1 SV=1	Adcy9
26.0547	27.632	26.6458	26.3376	26.7645	26.5898			0.15932	-0.213559	-0.44821	Q61361	PGCB_MOUSE	Brevican core protein OS=Mus musculus OX=10090 GN=Bcan PE=1 SV=2	Bcan
21.4061	21.3151	21.5579	21.3549	21.0125	21.2922			0.723871	-0.206521	-1.62797	Q9CQ22	LTOR1_MOUSE	Ragulator complex protein LAMTOR1 OS=Mus musculus OX=10090 GN=Lamtor1 PE=1 SV=1	Lamtor1
22.5741	22.6501	22.6219	22.3632	22.5844	22.623			0.425933	-0.0918471	-1.09455	P60122	RUVB1_MOUSE	RuvB-like 1 OS=Mus musculus OX=10090 GN=Ruvbl1 PE=1 SV=1	Ruvbl1
22.5943	22.3715	22.6359	22.5614	22.4494	22.6235			0.0377955	0.0108935	0.112769	Q8CHU3	EPN2_MOUSE	Epsin-2 OS=Mus musculus OX=10090 GN=Epn2 PE=1 SV=1	Epn2
20.7326	20.6381	20.9035	20.8408	21.3119	20.6973			0.37871	0.191926	0.953758	P53612	PGTB2_MOUSE	Geranylgeranyl transferase type-2 subunit beta OS=Mus musculus OX=10090 GN=Rabggtb PE=1 SV=2	Rabggtb
20.6626	20.2785	20.0397	20.9005	19.9596	20.2666			0.0498818	0.0485973	0.146754	Q922D4	PP6R3_MOUSE	Serine/threonine-protein phosphatase 6 regulatory subunit 3 OS=Mus musculus OX=10090 GN=Ppp6r3 PE=1 SV=1	Ppp6r3
27.17	27.3745	27.4394	27.3745	27.3662	27.4551			0.31634	0.0706635	0.821785	P30275	KCRU_MOUSE	Creatine kinase U-type, mitochondrial OS=Mus musculus OX=10090 GN=Ckmt1 PE=1 SV=1	Ckmt1
20.3907	20.4244	20.881	21.1065	20.909	20.8947			0.96158	0.404712	2.34932	O70480	VAMP4_MOUSE	Vesicle-associated membrane protein 4 OS=Mus musculus OX=10090 GN=Vamp4 PE=1 SV=1	Vamp4
26.6998	25.3342	25.4583	26.673	26.7771	25.4457			0.31312	0.467871	0.76623	P31938	MP2K1_MOUSE	Dual specificity mitogen-activated protein kinase kinase 1 OS=Mus musculus OX=10090 GN=Map2k1 PE=1 SV=2	Map2k1
21.4378	21.3153	21.5587	21.4012	21.6796	21.2366			0.0040988	0.0018762	0.0127503	Q58A65	JIP4_MOUSE	C-Jun-amino-terminal kinase-interacting protein 4 OS=Mus musculus OX=10090 GN=Spag9 PE=1 SV=2	Spag9
22.3805	22.0423	22.3351	22.2629	22.4884	22.4725			0.52113	0.155332	1.20888	Q68FD9	K1549_MOUSE	UPF0606 protein KIAA1549 OS=Mus musculus OX=10090 GN=Kiaa1549 PE=1 SV=3	Kiaa1549
19.2148	18.7441	18.8322	18.8745	18.6071	19.417			0.0433068	0.0358467	0.128646	P97792	CXAR_MOUSE	Coxsackievirus and adenovirus receptor homolog OS=Mus musculus OX=10090 GN=Cxadr PE=1 SV=1	Cxadr
18.8527	16.7878	18.1107	17.9097	18.4548	16.9002			0.0749631	-0.16217	-0.214408	Q6KAU4	MB12B_MOUSE	Multivesicular body subunit 12B OS=Mus musculus OX=10090 GN=Mvb12b PE=1 SV=2	Mvb12b
24.7995	24.9716	25.0854	24.824	25.0062	24.9271			0.12103	-0.0330556	-0.335778	P27546	MAP4_MOUSE	Microtubule-associated protein 4 OS=Mus musculus OX=10090 GN=Map4 PE=1 SV=3	Map4
19.5192	18.4452	19.355	17.8478	19.004	19.2894			0.284407	-0.392698	-0.710138	Q8C0I1	ADAS_MOUSE	Alkyldihydroxyacetonephosphate synthase, peroxisomal OS=Mus musculus OX=10090 GN=Agps PE=1 SV=1	Agps
24.3307	24.3307	24.5754	23.7389	24.317	24.6264			0.253794	-0.184844	-0.678133	Q8BK72	RT27_MOUSE	28S ribosomal protein S27, mitochondrial OS=Mus musculus OX=10090 GN=Mrps27 PE=1 SV=2	Mrps27
24.9847	25.0275	24.8288	24.8288	24.8191	25.1253			0.0662076	-0.0225798	-0.192595	P29595	NEDD8_MOUSE	NEDD8 OS=Mus musculus OX=10090 GN=Nedd8 PE=1 SV=2	Nedd8
20.309	20.5675	20.8051	20.4129	20.7233	20.7558			0.143705	0.0701224	0.389181	Q8BG81	PDIP3_MOUSE	Polymerase delta-interacting protein 3 OS=Mus musculus OX=10090 GN=Poldip3 PE=1 SV=1	Poldip3
21.5075	22.2924	22.7588	22.4687	22.5051	22.6008			0.344953	0.338609	0.922119	Q9JM63	KCJ10_MOUSE	ATP-sensitive inward rectifier potassium channel 10 OS=Mus musculus OX=10090 GN=Kcnj10 PE=1 SV=1	Kcnj10
20.7624	20.7508	21.1068	20.7758	20.2966	21.0859			0.227263	-0.153951	-0.597654	Q60649	CLPB_MOUSE	Caseinolytic peptidase B protein homolog OS=Mus musculus OX=10090 GN=Clpb PE=1 SV=1	Clpb
23.9495	23.2961	23.4551	24.2021	23.4041	23.9672			0.398051	0.290862	0.944868	P21278	GNA11_MOUSE	Guanine nucleotide-binding protein subunit alpha-11 OS=Mus musculus OX=10090 GN=Gna11 PE=1 SV=1	Gna11
22.2726	22.4151	21.6995	21.4145	21.7724	22.5203			0.222884	-0.226687	-0.57772	Q791T5	MTCH1_MOUSE	Mitochondrial carrier homolog 1 OS=Mus musculus OX=10090 GN=Mtch1 PE=1 SV=1	Mtch1
24.4488	24.5926	24.5926	24.1565	24.5638	24.5754			0.295543	-0.112773	-0.773261	Q9D3A9	TTYH1_MOUSE	Protein tweety homolog 1 OS=Mus musculus OX=10090 GN=Ttyh1 PE=1 SV=1	Ttyh1
23.5638	23.5404	23.7286	23.4425	24.019	23.5638			0.121232	0.0642001	0.346652	P60904	DNJC5_MOUSE	DnaJ homolog subfamily C member 5 OS=Mus musculus OX=10090 GN=Dnajc5 PE=1 SV=1	Dnajc5
21.1543	21.2007	21.3361	20.9217	21.2678	21.4544			0.0308531	-0.0157102	-0.0950365	Q9JMC3	DNJA4_MOUSE	DnaJ homolog subfamily A member 4 OS=Mus musculus OX=10090 GN=Dnaja4 PE=1 SV=1	Dnaja4
20.3274	20.4637	20.5916	20.5481	20.7045	20.4969			0.545002	0.122256	1.24028	Q8BYN5	FSD1L_MOUSE	FSD1-like protein OS=Mus musculus OX=10090 GN=Fsd1l PE=1 SV=2	Fsd1l
20.707	20.874	21.0232	21.0311	21.1371	21.4067			1.04008	0.323522	2.24109	Q6IR34	GPSM1_MOUSE	G-protein-signaling modulator 1 OS=Mus musculus OX=10090 GN=Gpsm1 PE=1 SV=3	Gpsm1
19.6994	19.4919	19.6211	19.8612	19.6242	19.3309			0.0025698	0.00133896	0.00812161	Q8VDL4	ADPGK_MOUSE	ADP-dependent glucokinase OS=Mus musculus OX=10090 GN=Adpgk PE=1 SV=2	Adpgk
24.1095	24.2891	24.391	24.1253	24.3645	24.4298			0.128346	0.0433604	0.350115	P97351	RS3A_MOUSE	40S ribosomal protein S3a OS=Mus musculus OX=10090 GN=Rps3a PE=1 SV=3	Rps3a
22.0565	21.9654	22.029	21.7654	21.9429	22.0689			0.385485	-0.0912717	-0.991307	Q9DAR7	DCPS_MOUSE	m7GpppX diphosphatase OS=Mus musculus OX=10090 GN=Dcps PE=1 SV=1	Dcps
23.228	23.391	23.3239	23.2679	23.3376	23.4298			0.175257	0.0307935	0.46222	P12815	PDCD6_MOUSE	Programmed cell death protein 6 OS=Mus musculus OX=10090 GN=Pdcd6 PE=1 SV=2	Pdcd6
21.8266	22.6251	22.6427	22.4875	22.8463	22.6895			0.428248	0.309636	1.07338	Q6NS82	RETR2_MOUSE	Reticulophagy regulator 2 OS=Mus musculus OX=10090 GN=Retreg2 PE=1 SV=2	Fam134a
24.3511	24.4362	24.4984	24.5105	24.48	24.5869			0.831049	0.0972506	1.82706	Q61166	MARE1_MOUSE	Microtubule-associated protein RP/EB family member 1 OS=Mus musculus OX=10090 GN=Mapre1 PE=1 SV=3	Mapre1
23.8288	23.7077	24.002	23.7492	23.7695	24.1332			0.0881498	0.0378215	0.250172	Q921F2	TADBP_MOUSE	TAR DNA-binding protein 43 OS=Mus musculus OX=10090 GN=Tardbp PE=1 SV=1	Tardbp
20.3952	20.1337	20.4587	20.0605	20.433	20.4147			0.0582436	-0.0264562	-0.168731	Q8VBT0	TMX1_MOUSE	Thioredoxin-related transmembrane protein 1 OS=Mus musculus OX=10090 GN=Tmx1 PE=1 SV=1	Tmx1
21.309	19.6872	20.4264	21.0638	21.4697	20.3488			0.348642	0.486582	0.850757	Q80UY2	KCMF1_MOUSE	E3 ubiquitin-protein ligase KCMF1 OS=Mus musculus OX=10090 GN=Kcmf1 PE=1 SV=1	Kcmf1
20.6165	20.9219	20.5205	20.802	20.9711	20.7796			0.505454	0.164611	1.21676	Q61327	SC6A3_MOUSE	Sodium-dependent dopamine transporter OS=Mus musculus OX=10090 GN=Slc6a3 PE=1 SV=2	Slc6a3
19.3038	20.0928	20.1826	19.6993	19.5141	20.3423			0.00682721	-0.00781314	-0.0208126	Q6PDI5	ECM29_MOUSE	Proteasome adapter and scaffold protein ECM29 OS=Mus musculus OX=10090 GN=Ecpas PE=1 SV=3	Ecm29
19.3614	18.0546	18.761	18.7714	19.2708	18.9302			0.246959	0.26518	0.654149	Q9DC50	OCTC_MOUSE	Peroxisomal carnitine O-octanoyltransferase OS=Mus musculus OX=10090 GN=Crot PE=1 SV=1	Crot
20.5288	20.3405	19.7656	20.2364	20.2647	21.0659			0.363424	0.310755	0.873295	Q9QYH6	MAGD1_MOUSE	Melanoma-associated antigen D1 OS=Mus musculus OX=10090 GN=Maged1 PE=1 SV=1	Maged1
21.0642	20.9485	19.7941	20.7967	21.1273	21.559			0.507886	0.558751	1.21038	Q9QUJ7	ACSL4_MOUSE	Long-chain-fatty-acid--CoA ligase 4 OS=Mus musculus OX=10090 GN=Acsl4 PE=1 SV=2	Acsl4
24.3844	24.5105	24.4676	24.4862	23.9584	24.6431			0.152849	-0.0916557	-0.435676	Q922R8	PDIA6_MOUSE	Protein disulfide-isomerase A6 OS=Mus musculus OX=10090 GN=Pdia6 PE=1 SV=3	Pdia6
22.1102	22.1433	22.1701	22.2137	22.2871	22.223	+	DS m_CON m	1.53849	0.100079	3.46748	Q3B7Z2	OSBP1_MOUSE	Oxysterol-binding protein 1 OS=Mus musculus OX=10090 GN=Osbp PE=1 SV=3	Osbp
22.6408	22.6706	22.8154	22.768	22.7663	22.8717			0.634122	0.0930449	1.44946	Q9CQ62	DECR_MOUSE	2,4-dienoyl-CoA reductase [(3E)-enoyl-CoA-producing], mitochondrial OS=Mus musculus OX=10090 GN=Decr1 PE=1 SV=1	Decr1
18.9747	21.2029	20.8373	19.5618	21.0003	20.5532			0.0134819	0.0334441	0.0412714	P16388	KCNA1_MOUSE	Potassium voltage-gated channel subfamily A member 1 OS=Mus musculus OX=10090 GN=Kcna1 PE=1 SV=1	Kcna1
25.6568	25.9316	25.6784	25.5983	25.6918	25.6209			0.508728	-0.118589	-1.28067	Q99N28	CADM3_MOUSE	Cell adhesion molecule 3 OS=Mus musculus OX=10090 GN=Cadm3 PE=1 SV=1	Cadm3
21.7494	21.669	22.094	22.1249	21.826	21.8643			0.246335	0.100938	0.628288	Q61584	FXR1_MOUSE	Fragile X mental retardation syndrome-related protein 1 OS=Mus musculus OX=10090 GN=Fxr1 PE=1 SV=2	Fxr1
19.6993	20.2901	19.9057	20.0674	19.201	19.2923			0.593491	-0.444825	-1.3694	Q61315	APC_MOUSE	Adenomatous polyposis coli protein OS=Mus musculus OX=10090 GN=Apc PE=1 SV=1	Apc
26.7645	27.0296	27.1312	26.2979	27.141	27.0914			0.161871	-0.131648	-0.447444	G5E829	AT2B1_MOUSE	Plasma membrane calcium-transporting ATPase 1 OS=Mus musculus OX=10090 GN=Atp2b1 PE=1 SV=1	Atp2b1
24.1174	24.0275	24.2243	24.0526	23.9847	24.0935			0.514229	-0.0795193	-1.22067	Q80XN0	BDH_MOUSE	D-beta-hydroxybutyrate dehydrogenase, mitochondrial OS=Mus musculus OX=10090 GN=Bdh1 PE=1 SV=2	Bdh1
20.8966	21.197	20.9286	21.0044	21.1628	21.1429			0.3591	0.095974	0.892697	Q9Z2I2	FKB1B_MOUSE	Peptidyl-prolyl cis-trans isomerase FKBP1B OS=Mus musculus OX=10090 GN=Fkbp1b PE=1 SV=3	Fkbp1b
26.4024	26.4218	26.1833	26.2714	26.1075	26.2335			0.632247	-0.131701	-1.44519	Q9CXZ1	NDUS4_MOUSE	NADH dehydrogenase [ubiquinone] iron-sulfur protein 4, mitochondrial OS=Mus musculus OX=10090 GN=Ndufs4 PE=1 SV=3	Ndufs4
22.2389	22.269	22.3848	23.417	22.3474	21.6405			0.111942	0.170698	0.329342	Q569Z6	TR150_MOUSE	Thyroid hormone receptor-associated protein 3 OS=Mus musculus OX=10090 GN=Thrap3 PE=1 SV=1	Thrap3
22.9489	22.9342	23.0323	23.0788	23.0439	23.1001			1.23549	0.102448	2.95805	Q9QZ88	VPS29_MOUSE	Vacuolar protein sorting-associated protein 29 OS=Mus musculus OX=10090 GN=Vps29 PE=1 SV=1	Vps29
21.7072	21.5713	21.784	21.7917	21.6633	21.6826			0.122157	0.02502	0.338423	Q68FH0	PKP4_MOUSE	Plakophilin-4 OS=Mus musculus OX=10090 GN=Pkp4 PE=1 SV=1	Pkp4
22.1261	21.7374	22.0085	21.8567	22.0856	21.9958			0.0564541	0.0220674	0.165974	Q8VCW8	ACSF2_MOUSE	Medium-chain acyl-CoA ligase ACSF2, mitochondrial OS=Mus musculus OX=10090 GN=Acsf2 PE=1 SV=1	Acsf2
29.1913	29.203	29.2647	29.1652	29.2891	29.258			0.149287	0.017746	0.406679	P18872	GNAO_MOUSE	Guanine nucleotide-binding protein G(o) subunit alpha OS=Mus musculus OX=10090 GN=Gnao1 PE=1 SV=3	Gnao1
23.391	23.5983	23.3101	23.6209	23.5983	23.3101			0.226993	0.0766226	0.581245	Q9JI46	NUDT3_MOUSE	Diphosphoinositol polyphosphate phosphohydrolase 1 OS=Mus musculus OX=10090 GN=Nudt3 PE=1 SV=1	Nudt3
23.5754	23.5638	23.6209	23.7182	23.7182	23.6649	+	DS m_CON m	1.98991	0.113707	4.5745	O88544	CSN4_MOUSE	COP9 signalosome complex subunit 4 OS=Mus musculus OX=10090 GN=Cops4 PE=1 SV=1	Cops4
24.2607	25.0772	25.228	24.3844	25.239	25.3612			0.118228	0.139549	0.324712	Q99NB9	SF3B1_MOUSE	Splicing factor 3B subunit 1 OS=Mus musculus OX=10090 GN=Sf3b1 PE=1 SV=1	Sf3b1
24.9088	24.6486	24.8191	24.6649	24.9584	24.8764			0.129836	0.0410722	0.353897	Q9CQA3	SDHB_MOUSE	Succinate dehydrogenase [ubiquinone] iron-sulfur subunit, mitochondrial OS=Mus musculus OX=10090 GN=Sdhb PE=1 SV=1	Sdhb
24.275	24.9406	24.4551	24.1565	25.1293	24.5926			0.0698254	0.0692603	0.201081	Q5SRX1	TM1L2_MOUSE	TOM1-like protein 2 OS=Mus musculus OX=10090 GN=Tom1l2 PE=1 SV=1	Tom1l2
23.6649	25.1833	25.0609	25.1565	25.0105	25.1214			0.351689	0.459794	0.940306	Q9ER00	STX12_MOUSE	Syntaxin-12 OS=Mus musculus OX=10090 GN=Stx12 PE=1 SV=1	Stx12
24.1015	24.1253	24.1642	24.0935	24.417	24.239			0.482715	0.119462	1.25322	Q9CVB6	ARPC2_MOUSE	Actin-related protein 2/3 complex subunit 2 OS=Mus musculus OX=10090 GN=Arpc2 PE=1 SV=3	Arpc2
19.0185	20.1854	19.9933	19.7851	20.567	19.8959			0.325467	0.350269	0.803242	P97823	LYPA1_MOUSE	Acyl-protein thioesterase 1 OS=Mus musculus OX=10090 GN=Lypla1 PE=1 SV=1	Lypla1
24.5105	25.6292	25.7363	24.9316	25.1604	25.0772			0.214218	-0.235627	-0.592558	P0C0S6	H2AZ_MOUSE	Histone H2A.Z OS=Mus musculus OX=10090 GN=H2az1 PE=1 SV=2	H2afz
24.5696	24.7182	24.867	24.6486	24.4984	24.848			0.149225	-0.0532824	-0.401335	P60487	PLPP_MOUSE	Chronophin OS=Mus musculus OX=10090 GN=Pdxp PE=1 SV=1	Pdxp
21.5621	21.3966	21.5465	21.4038	21.5079	21.8219			0.20777	0.0760937	0.55833	Q8BWS5	GRIN3_MOUSE	G protein-regulated inducer of neurite outgrowth 3 OS=Mus musculus OX=10090 GN=Gprin3 PE=1 SV=1	Gprin3
21.0696	21.4758	21.3403	21.1627	21.4204	21.1415			0.131585	-0.0537071	-0.359681	Q8VDZ4	ZDHC5_MOUSE	Palmitoyltransferase ZDHHC5 OS=Mus musculus OX=10090 GN=Zdhhc5 PE=1 SV=1	Zdhhc5
26.002	25.8904	25.9738	26.067	25.9406	26.0995			0.597157	0.080307	1.36293	P17665	COX7C_MOUSE	Cytochrome c oxidase subunit 7C, mitochondrial OS=Mus musculus OX=10090 GN=Cox7c PE=1 SV=1	Cox7c
22.1377	21.7864	22.0808	22.3317	22.052	22.2977			0.731162	0.225505	1.61021	Q9CQN7	RM41_MOUSE	39S ribosomal protein L41, mitochondrial OS=Mus musculus OX=10090 GN=Mrpl41 PE=1 SV=1	Mrpl41
22.5045	22.5449	22.6472	22.3346	22.773	22.8155			0.16941	0.0755068	0.473499	Q920P5	KAD5_MOUSE	Adenylate kinase isoenzyme 5 OS=Mus musculus OX=10090 GN=Ak5 PE=1 SV=2	Ak5
24.0609	24.1253	23.2821	23.48	23.632	23.1122			0.5669	-0.414687	-1.32981	Q91YR1	TWF1_MOUSE	Twinfilin-1 OS=Mus musculus OX=10090 GN=Twf1 PE=1 SV=2	Twf1
20.0195	21.0304	20.8035	20.8181	20.4865	20.8334			0.100484	0.0948804	0.290616	Q14CH0	F171B_MOUSE	Protein FAM171B OS=Mus musculus OX=10090 GN=Fam171b PE=1 SV=2	Fam171b
27.4394	28.1361	27.0711	26.6865	27.7453	27.7771			0.111007	-0.145919	-0.306978	P19536	COX5B_MOUSE	Cytochrome c oxidase subunit 5B, mitochondrial OS=Mus musculus OX=10090 GN=Cox5b PE=1 SV=1	Cox5b
24.7234	24.6153	24.824	24.3844	24.7234	25.002			0.0302877	-0.0176125	-0.0934628	P61027	RAB10_MOUSE	Ras-related protein Rab-10 OS=Mus musculus OX=10090 GN=Rab10 PE=1 SV=1	Rab10
22.4488	22.584	22.5678	22.5151	22.6382	22.7496			0.540151	0.100748	1.25865	P47791	GSHR_MOUSE	Glutathione reductase, mitochondrial OS=Mus musculus OX=10090 GN=Gsr PE=1 SV=3	Gsr
23.7995	23.6649	23.4923	23.6865	23.7077	23.8288			0.357782	0.0887559	0.893395	Q9D8U8	SNX5_MOUSE	Sorting nexin-5 OS=Mus musculus OX=10090 GN=Snx5 PE=1 SV=1	Snx5
23.056	22.974	22.9156	22.9947	22.7075	22.8352			0.618895	-0.136077	-1.4705	Q9D710	TMX2_MOUSE	Thioredoxin-related transmembrane protein 2 OS=Mus musculus OX=10090 GN=Tmx2 PE=1 SV=1	Tmx2
22.4857	22.1672	18.8269	22.1732	22.2359	18.5282			0.0361412	-0.180857	-0.106733	Q8BFY6	PEF1_MOUSE	Peflin OS=Mus musculus OX=10090 GN=Pef1 PE=1 SV=1	Pef1
24.7645	25.2463	25.0317	25.0317	25.0148	25.1604			0.131422	0.0548153	0.373527	P14824	ANXA6_MOUSE	Annexin A6 OS=Mus musculus OX=10090 GN=Anxa6 PE=1 SV=3	Anxa6
20.6932	20.7183	21.0004	20.8166	21.1068	20.8985			0.447837	0.136676	1.04343	Q9R0A0	PEX14_MOUSE	Peroxisomal membrane protein PEX14 OS=Mus musculus OX=10090 GN=Pex14 PE=1 SV=1	Pex14
19.0357	19.1738	18.6475	18.2814	18.667	18.8163			0.745877	-0.36412	-1.62487	P38585	TTL_MOUSE	Tubulin--tyrosine ligase OS=Mus musculus OX=10090 GN=Ttl PE=1 SV=2	Ttl
22.7741	22.3445	22.6739	22.179	22.7483	22.7146			0.0778143	-0.0501798	-0.22255	Q8VCT3	AMPB_MOUSE	Aminopeptidase B OS=Mus musculus OX=10090 GN=Rnpep PE=1 SV=2	Rnpep
22.8736	21.6902	22.6962	22.7711	22.5998	22.9326			0.34933	0.347828	0.913447	Q3TMH2	SCRN3_MOUSE	Secernin-3 OS=Mus musculus OX=10090 GN=Scrn3 PE=1 SV=1	Scrn3
19.6356	19.6918	19.1761	18.5757	19.3169	19.5489			0.436075	-0.354	-1.05391	Q8CIQ7	DOCK3_MOUSE	Dedicator of cytokinesis protein 3 OS=Mus musculus OX=10090 GN=Dock3 PE=1 SV=1	Dock3
22.2895	22.7389	21.0454	21.0516	21.2612	22.4961			0.245549	-0.421615	-0.621893	Q8CJ19	MICA3_MOUSE	[F-actin]-monooxygenase MICAL3 OS=Mus musculus OX=10090 GN=Mical3 PE=1 SV=2	Mical3
20.7319	20.829	20.832	20.3898	21.0569	20.9363			0.00495457	-0.00331624	-0.015954	P22892	AP1G1_MOUSE	AP-1 complex subunit gamma-1 OS=Mus musculus OX=10090 GN=Ap1g1 PE=1 SV=3	Ap1g1
23.391	22.2205	25.3204	23.8288	23.2821	23.7492			0.00813021	-0.0239449	-0.0260346	Q9CQR2	RS21_MOUSE	40S ribosomal protein S21 OS=Mus musculus OX=10090 GN=Rps21 PE=1 SV=1	Rps21
22.5606	22.78	22.2583	22.1464	22.8106	21.9431			0.30617	-0.232922	-0.770066	P84075	HPCA_MOUSE	Neuron-specific calcium-binding protein hippocalcin OS=Mus musculus OX=10090 GN=Hpca PE=1 SV=2	Hpca
19.493	19.7519	19.6053	19.8689	19.9006	19.6358			0.756096	0.184989	1.64883	O35409	FOLH1_MOUSE	Glutamate carboxypeptidase 2 OS=Mus musculus OX=10090 GN=Folh1 PE=1 SV=2	Folh1
21.3681	21.4877	21.6023	21.4202	21.367	21.601			0.0842375	-0.0232862	-0.237878	Q9WVK8	CP46A_MOUSE	Cholesterol 24-hydroxylase OS=Mus musculus OX=10090 GN=Cyp46a1 PE=1 SV=1	Cyp46a1
21.4589	21.4404	21.2893	21.386	22.0931	21.9188			0.714418	0.403137	1.83776	Q9WU40	MAN1_MOUSE	Inner nuclear membrane protein Man1 OS=Mus musculus OX=10090 GN=Lemd3 PE=1 SV=2	Lemd3
24.5045	24.48	24.48	24.4614	24.4362	24.5165			0.251328	-0.0167859	-0.669176	Q61490	CD166_MOUSE	CD166 antigen OS=Mus musculus OX=10090 GN=Alcam PE=1 SV=3	Alcam
19.8317	19.8342	20.0656	19.7159	19.9668	20.031			0.015895	-0.00593694	-0.0480709	Q6PA06	ATLA2_MOUSE	Atlastin-2 OS=Mus musculus OX=10090 GN=Atl2 PE=1 SV=1	Atl2
21.8795	21.9893	22.0939	22.1828	22.106	22.232			1.12465	0.186016	2.58559	Q9ERB0	SNP29_MOUSE	Synaptosomal-associated protein 29 OS=Mus musculus OX=10090 GN=Snap29 PE=1 SV=1	Snap29
21.9736	21.8423	21.9851	21.9768	22.0569	21.9552			0.483667	0.0626513	1.13367	O35864	CSN5_MOUSE	COP9 signalosome complex subunit 5 OS=Mus musculus OX=10090 GN=Cops5 PE=1 SV=3	Cops5
22.6262	22.677	22.7813	22.6724	22.8806	22.7572			0.419439	0.07525	0.993286	Q4VAE3	TMM65_MOUSE	Transmembrane protein 65 OS=Mus musculus OX=10090 GN=Tmem65 PE=1 SV=1	Tmem65
24.4041	24.5045	24.4614	24.4425	24.5812	24.6096			0.637121	0.0878169	1.48222	Q9QVP9	FAK2_MOUSE	Protein-tyrosine kinase 2-beta OS=Mus musculus OX=10090 GN=Ptk2b PE=1 SV=2	Ptk2b
23.6096	23.6209	23.7895	23.5638	23.6757	23.7594			0.029124	-0.0070343	-0.0866209	P57759	ERP29_MOUSE	Endoplasmic reticulum resident protein 29 OS=Mus musculus OX=10090 GN=Erp29 PE=1 SV=2	Erp29
23.2002	23.4041	23.4676	23.4041	23.4923	23.391			0.321972	0.0718098	0.82829	P49615	CDK5_MOUSE	Cyclin-dependent-like kinase 5 OS=Mus musculus OX=10090 GN=Cdk5 PE=1 SV=1	Cdk5
19.2588	18.801	19.2853	19.0129	19.0185	19.1435			0.120851	-0.0567201	-0.348229	Q8BPB0	MOB1B_MOUSE	MOB kinase activator 1B OS=Mus musculus OX=10090 GN=Mob1b PE=1 SV=3	Mob1b
24.6096	24.417	24.7945	24.3101	24.6486	24.8044			0.0358337	-0.0193717	-0.106368	P12658	CALB1_MOUSE	Calbindin OS=Mus musculus OX=10090 GN=Calb1 PE=1 SV=2	Calb1
23.6431	23.4041	24.0359	25.1253	25.1871	23.5404			0.652074	0.923254	1.62113	Q7M6Y3	PICAL_MOUSE	Phosphatidylinositol-binding clathrin assembly protein OS=Mus musculus OX=10090 GN=Picalm PE=1 SV=1	Picalm
17.5903	18.694	17.9563	17.8674	18.4677	19.0076			0.326615	0.367357	0.794489	P09242	PPBT_MOUSE	Alkaline phosphatase, tissue-nonspecific isozyme OS=Mus musculus OX=10090 GN=Alpl PE=1 SV=2	Alpl
21.964	21.9294	21.9928	22.0133	22.0495	21.9834			0.941225	0.0533047	2.01328	P0C0A3	CHMP6_MOUSE	Charged multivesicular body protein 6 OS=Mus musculus OX=10090 GN=Chmp6 PE=1 SV=2	Chmp6
27.2625	26.8858	27.2891	26.8504	27.0813	27.2445			0.192324	-0.0870571	-0.502394	Q9CZ13	QCR1_MOUSE	Cytochrome b-c1 complex subunit 1, mitochondrial OS=Mus musculus OX=10090 GN=Uqcrc1 PE=1 SV=2	Uqcrc1
26.8623	26.8019	26.8974	26.8019	26.8741	26.9539			0.162609	0.0227865	0.438234	P50396	GDIA_MOUSE	Rab GDP dissociation inhibitor alpha OS=Mus musculus OX=10090 GN=Gdi1 PE=1 SV=3	Gdi1
18.802	18.9333	19.3247	18.846	18.7277	19.334			0.0731678	-0.0507908	-0.208964	Q6NVG1	LPCT4_MOUSE	Lysophospholipid acyltransferase LPCAT4 OS=Mus musculus OX=10090 GN=Lpcat4 PE=1 SV=1	Lpcat4
23.0876	23.0861	19.3584	18.77	23.129	19.8757			0.279082	-1.25248	-0.694099	Q61140	BCAR1_MOUSE	Breast cancer anti-estrogen resistance protein 1 OS=Mus musculus OX=10090 GN=Bcar1 PE=1 SV=2	Bcar1
20.9167	20.5403	20.9888	20.9228	20.2299	20.2804			0.55193	-0.337547	-1.28444	P49070	CAMLG_MOUSE	Guided entry of tail-anchored proteins factor CAMLG OS=Mus musculus OX=10090 GN=Camlg PE=1 SV=2	Camlg
23.2335	23.4551	23.1589	23.0724	22.8387	23.2264			0.748561	-0.236687	-1.64851	Q8CJH3	PLXB1_MOUSE	Plexin-B1 OS=Mus musculus OX=10090 GN=Plxnb1 PE=1 SV=2	Plxnb1
23.253	23.6757	23.6865	23.6209	23.7077	23.6096			0.274109	0.107666	0.73716	Q3UHX2	HAP28_MOUSE	28 kDa heat- and acid-stable phosphoprotein OS=Mus musculus OX=10090 GN=Pdap1 PE=1 SV=1	Pdap1
23.0566	22.2664	22.1098	23.0991	22.1548	22.4239			0.0704007	0.0816771	0.201231	Q8QZT2	CCSAP_MOUSE	Centriole, cilia and spindle-associated protein OS=Mus musculus OX=10090 GN=Ccsap PE=1 SV=1	Ccsap
20.5921	20.3936	20.17	20.1356	19.7044	20.3415			0.635151	-0.324731	-1.45074	Q8C0D5	EFL1_MOUSE	Elongation factor-like GTPase 1 OS=Mus musculus OX=10090 GN=Efl1 PE=1 SV=1	Eftud1
22.451	22.4053	22.4264	22.308	22.6648	22.3348			0.0227352	0.00831477	0.0720105	Q99JI4	PSMD6_MOUSE	26S proteasome non-ATPase regulatory subunit 6 OS=Mus musculus OX=10090 GN=Psmd6 PE=1 SV=1	Psmd6
27.7129	27.7771	27.8081	27.6458	27.8264	27.7389			0.18227	-0.0289834	-0.489696	Q68FD5	CLH1_MOUSE	Clathrin heavy chain 1 OS=Mus musculus OX=10090 GN=Cltc PE=1 SV=3	Cltc
21.3416	21.9534	22.6484	21.2765	21.4068	21.7422			0.505889	-0.505974	-1.25803	Q91VM5	RMXL1_MOUSE	RNA binding motif protein, X-linked-like-1 OS=Mus musculus OX=10090 GN=Rbmxl1 PE=2 SV=1	Rbmxl1
26.5565	26.6998	26.5754	26.6181	26.5898	26.5374			0.214994	-0.0288188	-0.567807	P10852	4F2_MOUSE	4F2 cell-surface antigen heavy chain OS=Mus musculus OX=10090 GN=Slc3a2 PE=1 SV=1	Slc3a2
24.6811	24.848	24.7286	24.5812	24.6971	24.6486			0.825238	-0.110294	-1.83925	Q9D0E1	HNRPM_MOUSE	Heterogeneous nuclear ribonucleoprotein M OS=Mus musculus OX=10090 GN=Hnrnpm PE=1 SV=3	Hnrnpm
22.7789	22.9056	23.1505	23.0402	23.1594	22.7822			0.113895	0.0489127	0.313866	Q62442	VAMP1_MOUSE	Vesicle-associated membrane protein 1 OS=Mus musculus OX=10090 GN=Vamp1 PE=1 SV=1	Vamp1
21.2479	22.0582	21.3074	21.8626	21.383	21.9614			0.244597	0.19787	0.626041	Q9D9V3	ECHD1_MOUSE	Ethylmalonyl-CoA decarboxylase OS=Mus musculus OX=10090 GN=Echdc1 PE=1 SV=2	Echdc1
21.6889	21.6982	21.8064	21.8116	22.032	21.8457			0.91487	0.165258	2.11416	Q922Q4	P5CR2_MOUSE	Pyrroline-5-carboxylate reductase 2 OS=Mus musculus OX=10090 GN=Pycr2 PE=1 SV=1	Pycr2
22.2203	22.3045	22.6106	22.1899	22.6309	22.7374			0.27248	0.140956	0.686592	Q9WU28	PFD5_MOUSE	Prefoldin subunit 5 OS=Mus musculus OX=10090 GN=Pfdn5 PE=1 SV=1	Pfdn5
22.2863	22.6623	22.4611	22.5626	22.7814	22.5717			0.561534	0.16862	1.29676	Q9D1Q6	ERP44_MOUSE	Endoplasmic reticulum resident protein 44 OS=Mus musculus OX=10090 GN=Erp44 PE=1 SV=1	Erp44
21.7779	22.0593	21.8934	20.9363	21.9381	20.6353			0.705712	-0.740296	-1.84067	Q9D1G5	LRC57_MOUSE	Leucine-rich repeat-containing protein 57 OS=Mus musculus OX=10090 GN=Lrrc57 PE=1 SV=1	Lrrc57
22.3613	22.5403	22.5898	22.5315	22.545	22.8429			0.496946	0.142709	1.15985	P54830	PTN5_MOUSE	Tyrosine-protein phosphatase non-receptor type 5 OS=Mus musculus OX=10090 GN=Ptpn5 PE=1 SV=2	Ptpn5
21.3201	21.6065	21.3754	21.123	20.8004	21.6066			0.407592	-0.257318	-1.02857	Q9Z1D1	EIF3G_MOUSE	Eukaryotic translation initiation factor 3 subunit G OS=Mus musculus OX=10090 GN=Eif3g PE=1 SV=2	Eif3g
23.2494	23.2488	23.2961	23.2679	23.074	23.2679			0.353098	-0.0615431	-0.925368	A2ALS5	RPGP1_MOUSE	Rap1 GTPase-activating protein 1 OS=Mus musculus OX=10090 GN=Rap1gap PE=1 SV=2	Rap1gap
20.3871	20.2571	20.4595	20.0783	20.4606	20.1406			0.437277	-0.141389	-1.06766	P35288	RAB23_MOUSE	Ras-related protein Rab-23 OS=Mus musculus OX=10090 GN=Rab23 PE=1 SV=2	Rab23
20.8799	21.0846	21.364	21.0557	21.3883	21.2036			0.244303	0.106384	0.625342	Q9D023	MPC2_MOUSE	Mitochondrial pyruvate carrier 2 OS=Mus musculus OX=10090 GN=Mpc2 PE=1 SV=1	Mpc2
18.7359	19.5569	18.928	19.0813	19.2405	18.687			0.0832649	-0.0706965	-0.237589	P25976	UBF1_MOUSE	Nucleolar transcription factor 1 OS=Mus musculus OX=10090 GN=Ubtf PE=1 SV=1	Ubtf
22.4661	22.3505	22.4078	22.162	22.4736	22.5686			0.0168099	-0.00673803	-0.0529444	Q8BGB7	ENOPH_MOUSE	Enolase-phosphatase E1 OS=Mus musculus OX=10090 GN=Enoph1 PE=1 SV=1	Enoph1
22.844	22.9841	22.9064	22.9044	22.9286	23.0154			0.290545	0.0379817	0.72067	P35585	AP1M1_MOUSE	AP-1 complex subunit mu-1 OS=Mus musculus OX=10090 GN=Ap1m1 PE=1 SV=3	Ap1m1
20.5964	20.7937	21.0478	20.6955	20.6635	20.4129			0.615953	-0.22201	-1.40279	Q6NV83	SR140_MOUSE	U2 snRNP-associated SURP motif-containing protein OS=Mus musculus OX=10090 GN=U2surp PE=1 SV=3	U2surp
19.9998	19.7502	20.0492	19.9077	19.9147	20.2342			0.23731	0.0857836	0.604175	Q9QZS3	NUMB_MOUSE	Protein numb homolog OS=Mus musculus OX=10090 GN=Numb PE=1 SV=1	Numb
26.5898	26.8623	26.6998	26.9428	26.9539	26.9539			1.0072	0.232943	2.93952	P35486	ODPA_MOUSE	Pyruvate dehydrogenase E1 component subunit alpha, somatic form, mitochondrial OS=Mus musculus OX=10090 GN=Pdha1 PE=1 SV=1	Pdha1
19.5114	19.3789	19.7278	19.4737	18.9992	19.5659			0.390097	-0.193096	-0.951814	Q9CSU0	RPR1B_MOUSE	Regulation of nuclear pre-mRNA domain-containing protein 1B OS=Mus musculus OX=10090 GN=Rprd1b PE=1 SV=2	Rprd1b
20.166	19.7648	19.4586	19.8629	19.9708	20.2374			0.398166	0.22721	0.974641	Q8C8T7	ELFN1_MOUSE	Protein ELFN1 OS=Mus musculus OX=10090 GN=Elfn1 PE=2 SV=1	Elfn1
24.7024	21.8726	22.5916	24.5463	22.379	24.8336			0.305955	0.864125	0.751716	P28650	PURA1_MOUSE	Adenylosuccinate synthetase isozyme 1 OS=Mus musculus OX=10090 GN=Adss1 PE=1 SV=2	Adssl1
23.848	23.8576	23.8576	23.7895	23.9406	24.0105			0.337097	0.0591475	0.906054	P49442	INPP_MOUSE	Inositol polyphosphate 1-phosphatase OS=Mus musculus OX=10090 GN=Inpp1 PE=1 SV=2	Inpp1
25.2643	25.4105	25.4073	25.2821	25.2961	25.4892			0.019659	-0.00489616	-0.0594104	Q61598	GDIB_MOUSE	Rab GDP dissociation inhibitor beta OS=Mus musculus OX=10090 GN=Gdi2 PE=1 SV=1	Gdi2
20.6242	20.5617	20.3389	20.8617	20.8211	20.7978			1.21704	0.318623	3.5983	Q8BGQ1	SPE39_MOUSE	Spermatogenesis-defective protein 39 homolog OS=Mus musculus OX=10090 GN=Vipas39 PE=1 SV=1	Vipas39
27.8799	28.0084	28.4154	28.3023	28.6181	28.003			0.358226	0.20655	0.860792	P63038	CH60_MOUSE	60 kDa heat shock protein, mitochondrial OS=Mus musculus OX=10090 GN=Hspd1 PE=1 SV=1	Hspd1
21.6717	21.7203	22.2279	21.3489	22.2259	22.2916			0.0811481	0.08214	0.233284	Q91Y86	MK08_MOUSE	Mitogen-activated protein kinase 8 OS=Mus musculus OX=10090 GN=Mapk8 PE=1 SV=1	Mapk8
21.0496	21.0252	21.4627	21.3428	21.2412	21.4221			0.408813	0.156206	1.03261	Q6P4S6	SIK3_MOUSE	Serine/threonine-protein kinase SIK3 OS=Mus musculus OX=10090 GN=Sik3 PE=1 SV=3	Sik3
25.8361	26.0484	25.9406	23.48	26.1391	26.2535			0.261718	-0.650823	-0.716686	Q9QYS2	GRM3_MOUSE	Metabotropic glutamate receptor 3 OS=Mus musculus OX=10090 GN=Grm3 PE=1 SV=1	Grm3
23.8764	24.002	24.1095	24.0443	23.895	24.1642			0.138232	0.0385564	0.374535	Q91V92	ACLY_MOUSE	ATP-citrate synthase OS=Mus musculus OX=10090 GN=Acly PE=1 SV=1	Acly
25.0317	24.9847	24.9803	25.0691	25.002	25.065			0.772637	0.0464287	1.70411	Q9CZW5	TOM70_MOUSE	Mitochondrial import receptor subunit TOM70 OS=Mus musculus OX=10090 GN=Tomm70 PE=1 SV=2	Tomm70a
19.1728	19.5047	19.9975	19.1152	19.3623	19.1612			0.547217	-0.34542	-1.37451	Q8CFE4	SCYL2_MOUSE	SCY1-like protein 2 OS=Mus musculus OX=10090 GN=Scyl2 PE=1 SV=1	Scyl2
20.509	20.4938	20.2076	20.4734	20.4583	20.3775			0.111239	0.0329399	0.321543	Q05A62	DNAL1_MOUSE	Dynein axonemal light chain 1 OS=Mus musculus OX=10090 GN=Dnal1 PE=1 SV=2	Dnal1
20.5559	20.7533	20.6476	20.6752	20.5008	20.7377			0.0541796	-0.0143426	-0.157632	Q99JW2	ACY1_MOUSE	Aminoacylase-1 OS=Mus musculus OX=10090 GN=Acy1 PE=1 SV=1	Acy1
21.1145	21.6138	21.4783	20.726	21.3979	21.0589			0.619961	-0.341264	-1.39505	Q9CZR8	EFTS_MOUSE	Elongation factor Ts, mitochondrial OS=Mus musculus OX=10090 GN=Tsfm PE=1 SV=1	Tsfm
20.4029	20.484	20.0491	20.18	20.1408	20.1033			0.482942	-0.17064	-1.26074	O55229	CHKB_MOUSE	Choline/ethanolamine kinase OS=Mus musculus OX=10090 GN=Chkb PE=1 SV=3	Chkb
23.3239	23.2821	25.6237	23.4041	25.6096	23.3239			0.0110224	0.0359898	0.0334241	Q99MK8	ARBK1_MOUSE	Beta-adrenergic receptor kinase 1 OS=Mus musculus OX=10090 GN=Grk2 PE=1 SV=2	Adrbk1
20.2203	20.3823	20.5345	20.0838	20.5026	21.0428			0.206189	0.164029	0.561661	P55096	ABCD3_MOUSE	ATP-binding cassette sub-family D member 3 OS=Mus musculus OX=10090 GN=Abcd3 PE=1 SV=2	Abcd3
21.2675	21.3082	21.5466	21.3601	22.4573	21.304			0.327084	0.33304	0.864138	Q3URD3	SLMAP_MOUSE	Sarcolemmal membrane-associated protein OS=Mus musculus OX=10090 GN=Slmap PE=1 SV=2	Slmap
25.0813	25.391	25.965	25.0567	25.1871	25.9825			0.062911	-0.0703367	-0.181172	Q9CZC8	SCRN1_MOUSE	Secernin-1 OS=Mus musculus OX=10090 GN=Scrn1 PE=1 SV=1	Scrn1
22.8331	22.8215	24.0443	22.9061	23.9584	23.0076			0.0371281	0.0577571	0.109764	Q6ZWX6	IF2A_MOUSE	Eukaryotic translation initiation factor 2 subunit 1 OS=Mus musculus OX=10090 GN=Eif2s1 PE=1 SV=3	Eif2s1
21.9884	21.8901	22.2238	22.2758	21.9375	21.5881			0.165879	-0.100279	-0.452051	Q6PGE7	SC6A7_MOUSE	Sodium-dependent proline transporter OS=Mus musculus OX=10090 GN=Slc6a7 PE=1 SV=1	Slc6a7
21.759	21.8597	22.1857	21.8632	22.104	21.3177			0.252027	-0.173122	-0.65115	Q63870	CO7A1_MOUSE	Collagen alpha-1(VII) chain OS=Mus musculus OX=10090 GN=Col7a1 PE=1 SV=3	Col7a1
23.6649	23.7286	23.7389	23.6865	23.7895	23.7286			0.250669	0.0240529	0.635875	O89112	LANC1_MOUSE	Glutathione S-transferase LANCL1 OS=Mus musculus OX=10090 GN=Lancl1 PE=1 SV=1	Lancl1
28.0762	27.4785	27.8623	27.9203	27.5165	27.8385			0.0771908	-0.0472507	-0.220876	P62814	VATB2_MOUSE	V-type proton ATPase subunit B, brain isoform OS=Mus musculus OX=10090 GN=Atp6v1b2 PE=1 SV=1	Atp6v1b2
20.8459	20.3129	20.9213	20.5637	20.8507	21.0878			0.224193	0.140738	0.576388	Q99KY4	GAK_MOUSE	Cyclin-G-associated kinase OS=Mus musculus OX=10090 GN=Gak PE=1 SV=2	Gak
23.6865	24.1642	24.2961	23.9495	23.8858	23.9495			0.234897	-0.120694	-0.647451	Q6P9K8	CSKI1_MOUSE	Caskin-1 OS=Mus musculus OX=10090 GN=Caskin1 PE=1 SV=2	Caskin1
18.7135	19.3397	19.1909	17.937	19.385	18.2592			0.471324	-0.55428	-1.15995	Q61543	GSLG1_MOUSE	Golgi apparatus protein 1 OS=Mus musculus OX=10090 GN=Glg1 PE=1 SV=1	Glg1
20.5986	20.5171	20.889	20.6144	20.6891	20.8235			0.112873	0.0407689	0.317551	Q9DBS1	TMM43_MOUSE	Transmembrane protein 43 OS=Mus musculus OX=10090 GN=Tmem43 PE=1 SV=1	Tmem43
25.9111	26.2408	25.9361	25.7871	26.0854	26.5345			0.160652	0.106288	0.439771	P31324	KAP3_MOUSE	cAMP-dependent protein kinase type II-beta regulatory subunit OS=Mus musculus OX=10090 GN=Prkar2b PE=1 SV=3	Prkar2b
17.7411	18.1973	18.0487	18.1633	18.0162	18.3819			0.482377	0.19143	1.11779	S4R1M9	OSB10_MOUSE	Oxysterol-binding protein-related protein 10 OS=Mus musculus OX=10090 GN=Osbpl10 PE=1 SV=1	Osbpl10
27.1984	27.2979	27.019	28.1361	27.3066	27.1115			0.413195	0.346315	1.06707	Q9CYZ2	TPD54_MOUSE	Tumor protein D54 OS=Mus musculus OX=10090 GN=Tpd52l2 PE=1 SV=1	Tpd52l2
24.8576	25.2021	24.976	24.9716	25.1871	25.3612			0.459655	0.161403	1.06633	Q7TMF3	NDUAC_MOUSE	NADH dehydrogenase [ubiquinone] 1 alpha subcomplex subunit 12 OS=Mus musculus OX=10090 GN=Ndufa12 PE=1 SV=2	Ndufa12
25.4202	25.5075	25.5841	25.4008	25.4831	25.6595			0.0394048	0.0105406	0.117388	Q8VD37	SGIP1_MOUSE	SH3-containing GRB2-like protein 3-interacting protein 1 OS=Mus musculus OX=10090 GN=Sgip1 PE=1 SV=1	Sgip1
23.654	23.7077	23.3645	23.6209	23.8191	23.654			0.410984	0.122587	0.997095	Q8K354	CBR3_MOUSE	Carbonyl reductase [NADPH] 3 OS=Mus musculus OX=10090 GN=Cbr3 PE=1 SV=1	Cbr3
18.4402	18.8398	19.138	19.3532	18.1545	18.9029			0.00192947	-0.00242297	-0.00599998	Q9WVJ5	CRBB1_MOUSE	Beta-crystallin B1 OS=Mus musculus OX=10090 GN=Crybb1 PE=1 SV=3	Crybb1
21.3699	24.4425	21.3923	25.4298	25.5285	21.3995			0.427481	1.7177	1.01015	O70305	ATX2_MOUSE	Ataxin-2 OS=Mus musculus OX=10090 GN=Atxn2 PE=1 SV=1	Atxn2
20.9596	21.3795	20.7616	20.5763	20.9574	20.8786			0.446356	-0.229476	-1.06213	Q8BVI5	STX16_MOUSE	Syntaxin-16 OS=Mus musculus OX=10090 GN=Stx16 PE=1 SV=3	Stx16
22.8092	22.7643	22.7275	22.7582	22.8609	22.9806			0.588925	0.0995738	1.45435	P70297	STAM1_MOUSE	Signal transducing adapter molecule 1 OS=Mus musculus OX=10090 GN=Stam PE=1 SV=3	Stam
19.9604	20.1578	20.4373	20.1285	20.0802	20.5236			0.107946	0.0589148	0.29887	Q91YP2	NEUL_MOUSE	Neurolysin, mitochondrial OS=Mus musculus OX=10090 GN=Nln PE=1 SV=1	Nln
19.7927	20.403	20.1417	20.0724	20.0071	20.3992			0.0766152	0.0470778	0.219567	Q8BTX9	HSDL1_MOUSE	Inactive hydroxysteroid dehydrogenase-like protein 1 OS=Mus musculus OX=10090 GN=Hsdl1 PE=1 SV=1	Hsdl1
23.4551	23.2038	23.6431	23.8191	23.6757	23.7286			0.898661	0.30714	2.29288	Q08331	CALB2_MOUSE	Calretinin OS=Mus musculus OX=10090 GN=Calb2 PE=1 SV=3	Calb2
21.0941	20.8288	21.1163	21.3883	21.1892	20.9297			0.402919	0.15599	0.964667	Q8R4U7	LUZP1_MOUSE	Leucine zipper protein 1 OS=Mus musculus OX=10090 GN=Luzp1 PE=1 SV=2	Luzp1
21.965	23.2535	22.6086	22.1415	22.7235	22.8979			0.0160607	-0.0214094	-0.0490327	Q6NVE8	WDR44_MOUSE	WD repeat-containing protein 44 OS=Mus musculus OX=10090 GN=Wdr44 PE=1 SV=1	Wdr44
22.2601	22.2723	22.3666	22.6239	22.1467	22.4363			0.267585	0.102644	0.718727	P09528	FRIH_MOUSE	Ferritin heavy chain OS=Mus musculus OX=10090 GN=Fth1 PE=1 SV=2	Fth1
23.1513	22.9609	22.1304	21.8296	23.0406	22.5234			0.236371	-0.283009	-0.601586	Q3V038	TTC9A_MOUSE	Tetratricopeptide repeat protein 9A OS=Mus musculus OX=10090 GN=Ttc9 PE=1 SV=1	Ttc9
22.9413	23.2287	23.2431	22.8999	23.3511	23.417			0.165966	0.0849775	0.447437	Q8BNW9	KBTBB_MOUSE	Kelch repeat and BTB domain-containing protein 11 OS=Mus musculus OX=10090 GN=Kbtbd11 PE=1 SV=3	Kbtbd11
24.0359	24.1565	24.2891	24.1642	24.3031	24.0772			0.0750093	0.0210139	0.213652	Q9D7X3	DUS3_MOUSE	Dual specificity protein phosphatase 3 OS=Mus musculus OX=10090 GN=Dusp3 PE=1 SV=1	Dusp3
22.4455	22.3689	22.5198	22.4768	22.3113	22.4575			0.163165	-0.0295842	-0.434826	Q6PDY2	AEDO_MOUSE	2-aminoethanethiol dioxygenase OS=Mus musculus OX=10090 GN=Ado PE=1 SV=2	Ado
24.945	25.0275	25.0275	25.0609	25.1135	24.8858			0.0931946	0.0200227	0.270161	Q8R464	CADM4_MOUSE	Cell adhesion molecule 4 OS=Mus musculus OX=10090 GN=Cadm4 PE=1 SV=1	Cadm4
25.3204	25.6568	25.3101	25.3778	25.3444	25.3877			0.183003	-0.0591323	-0.515867	Q9EQF6	DPYL5_MOUSE	Dihydropyrimidinase-related protein 5 OS=Mus musculus OX=10090 GN=Dpysl5 PE=1 SV=1	Dpysl5
25.654	25.8694	25.7745	25.3745	25.8717	25.7208			0.263784	-0.110314	-0.690204	Q9JHU4	DYHC1_MOUSE	Cytoplasmic dynein 1 heavy chain 1 OS=Mus musculus OX=10090 GN=Dync1h1 PE=1 SV=2	Dync1h1
21.1215	20.3636	20.4396	20.7086	19.865	20.0323			0.551028	-0.439602	-1.24562	Q9EPC1	PARVA_MOUSE	Alpha-parvin OS=Mus musculus OX=10090 GN=Parva PE=1 SV=1	Parva
25.5135	25.6838	25.8264	25.4298	25.8191	25.8881			0.0778533	0.0377706	0.223622	Q8BI08	MAL2_MOUSE	Protein MAL2 OS=Mus musculus OX=10090 GN=Mal2 PE=1 SV=1	Mal2
22.498	22.0095	22.5274	22.2442	22.5164	22.4415			0.104901	0.0557067	0.298645	Q9JIX8	ACINU_MOUSE	Apoptotic chromatin condensation inducer in the nucleus OS=Mus musculus OX=10090 GN=Acin1 PE=1 SV=3	Acin1
18.0453	20.8571	18.047	18.2022	17.6874	17.9908			0.410009	-1.02301	-1.07817	Q9D5V6	SYAP1_MOUSE	Synapse-associated protein 1 OS=Mus musculus OX=10090 GN=Syap1 PE=1 SV=1	Syap1
22.8132	22.4828	22.6957	22.6865	22.9715	22.9774			0.720148	0.214535	1.57455	Q80T41	GABR2_MOUSE	Gamma-aminobutyric acid type B receptor subunit 2 OS=Mus musculus OX=10090 GN=Gabbr2 PE=1 SV=2	Gabbr2
25.5433	25.9248	25.5609	25.5315	25.5926	25.4769			0.431104	-0.14267	-1.10822	P56135	ATPK_MOUSE	ATP synthase subunit f, mitochondrial OS=Mus musculus OX=10090 GN=Atp5mf PE=1 SV=3	Atp5j2
22.1369	22.6266	22.7892	22.2768	22.7416	23.0944			0.238395	0.186646	0.607205	Q8K4Z3	NNRE_MOUSE	NAD(P)H-hydrate epimerase OS=Mus musculus OX=10090 GN=Naxe PE=1 SV=1	Apoa1bp
20.5874	20.4863	20.2822	20.4057	20.5867	19.3691			0.321744	-0.331533	-0.850579	Q99J47	DRS7B_MOUSE	Dehydrogenase/reductase SDR family member 7B OS=Mus musculus OX=10090 GN=Dhrs7b PE=1 SV=1	Dhrs7b
18.3579	18.0953	19.1454	18.5931	18.8612	18.2259			0.0245158	0.0271587	0.0743474	Q8BQU6	CXG2_MOUSE	Gap junction gamma-2 protein OS=Mus musculus OX=10090 GN=Gjc2 PE=1 SV=2	Gjc2
25.3578	25.391	25.4676	25.48	25.4892	25.6595			0.892865	0.137421	2.05728	P48758	CBR1_MOUSE	Carbonyl reductase [NADPH] 1 OS=Mus musculus OX=10090 GN=Cbr1 PE=1 SV=3	Cbr1
21.9375	21.896	22.0226	21.6988	21.8957	22.2087			0.0372238	-0.0176131	-0.115055	Q6NZB0	DNJC8_MOUSE	DnaJ homolog subfamily C member 8 OS=Mus musculus OX=10090 GN=Dnajc8 PE=1 SV=2	Dnajc8
22.6581	24.9539	22.5532	22.5452	24.895	23.6096			0.102108	0.294898	0.284409	Q9DCS3	MECR_MOUSE	Enoyl-[acyl-carrier-protein] reductase, mitochondrial OS=Mus musculus OX=10090 GN=Mecr PE=1 SV=2	Mecr
23.895	24.1253	24.239	24.5696	24.4923	24.1015			0.765049	0.301347	1.70525	Q9CPY7	AMPL_MOUSE	Cytosol aminopeptidase OS=Mus musculus OX=10090 GN=Lap3 PE=1 SV=3	Lap3
26.4441	26.5609	26.4362	26.4551	26.5754	26.4877			0.180715	0.0256735	0.475404	O88737	BSN_MOUSE	Protein bassoon OS=Mus musculus OX=10090 GN=Bsn PE=1 SV=4	Bsn
19.2579	19.7703	19.5614	19.186	21.4359	20.222			0.434914	0.751418	1.12662	Q9DCJ9	NPL_MOUSE	N-acetylneuraminate lyase OS=Mus musculus OX=10090 GN=Npl PE=1 SV=1	Npl
18.3049	18.6146	19.3742	18.3512	18.3559	18.5698			0.399457	-0.338912	-1.04038	P59764	DOCK4_MOUSE	Dedicator of cytokinesis protein 4 OS=Mus musculus OX=10090 GN=Dock4 PE=1 SV=1	Dock4
24.7182	24.5696	24.654	24.7441	24.6703	24.7695			0.685469	0.080691	1.5432	Q3THE2	ML12B_MOUSE	Myosin regulatory light chain 12B OS=Mus musculus OX=10090 GN=Myl12b PE=1 SV=2	Myl12b
22.0102	21.5307	22.2167	21.9415	21.8435	22.2726			0.152882	0.0999667	0.414552	D3YXK2	SAFB1_MOUSE	Scaffold attachment factor B1 OS=Mus musculus OX=10090 GN=Safb PE=1 SV=2	Safb
21.5549	21.7126	21.5051	21.3638	21.5094	21.3682			1.03437	-0.177041	-2.24858	O35343	IMA3_MOUSE	Importin subunit alpha-3 OS=Mus musculus OX=10090 GN=Kpna4 PE=1 SV=1	Kpna4
20.9042	21.102	20.6695	20.9759	20.6813	20.9396			0.0582018	-0.026324	-0.169102	P24547	IMDH2_MOUSE	Inosine-5'-monophosphate dehydrogenase 2 OS=Mus musculus OX=10090 GN=Impdh2 PE=1 SV=2	Impdh2
20.0378	19.8572	20.254	19.9482	20.0183	19.9985			0.188062	-0.0613092	-0.525944	Q8C015	PAK5_MOUSE	Serine/threonine-protein kinase PAK 5 OS=Mus musculus OX=10090 GN=Pak5 PE=1 SV=1	Pak7
22.6496	22.6212	22.5824	22.6529	22.6524	22.7292			0.859965	0.0603968	1.88118	Q9CTY5	MICU3_MOUSE	Calcium uptake protein 3, mitochondrial OS=Mus musculus OX=10090 GN=Micu3 PE=2 SV=2	Micu3
24.1642	24.2463	24.317	24.2317	24.2891	24.2961			0.232329	0.0298195	0.613151	P57776	EF1D_MOUSE	Elongation factor 1-delta OS=Mus musculus OX=10090 GN=Eef1d PE=1 SV=3	Eef1d
22.1298	22.0693	21.9874	22.2469	22.0962	22.1027			0.599635	0.0864531	1.34645	Q99MR8	MCCA_MOUSE	Methylcrotonoyl-CoA carboxylase subunit alpha, mitochondrial OS=Mus musculus OX=10090 GN=Mccc1 PE=1 SV=2	Mccc1
20.1697	20.2953	20.4435	20.1564	20.0284	19.7609			1.02712	-0.320946	-2.27884	Q8CIG8	ANM5_MOUSE	Protein arginine N-methyltransferase 5 OS=Mus musculus OX=10090 GN=Prmt5 PE=1 SV=3	Prmt5
24.3101	24.2961	24.4298	24.1095	24.1871	24.2463	+	DS m_CON m	1.32353	-0.164406	-2.83268	Q8C437	PEX5R_MOUSE	PEX5-related protein OS=Mus musculus OX=10090 GN=Pex5l PE=1 SV=2	Pex5l
19.9196	20.0483	20.1717	20.036	19.7629	20.1745			0.143476	-0.0554326	-0.392734	P83917	CBX1_MOUSE	Chromobox protein homolog 1 OS=Mus musculus OX=10090 GN=Cbx1 PE=1 SV=1	Cbx1
26.5165	26.6181	25.8504	26.558	25.8215	26.5014			0.0347523	-0.0346896	-0.102764	Q99L47	F10A1_MOUSE	Hsc70-interacting protein OS=Mus musculus OX=10090 GN=St13 PE=1 SV=1	St13
24.1565	23.9406	24.317	24.0935	24.0935	24.2535			0.0236115	0.00877253	0.0722551	Q925N0	SFXN5_MOUSE	Sideroflexin-5 OS=Mus musculus OX=10090 GN=Sfxn5 PE=1 SV=2	Sfxn5
22.1981	23.0131	22.6749	22.972	22.9625	23.0962			0.609757	0.381524	1.58779	P26039	TLN1_MOUSE	Talin-1 OS=Mus musculus OX=10090 GN=Tln1 PE=1 SV=2	Tln1
20.5509	20.5457	20.9255	20.9026	20.9628	21.0761			0.916989	0.306494	2.25983	Q04899	CDK18_MOUSE	Cyclin-dependent kinase 18 OS=Mus musculus OX=10090 GN=Cdk18 PE=1 SV=1	Cdk18
26.9539	26.9316	26.8974	26.8974	26.8385	26.8974			0.901706	-0.0498975	-1.94804	P06745	G6PI_MOUSE	Glucose-6-phosphate isomerase OS=Mus musculus OX=10090 GN=Gpi PE=1 SV=4	Gpi
21.3033	20.9458	21.3311	21.2125	20.9817	21.2436			0.114554	-0.0475038	-0.31868	Q8CI32	BAG5_MOUSE	BAG family molecular chaperone regulator 5 OS=Mus musculus OX=10090 GN=Bag5 PE=1 SV=1	Bag5
23.3239	23.152	23.1986	23.2961	23.3101	23.3645			0.733026	0.098774	1.78261	Q60865	CAPR1_MOUSE	Caprin-1 OS=Mus musculus OX=10090 GN=Caprin1 PE=1 SV=2	Caprin1
19.1507	19.0351	19.2384	19.1601	18.7867	18.9969			0.550463	-0.1602	-1.30176	Q69ZR2	HECD1_MOUSE	E3 ubiquitin-protein ligase HECTD1 OS=Mus musculus OX=10090 GN=Hectd1 PE=1 SV=2	Hectd1
20.6653	20.5358	20.5927	20.7489	20.8276	21.0604			1.09889	0.281085	2.78984	Q3UVK0	ERMP1_MOUSE	Endoplasmic reticulum metallopeptidase 1 OS=Mus musculus OX=10090 GN=Ermp1 PE=1 SV=2	Ermp1
21.3295	20.8564	21.2889	20.9094	21.1598	20.9932			0.322413	-0.137451	-0.816515	B9EJ80	PDZD8_MOUSE	PDZ domain-containing protein 8 OS=Mus musculus OX=10090 GN=Pdzd8 PE=1 SV=1	Pdzd8
22.0909	21.6879	22.5171	22.8092	22.4187	21.9277			0.338372	0.286578	0.81928	Q9DC51	GNAI3_MOUSE	Guanine nucleotide-binding protein G(i) subunit alpha-3 OS=Mus musculus OX=10090 GN=Gnai3 PE=1 SV=3	Gnai3
21.2436	21.2495	21.555	20.9605	21.345	21.3505			0.323514	-0.130701	-0.791946	Q8BIW1	PRUN1_MOUSE	Exopolyphosphatase PRUNE1 OS=Mus musculus OX=10090 GN=Prune1 PE=1 SV=1	Prune
22.7302	22.5521	22.3866	22.0465	22.6874	22.2754			0.425669	-0.219896	-1.03662	O35678	MGLL_MOUSE	Monoglyceride lipase OS=Mus musculus OX=10090 GN=Mgll PE=1 SV=1	Mgll
19.9334	20.9071	20.9111	20.0386	20.7423	20.7925			0.0499609	-0.0594069	-0.14625	Q8BMA6	SRP68_MOUSE	Signal recognition particle subunit SRP68 OS=Mus musculus OX=10090 GN=Srp68 PE=1 SV=2	Srp68
21.8739	21.6023	22.0539	21.4344	21.8003	22.0957			0.102302	-0.0665677	-0.286968	Q6P1B1	XPP1_MOUSE	Xaa-Pro aminopeptidase 1 OS=Mus musculus OX=10090 GN=Xpnpep1 PE=1 SV=1	Xpnpep1
28.7389	28.8653	28.9174	28.94	29.0217	28.8112			0.442747	0.0837453	1.03374	P16330	CN37_MOUSE	2',3'-cyclic-nucleotide 3'-phosphodiesterase OS=Mus musculus OX=10090 GN=Cnp PE=1 SV=3	Cnp
24.4488	24.8336	24.4041	24.4614	25.1604	25.0894			0.563323	0.341551	1.3105	Q8BHN3	GANAB_MOUSE	Neutral alpha-glucosidase AB OS=Mus musculus OX=10090 GN=Ganab PE=1 SV=1	Ganab
21.8993	21.989	21.997	21.8221	21.5472	21.8677			0.811435	-0.216148	-2.06092	Q811I0	ATPF1_MOUSE	ATP synthase mitochondrial F1 complex assembly factor 1 OS=Mus musculus OX=10090 GN=Atpaf1 PE=1 SV=1	Atpaf1
24.8904	22.9475	24.8623	24.9271	24.6918	22.9251			0.0192309	-0.0520986	-0.0577942	O70503	DHB12_MOUSE	Very-long-chain 3-oxoacyl-CoA reductase OS=Mus musculus OX=10090 GN=Hsd17b12 PE=1 SV=1	Hsd17b12
23.3376	23.2324	23.3239	23.2535	23.391	23.2257			0.043856	-0.0078996	-0.129855	Q8QZV4	ST32C_MOUSE	Serine/threonine-protein kinase 32C OS=Mus musculus OX=10090 GN=Stk32c PE=1 SV=1	Stk32c
21.685	21.4162	22.2277	21.6967	21.7855	22.1896			0.148588	0.114309	0.404191	Q9D7S7	RL22L_MOUSE	60S ribosomal protein L22-like 1 OS=Mus musculus OX=10090 GN=Rpl22l1 PE=1 SV=1	Rpl22l1
19.9342	19.4003	20.3854	20.0258	22.5474	20.3514			0.509665	1.06823	1.26947	P36552	HEM6_MOUSE	Oxygen-dependent coproporphyrinogen-III oxidase, mitochondrial OS=Mus musculus OX=10090 GN=Cpox PE=1 SV=2	Cpox
19.9087	19.6529	19.9737	19.7516	19.7822	19.949			0.0514717	-0.0175037	-0.151492	Q9D824	FIP1_MOUSE	Pre-mRNA 3'-end-processing factor FIP1 OS=Mus musculus OX=10090 GN=Fip1l1 PE=1 SV=1	Fip1l1
23.1898	23.3239	23.0352	23.0466	23.391	23.0485			0.0504795	-0.0209382	-0.147828	P97441	ZNT3_MOUSE	Zinc transporter 3 OS=Mus musculus OX=10090 GN=Slc30a3 PE=1 SV=1	Slc30a3
21.4054	21.5407	21.492	21.3904	21.5219	21.5261			0.000559547	0.000102361	0.00171821	Q7TNC4	LC7L2_MOUSE	Putative RNA-binding protein Luc7-like 2 OS=Mus musculus OX=10090 GN=Luc7l2 PE=1 SV=1	Luc7l2
20.2635	20.9773	21.2079	20.5851	20.7555	20.6578			0.185627	-0.15008	-0.520165	Q8VEJ9	VPS4A_MOUSE	Vacuolar protein sorting-associated protein 4A OS=Mus musculus OX=10090 GN=Vps4a PE=1 SV=1	Vps4a
23.0611	23.0302	22.9542	22.9222	23.0035	23.0688			0.115659	-0.01695	-0.31998	P62996	TRA2B_MOUSE	Transformer-2 protein homolog beta OS=Mus musculus OX=10090 GN=Tra2b PE=1 SV=1	Tra2b
23.0936	23.1446	23.1778	22.9319	23.0619	23.1949			0.369246	-0.0757866	-0.950027	Q8BYM5	NLGN3_MOUSE	Neuroligin-3 OS=Mus musculus OX=10090 GN=Nlgn3 PE=1 SV=2	Nlgn3
20.4903	19.8862	19.9708	20.3323	19.856	20.5149			0.163841	0.118645	0.435445	P70663	SPRL1_MOUSE	SPARC-like protein 1 OS=Mus musculus OX=10090 GN=Sparcl1 PE=1 SV=3	Sparcl1
22.9656	23.1889	23.0498	22.8704	22.8219	22.8974			1.1232	-0.204851	-2.97977	Q9Z2I8	SUCB2_MOUSE	Succinate--CoA ligase [GDP-forming] subunit beta, mitochondrial OS=Mus musculus OX=10090 GN=Suclg2 PE=1 SV=3	Suclg2
27.3494	27.4785	27.9977	27.632	27.8445	27.9923			0.388911	0.214396	0.957112	Q8QZT1	THIL_MOUSE	Acetyl-CoA acetyltransferase, mitochondrial OS=Mus musculus OX=10090 GN=Acat1 PE=1 SV=1	Acat1
20.0648	20.3165	20.0225	20.3062	20.2904	20.3476			0.732493	0.180139	1.92972	A2ARS0	ANR63_MOUSE	Ankyrin repeat domain-containing protein 63 OS=Mus musculus OX=10090 GN=Ankrd63 PE=1 SV=1	Ankrd63
23.1326	24.4425	22.2805	23.5285	23.4425	22.8247			0.00952521	-0.0199992	-0.0299977	Q9ERR1	NDEL1_MOUSE	Nuclear distribution protein nudE-like 1 OS=Mus musculus OX=10090 GN=Ndel1 PE=1 SV=2	Ndel1
20.0914	20.1332	20.591	20.084	20.1534	20.3787			0.131017	-0.0665061	-0.363264	Q8VHK5	MLC1_MOUSE	Membrane protein MLC1 OS=Mus musculus OX=10090 GN=Mlc1 PE=1 SV=1	Mlc1
22.0569	22.6772	23.3101	22.3181	23.167	22.6448			0.0216109	0.0286134	0.0653031	A2A8L5	PTPRF_MOUSE	Receptor-type tyrosine-protein phosphatase F OS=Mus musculus OX=10090 GN=Ptprf PE=1 SV=1	Ptprf
24.4425	24.4676	24.5696	24.4614	24.4234	24.3975			0.64193	-0.0658131	-1.52821	Q9CPV4	GLOD4_MOUSE	Glyoxalase domain-containing protein 4 OS=Mus musculus OX=10090 GN=Glod4 PE=1 SV=1	Glod4
28.726	28.7771	28.8534	28.6251	28.7549	28.8112			0.337831	-0.0551033	-0.830002	Q9D6F9	TBB4A_MOUSE	Tubulin beta-4A chain OS=Mus musculus OX=10090 GN=Tubb4a PE=1 SV=3	Tubb4a
23.9134	23.9316	24.1871	24.0275	24.0526	24.239			0.356922	0.0956713	0.86419	Q91VR7	MLP3A_MOUSE	Microtubule-associated proteins 1A/1B light chain 3A OS=Mus musculus OX=10090 GN=Map1lc3a PE=1 SV=1	Map1lc3a
23.6865	23.848	23.6209	23.8288	23.5983	23.7492			0.0244691	0.00698535	0.0731272	Q8K400	STXB5_MOUSE	Syntaxin-binding protein 5 OS=Mus musculus OX=10090 GN=Stxbp5 PE=1 SV=3	Stxbp5
20.5262	20.4976	20.4334	20.6896	20.4379	20.6837			0.539833	0.118041	1.35133	P59823	IRPL1_MOUSE	Interleukin-1 receptor accessory protein-like 1 OS=Mus musculus OX=10090 GN=Il1rapl1 PE=1 SV=1	Il1rapl1
23.5983	23.632	23.7895	23.6971	23.6971	23.5522			0.116643	-0.0245069	-0.321575	Q8C522	ENDD1_MOUSE	Endonuclease domain-containing 1 protein OS=Mus musculus OX=10090 GN=Endod1 PE=1 SV=2	Endod1
22.675	23.417	23.5638	22.5956	22.6929	23.4923			0.299519	-0.291667	-0.73757	Q8K221	ARFP2_MOUSE	Arfaptin-2 OS=Mus musculus OX=10090 GN=Arfip2 PE=1 SV=2	Arfip2
17.3252	17.7159	17.8115	17.5584	17.1148	18.0417			0.0506254	-0.0459124	-0.149932	P49817	CAV1_MOUSE	Caveolin-1 OS=Mus musculus OX=10090 GN=Cav1 PE=1 SV=1	Cav1
21.2527	21.2652	21.4253	20.9351	21.1138	21.6906			0.0985052	-0.0678552	-0.289197	O88271	CFDP1_MOUSE	Craniofacial development protein 1 OS=Mus musculus OX=10090 GN=Cfdp1 PE=1 SV=1	Cfdp1
22.526	23.1587	23.1922	22.6424	23.4676	23.3101			0.210263	0.18106	0.543623	P59759	MRTFB_MOUSE	Myocardin-related transcription factor B OS=Mus musculus OX=10090 GN=Mrtfb PE=1 SV=1	Mkl2
24.7338	24.867	24.8142	24.8191	24.8623	24.7846			0.13773	0.0169888	0.37922	Q8BKZ9	ODPX_MOUSE	Pyruvate dehydrogenase protein X component, mitochondrial OS=Mus musculus OX=10090 GN=Pdhx PE=1 SV=1	Pdhx
24.0359	23.9672	24.1174	24.1174	24.1871	24.0275			0.483146	0.070488	1.11185	O88485	DC1I1_MOUSE	Cytoplasmic dynein 1 intermediate chain 1 OS=Mus musculus OX=10090 GN=Dync1i1 PE=1 SV=2	Dync1i1
27.6663	27.5389	27.8564	27.726	27.6389	27.8741			0.196409	0.0591456	0.514397	Q7TSJ2	MAP6_MOUSE	Microtubule-associated protein 6 OS=Mus musculus OX=10090 GN=Map6 PE=1 SV=2	Map6
25.6838	25.7286	25.6944	25.8312	25.7389	25.824			1.18097	0.0957661	2.94067	Q61316	HSP74_MOUSE	Heat shock 70 kDa protein 4 OS=Mus musculus OX=10090 GN=Hspa4 PE=1 SV=1	Hspa4
20.1798	20.2129	20.018	20.1552	20.1973	20.2274			0.343468	0.0564219	0.88532	Q6GYP7	RGPA1_MOUSE	Ral GTPase-activating protein subunit alpha-1 OS=Mus musculus OX=10090 GN=Ralgapa1 PE=1 SV=1	Ralgapa1
26.4089	26.6595	26.632	26.7389	26.6865	26.4266			0.150343	0.0505288	0.404337	Q61885	MOG_MOUSE	Myelin-oligodendrocyte glycoprotein OS=Mus musculus OX=10090 GN=Mog PE=1 SV=1	Mog
24.1174	23.7796	24.239	24.0526	23.9043	24.1719			0.00495206	-0.0024236	-0.0153647	Q62443	NPTX1_MOUSE	Neuronal pentraxin-1 OS=Mus musculus OX=10090 GN=Nptx1 PE=1 SV=1	Nptx1
24.5869	24.9977	19.8153	21.1665	21.7787	21.5851			0.364263	-1.6232	-0.970232	Q9QXM1	JMY_MOUSE	Junction-mediating and -regulatory protein OS=Mus musculus OX=10090 GN=Jmy PE=1 SV=1	Jmy
22.3932	20.7619	20.5319	20.5141	20.6671	19.0127			0.668429	-1.16439	-1.47663	Q5SNZ0	GRDN_MOUSE	Girdin OS=Mus musculus OX=10090 GN=Ccdc88a PE=1 SV=2	Ccdc88a
20.559	20.4174	20.7629	20.7027	20.6487	20.518			0.137536	0.0434195	0.379931	Q99L04	DHRS1_MOUSE	Dehydrogenase/reductase SDR family member 1 OS=Mus musculus OX=10090 GN=Dhrs1 PE=1 SV=1	Dhrs1
24.8997	24.6649	24.2096	24.9672	25.0935	24.4362			0.350176	0.240901	0.843374	Q61656	DDX5_MOUSE	Probable ATP-dependent RNA helicase DDX5 OS=Mus musculus OX=10090 GN=Ddx5 PE=1 SV=2	Ddx5
18.6255	17.8059	19.2242	18.4374	18.7176	18.766			0.0695637	0.0884775	0.208849	O08908	P85B_MOUSE	Phosphatidylinositol 3-kinase regulatory subunit beta OS=Mus musculus OX=10090 GN=Pik3r2 PE=1 SV=2	Pik3r2
19.0012	18.8061	18.8313	19.3438	19.0883	19.0011			0.972104	0.264864	2.21284	Q8BHG1	NRDC_MOUSE	Nardilysin OS=Mus musculus OX=10090 GN=Nrdc PE=1 SV=1	Nrd1
22.8079	24.2317	24.1795	23.976	24.1253	23.2679			0.0309391	0.050017	0.0933264	P08414	KCC4_MOUSE	Calcium/calmodulin-dependent protein kinase type IV OS=Mus musculus OX=10090 GN=Camk4 PE=1 SV=2	Camk4
19.882	20.5388	20.9329	20.7138	21.776	21.0763			0.777465	0.737468	1.68684	Q9CQ80	VPS25_MOUSE	Vacuolar protein-sorting-associated protein 25 OS=Mus musculus OX=10090 GN=Vps25 PE=1 SV=1	Vps25
21.7924	21.7169	21.7807	21.5178	21.4829	21.7261			0.914736	-0.187744	-2.36303	Q8K1J6	TRNT1_MOUSE	CCA tRNA nucleotidyltransferase 1, mitochondrial OS=Mus musculus OX=10090 GN=Trnt1 PE=1 SV=1	Trnt1
22.357	22.0336	22.4146	22.3401	22.6405	22.8812			0.816567	0.352228	1.79366	E9Q401	RYR2_MOUSE	Ryanodine receptor 2 OS=Mus musculus OX=10090 GN=Ryr2 PE=1 SV=1	Ryr2
23.2821	24.2821	21.8188	21.6374	24.2535	22.2287			0.146628	-0.42115	-0.394612	Q9JM76	ARPC3_MOUSE	Actin-related protein 2/3 complex subunit 3 OS=Mus musculus OX=10090 GN=Arpc3 PE=1 SV=3	Arpc3
20.4906	19.0734	20.8746	20.9023	21.009	21.0704			0.582935	0.847652	1.54132	P83093	STIM2_MOUSE	Stromal interaction molecule 2 OS=Mus musculus OX=10090 GN=Stim2 PE=1 SV=2	Stim2
22.894	23.2382	22.8969	22.7608	22.9658	22.7467			0.596379	-0.185237	-1.37811	Q8BW96	KCC1D_MOUSE	Calcium/calmodulin-dependent protein kinase type 1D OS=Mus musculus OX=10090 GN=Camk1d PE=1 SV=2	Camk1d
19.2873	19.3962	19.7406	19.242	18.9837	19.155			0.96322	-0.347772	-2.22556	P98084	APBA2_MOUSE	Amyloid-beta A4 precursor protein-binding family A member 2 OS=Mus musculus OX=10090 GN=Apba2 PE=1 SV=2	Apba2
22.915	22.7404	23.0913	22.9131	22.987	22.9017			0.0577912	0.0183366	0.17503	Q9Z0F7	SYUG_MOUSE	Gamma-synuclein OS=Mus musculus OX=10090 GN=Sncg PE=1 SV=1	Sncg
19.8568	19.3547	19.8316	19.3201	20.2793	20.07			0.240911	0.208757	0.625276	Q80ZI6	LRSM1_MOUSE	E3 ubiquitin-protein ligase LRSAM1 OS=Mus musculus OX=10090 GN=Lrsam1 PE=1 SV=1	Lrsam1
24.5045	24.5754	24.654	24.5404	24.6375	24.6595			0.239544	0.0344995	0.609347	Q8BUK6	HOOK3_MOUSE	Protein Hook homolog 3 OS=Mus musculus OX=10090 GN=Hook3 PE=1 SV=2	Hook3
23.0987	22.8517	23.0856	25.1908	25.228	23.2961			0.87867	1.55968	2.42608	Q6WVG3	KCD12_MOUSE	BTB/POZ domain-containing protein KCTD12 OS=Mus musculus OX=10090 GN=Kctd12 PE=1 SV=1	Kctd12
21.7039	21.7386	21.7635	21.8944	21.5859	21.7406			0.017368	0.0049928	0.0550405	Q9DBL7	COASY_MOUSE	Bifunctional coenzyme A synthase OS=Mus musculus OX=10090 GN=Coasy PE=1 SV=2	Coasy
20.5894	20.3915	20.522	20.3165	20.1184	20.7696			0.17823	-0.0994829	-0.494205	P63280	UBC9_MOUSE	SUMO-conjugating enzyme UBC9 OS=Mus musculus OX=10090 GN=Ube2i PE=1 SV=1	Ube2i
21.049	20.9795	21.321	20.6612	21.7513	21.2809			0.120415	0.114614	0.344802	Q64436	ATP4A_MOUSE	Potassium-transporting ATPase alpha chain 1 OS=Mus musculus OX=10090 GN=Atp4a PE=1 SV=3	Atp4a
21.745	21.8	21.8514	21.8823	21.8524	22.0065			0.912945	0.114944	2.04144	Q9R0D8	WDR54_MOUSE	WD repeat-containing protein 54 OS=Mus musculus OX=10090 GN=Wdr54 PE=1 SV=1	Wdr54
24.1488	24.1253	24.1642	24.1565	24.2463	24.141			0.398134	0.0351512	1.0131	Q9CPR4	RL17_MOUSE	60S ribosomal protein L17 OS=Mus musculus OX=10090 GN=Rpl17 PE=1 SV=3	Rpl17
23.2078	23.2383	23.3101	23.1021	23.2318	23.3511			0.106207	-0.0237312	-0.304067	Q9CWK8	SNX2_MOUSE	Sorting nexin-2 OS=Mus musculus OX=10090 GN=Snx2 PE=1 SV=2	Snx2
29.0583	29.0375	28.9456	29.217	29.0217	29.1386			0.739649	0.111965	1.6845	P14152	MDHC_MOUSE	Malate dehydrogenase, cytoplasmic OS=Mus musculus OX=10090 GN=Mdh1 PE=1 SV=3	Mdh1
26.9869	27.1984	25.3307	25.3376	25.6292	25.3477			0.677706	-1.06714	-1.78411	Q5IRJ6	ZNT9_MOUSE	Zinc transporter 9 OS=Mus musculus OX=10090 GN=Slc30a9 PE=1 SV=2	Slc30a9
21.9982	21.8545	21.0773	21.785	21.8335	21.8209			0.212398	0.169762	0.592705	D3YZP9	CCDC6_MOUSE	Coiled-coil domain-containing protein 6 OS=Mus musculus OX=10090 GN=Ccdc6 PE=1 SV=1	Ccdc6
23.8858	23.7895	23.9225	23.9847	23.8858	24.0443			0.797228	0.105626	1.73453	Q6P069	SORCN_MOUSE	Sorcin OS=Mus musculus OX=10090 GN=Sri PE=1 SV=1	Sri
25.4008	25.3975	25.3645	25.3204	25.3511	25.4645			0.0655623	-0.00893784	-0.197216	Q8BG39	SV2B_MOUSE	Synaptic vesicle glycoprotein 2B OS=Mus musculus OX=10090 GN=Sv2b PE=1 SV=1	Sv2b
20.5267	21.6085	20.8651	21.0971	21.9325	21.1827			0.411712	0.403973	0.972675	P35762	CD81_MOUSE	CD81 antigen OS=Mus musculus OX=10090 GN=Cd81 PE=1 SV=2	Cd81
19.6386	20.2283	19.9427	19.8283	19.9996	19.9529			0.0172308	-0.00961622	-0.0540976	Q8K0T4	KATL1_MOUSE	Katanin p60 ATPase-containing subunit A-like 1 OS=Mus musculus OX=10090 GN=Katnal1 PE=1 SV=1	Katnal1
22.2274	22.7182	22.4546	22.1432	22.5224	22.6034			0.0767011	-0.043719	-0.21799	Q9Z0H4	CELF2_MOUSE	CUGBP Elav-like family member 2 OS=Mus musculus OX=10090 GN=Celf2 PE=1 SV=1	Celf2
21.6393	20.4959	20.7016	20.9472	21.1132	20.924			0.0445706	0.0491543	0.137724	Q9JJ59	ABCB9_MOUSE	ABC-type oligopeptide transporter ABCB9 OS=Mus musculus OX=10090 GN=Abcb9 PE=2 SV=1	Abcb9
22.1997	21.0346	21.2108	21.059	21.3756	21.2298			0.258591	-0.260224	-0.695873	P70302	STIM1_MOUSE	Stromal interaction molecule 1 OS=Mus musculus OX=10090 GN=Stim1 PE=1 SV=2	Stim1
24.558	24.848	24.6264	24.5812	24.8191	24.4984			0.125581	-0.0446135	-0.343169	P32020	SCP2_MOUSE	Sterol carrier protein 2 OS=Mus musculus OX=10090 GN=Scp2 PE=1 SV=3	Scp2
20.5252	20.2709	20.7132	20.2773	20.3925	20.3603			0.470476	-0.159719	-1.20383	Q91YQ3	CSDC2_MOUSE	Cold shock domain-containing protein C2 OS=Mus musculus OX=10090 GN=Csdc2 PE=1 SV=2	Csdc2
20.5997	20.347	20.6598	20.7188	20.3714	20.7081			0.160682	0.0638936	0.428842	Q8BWT5	DIP2A_MOUSE	Disco-interacting protein 2 homolog A OS=Mus musculus OX=10090 GN=Dip2a PE=1 SV=3	Dip2a
23.2961	23.5983	23.9584	22.9597	23.2315	23.0602			1.03447	-0.533836	-2.57637	P55937	GOGA3_MOUSE	Golgin subfamily A member 3 OS=Mus musculus OX=10090 GN=Golga3 PE=1 SV=3	Golga3
27.5754	24.3239	24.4234	24.1015	24.8764	24.4425			0.335211	-0.967428	-0.886785	Q71LX4	TLN2_MOUSE	Talin-2 OS=Mus musculus OX=10090 GN=Tln2 PE=1 SV=3	Tln2
23.632	23.8385	23.9672	23.5983	23.9316	23.976			0.050568	0.0227331	0.147568	Q9QZ06	TOLIP_MOUSE	Toll-interacting protein OS=Mus musculus OX=10090 GN=Tollip PE=1 SV=1	Tollip
22.4075	22.3849	22.4163	22.499	22.1774	22.2646			0.345999	-0.0892951	-0.925578	Q3UUI3	THEM4_MOUSE	Acyl-coenzyme A thioesterase THEM4 OS=Mus musculus OX=10090 GN=Them4 PE=1 SV=1	Them4
20.52	20.9004	20.6411	20.8411	20.6992	20.9594			0.457908	0.146075	1.08141	O08582	GTPB1_MOUSE	GTP-binding protein 1 OS=Mus musculus OX=10090 GN=Gtpbp1 PE=1 SV=2	Gtpbp1
22.0828	21.7398	21.8785	21.4396	21.802	21.6479			0.86924	-0.270535	-1.86934	P28658	ATX10_MOUSE	Ataxin-10 OS=Mus musculus OX=10090 GN=Atxn10 PE=1 SV=2	Atxn10
24.7234	24.5404	24.7182	24.7995	24.7129	24.8528			0.78707	0.127761	1.75836	Q8BGD9	IF4B_MOUSE	Eukaryotic translation initiation factor 4B OS=Mus musculus OX=10090 GN=Eif4b PE=1 SV=1	Eif4b
23.9225	23.8764	23.2379	23.4298	23.976	23.1893			0.173768	-0.147233	-0.458828	P58871	TB182_MOUSE	182 kDa tankyrase-1-binding protein OS=Mus musculus OX=10090 GN=Tnks1bp1 PE=1 SV=2	Tnks1bp1
20.5283	20.3616	20.7638	20.336	20.5483	20.3147			0.461966	-0.151539	-1.0944	Q920P3	BRNP1_MOUSE	BMP/retinoic acid-inducible neural-specific protein 1 OS=Mus musculus OX=10090 GN=Brinp1 PE=1 SV=1	Brinp1
22.8594	22.9443	22.8509	22.8346	22.844	22.8312			0.609381	-0.0482483	-1.60465	Q3UHB8	CC177_MOUSE	Coiled-coil domain-containing protein 177 OS=Mus musculus OX=10090 GN=Ccdc177 PE=1 SV=1	Ccdc177
25.8019	25.6568	25.6153	25.6125	25.673	25.7945			0.00850233	0.00201416	0.0258577	Q9CQX8	RT36_MOUSE	28S ribosomal protein S36, mitochondrial OS=Mus musculus OX=10090 GN=Mrps36 PE=1 SV=1	Mrps36
22.0711	22.4452	22.3097	22.2667	22.6079	22.2925			0.297895	0.113677	0.734057	Q56A07	SCN2B_MOUSE	Sodium channel subunit beta-2 OS=Mus musculus OX=10090 GN=Scn2b PE=1 SV=1	Scn2b
27.8564	28.0137	28.0965	27.9923	28.003	27.976			0.00683933	0.00156148	0.0220382	Q7TQD2	TPPP_MOUSE	Tubulin polymerization-promoting protein OS=Mus musculus OX=10090 GN=Tppp PE=1 SV=1	Tppp
22.1693	21.7692	21.9192	21.9465	21.8502	22.1533			0.0730538	0.0307528	0.209192	Q9QZD9	EIF3I_MOUSE	Eukaryotic translation initiation factor 3 subunit I OS=Mus musculus OX=10090 GN=Eif3i PE=1 SV=1	Eif3i
20.1608	20.3269	20.9318	19.9976	20.7039	20.6993			0.00620299	-0.00627009	-0.0189099	Q8K4F5	ABHDB_MOUSE	Protein ABHD11 OS=Mus musculus OX=10090 GN=Abhd11 PE=1 SV=1	Abhd11
21.288	20.6352	21.3455	20.9076	23.2821	21.1421			0.334461	0.687717	0.871593	Q8CGM1	AGRB2_MOUSE	Adhesion G protein-coupled receptor B2 OS=Mus musculus OX=10090 GN=Adgrb2 PE=1 SV=2	Bai2
20.0663	19.8565	20.4909	20.0051	20.1257	20.3842			0.0526731	0.0337524	0.155156	Q8BFP9	PDK1_MOUSE	[Pyruvate dehydrogenase (acetyl-transferring)] kinase isozyme 1, mitochondrial OS=Mus musculus OX=10090 GN=Pdk1 PE=1 SV=2	Pdk1
23.6209	23.5983	23.1465	23.7389	23.4676	27.5969			0.417017	1.47924	1.10191	Q9CXW4	RL11_MOUSE	60S ribosomal protein L11 OS=Mus musculus OX=10090 GN=Rpl11 PE=1 SV=4	Rpl11
24.7745	23.2679	23.2961	22.4805	23.391	22.6134			0.720528	-0.951238	-1.66036	Q9JI91	ACTN2_MOUSE	Alpha-actinin-2 OS=Mus musculus OX=10090 GN=Actn2 PE=1 SV=2	Actn2
20.8871	20.6357	21.1198	20.6805	20.2273	20.3531			1.11382	-0.460557	-2.36943	Q61578	ADRO_MOUSE	NADPH:adrenodoxin oxidoreductase, mitochondrial OS=Mus musculus OX=10090 GN=Fdxr PE=1 SV=1	Fdxr
19.416	20.0339	20.0766	20.2375	19.6925	20.0528			0.22097	0.152148	0.570333	Q6NZN0	RBM26_MOUSE	RNA-binding protein 26 OS=Mus musculus OX=10090 GN=Rbm26 PE=1 SV=2	Rbm26
23.2337	23.0621	23.3101	23.2679	22.9995	23.4298			0.0722482	0.030419	0.209315	Q64133	AOFA_MOUSE	Amine oxidase [flavin-containing] A OS=Mus musculus OX=10090 GN=Maoa PE=1 SV=3	Maoa
24.1095	24.275	24.2535	24.019	23.9043	24.1488			0.983222	-0.188622	-2.15111	P28660	NCKP1_MOUSE	Nck-associated protein 1 OS=Mus musculus OX=10090 GN=Nckap1 PE=1 SV=2	Nckap1
19.8719	20.8954	20.9074	20.8003	21.0546	20.4983			0.22556	0.226173	0.596779	Q61282	PGCA_MOUSE	Aggrecan core protein OS=Mus musculus OX=10090 GN=Acan PE=1 SV=2	Acan
22.6327	22.8974	23.3778	22.7371	23.0112	23.5404			0.146929	0.126924	0.395217	Q8BW75	AOFB_MOUSE	Amine oxidase [flavin-containing] B OS=Mus musculus OX=10090 GN=Maob PE=1 SV=4	Maob
21.0523	21.0604	21.4985	21.339	20.8408	21.1815			0.148997	-0.0832787	-0.40002	Q7SIG6	ASAP2_MOUSE	Arf-GAP with SH3 domain, ANK repeat and PH domain-containing protein 2 OS=Mus musculus OX=10090 GN=Asap2 PE=1 SV=3	Asap2
24.3239	24.2243	25.3239	24.3101	24.417	24.3844			0.263085	-0.25354	-0.719215	Q9Z218	DPP6_MOUSE	Dipeptidyl aminopeptidase-like protein 6 OS=Mus musculus OX=10090 GN=Dpp6 PE=1 SV=1	Dpp6
24.6865	24.8191	24.275	24.3778	24.4984	24.1642			0.553137	-0.246696	-1.29345	Q60625	ICAM5_MOUSE	Intercellular adhesion molecule 5 OS=Mus musculus OX=10090 GN=Icam5 PE=1 SV=2	Icam5
25.3545	25.2463	25.3811	25.3778	25.3511	25.3811			0.387128	0.0427303	1.00975	Q9D8Y0	EFHD2_MOUSE	EF-hand domain-containing protein D2 OS=Mus musculus OX=10090 GN=Efhd2 PE=1 SV=1	Efhd2
21.9909	22.0039	21.8172	21.9162	21.7906	21.95			0.266708	-0.0517705	-0.669991	Q3UGC7	EI3JA_MOUSE	Eukaryotic translation initiation factor 3 subunit J-A OS=Mus musculus OX=10090 GN=Eif3j1 PE=2 SV=1	Eif3j1
24.0526	23.895	24.3511	24.0359	24.1015	24.3101			0.112829	0.0495822	0.315374	Q9QXL2	KI21A_MOUSE	Kinesin-like protein KIF21A OS=Mus musculus OX=10090 GN=Kif21a PE=1 SV=2	Kif21a
21.7268	21.7793	21.6763	21.5886	21.8027	21.7379			0.0875065	-0.0177129	-0.252935	Q99MN1	SYK_MOUSE	Lysine--tRNA ligase OS=Mus musculus OX=10090 GN=Kars1 PE=1 SV=1	Kars
21.1447	21.1194	21.2645	21.0272	21.234	21.3112			0.0512652	0.0145804	0.152099	Q8BLR2	CPNE4_MOUSE	Copine-4 OS=Mus musculus OX=10090 GN=Cpne4 PE=1 SV=1	Cpne4
20.9532	22.2844	22.1957	22.1408	22.3177	21.7463			0.206367	0.257179	0.557003	Q9Z0V2	KCND2_MOUSE	Potassium voltage-gated channel subfamily D member 2 OS=Mus musculus OX=10090 GN=Kcnd2 PE=1 SV=1	Kcnd2
22.5377	22.4926	22.5451	22.4122	22.6005	22.4304			0.264993	-0.0440826	-0.709256	O35857	TIM44_MOUSE	Mitochondrial import inner membrane translocase subunit TIM44 OS=Mus musculus OX=10090 GN=Timm44 PE=1 SV=2	Timm44
22.3571	22.3732	22.5918	22.5024	22.1784	22.6273			0.00982781	-0.00466092	-0.0303203	Q61704	ITIH3_MOUSE	Inter-alpha-trypsin inhibitor heavy chain H3 OS=Mus musculus OX=10090 GN=Itih3 PE=1 SV=3	Itih3
20.339	20.7618	20.2677	20.4318	20.5956	20.3502			0.005688	0.0030276	0.0177829	Q00915	RET1_MOUSE	Retinol-binding protein 1 OS=Mus musculus OX=10090 GN=Rbp1 PE=1 SV=2	Rbp1
25.4984	25.4769	25.6012	25.48	25.5812	18.3919			0.373137	-2.37446	-0.997649	Q9DAW6	PRP4_MOUSE	U4/U6 small nuclear ribonucleoprotein Prp4 OS=Mus musculus OX=10090 GN=Prpf4 PE=1 SV=1	Prpf4
22.6154	20.5406	20.6705	22.5217	21.8798	21.7966			0.441437	0.79051	1.11489	Q9JHU2	PALMD_MOUSE	Palmdelphin OS=Mus musculus OX=10090 GN=Palmd PE=1 SV=1	Palmd
21.6326	21.676	21.3165	21.4847	21.7679	21.263			0.0687355	-0.0365232	-0.197517	Q5SWP3	NACAD_MOUSE	NAC-alpha domain-containing protein 1 OS=Mus musculus OX=10090 GN=Nacad PE=1 SV=1	Nacad
22.2869	22.9289	22.5424	22.4739	22.1072	22.7819			0.186351	-0.131724	-0.488057	Q8BGX2	TIM29_MOUSE	Mitochondrial import inner membrane translocase subunit Tim29 OS=Mus musculus OX=10090 GN=Timm29 PE=1 SV=1
27.1984	27.341	27.3239	27.3578	27.2891	27.509			0.53468	0.0975831	1.23542	P02301	H3C_MOUSE	Histone H3.3C OS=Mus musculus OX=10090 GN=H3-5 PE=3 SV=3	H3f3c
22.9748	22.9758	23.1029	22.7433	23.0708	23.1896			0.0388097	-0.0166658	-0.118984	Q9CQE8	RTRAF_MOUSE	RNA transcription, translation and transport factor protein OS=Mus musculus OX=10090 GN=RTRAF PE=1 SV=1
26.5374	26.6458	26.5419	26.4938	26.5898	26.6865			0.0792469	0.0149867	0.227306	Q3UHL1	CAMKV_MOUSE	CaM kinase-like vesicle-associated protein OS=Mus musculus OX=10090 GN=Camkv PE=1 SV=2	Camkv
20.204	19.5335	19.2912	20.3286	19.4733	16.6838			0.279743	-0.847659	-0.747645	Q924N4	S12A6_MOUSE	Solute carrier family 12 member 6 OS=Mus musculus OX=10090 GN=Slc12a6 PE=1 SV=2	Slc12a6
23.0311	23.1419	23.0503	22.8203	23.2535	23.0886			0.0509482	-0.0202897	-0.155159	Q71M36	CSPG5_MOUSE	Chondroitin sulfate proteoglycan 5 OS=Mus musculus OX=10090 GN=Cspg5 PE=1 SV=2	Cspg5
22.7578	23.2276	23.2214	22.4735	23.1913	23.1353			0.183931	-0.135578	-0.487543	Q8R2R9	AP3M2_MOUSE	AP-3 complex subunit mu-2 OS=Mus musculus OX=10090 GN=Ap3m2 PE=1 SV=1	Ap3m2
22.2408	21.906	22.2568	21.7114	22.1001	22.1791			0.302119	-0.137641	-0.746793	Q61187	TS101_MOUSE	Tumor susceptibility gene 101 protein OS=Mus musculus OX=10090 GN=Tsg101 PE=1 SV=2	Tsg101
22.1692	21.0008	21.5121	21.6081	20.8241	21.441			0.256558	-0.269629	-0.651668	Q61249	IGBP1_MOUSE	Immunoglobulin-binding protein 1 OS=Mus musculus OX=10090 GN=Igbp1 PE=1 SV=1	Igbp1
22.8035	22.6126	22.8013	22.7455	22.7611	22.8552			0.259388	0.04813	0.668871	Q2NL51	GSK3A_MOUSE	Glycogen synthase kinase-3 alpha OS=Mus musculus OX=10090 GN=Gsk3a PE=1 SV=2	Gsk3a
23.8288	23.632	23.9584	23.8288	23.6971	24.0691			0.151155	0.0586001	0.405744	Q9WTR5	CAD13_MOUSE	Cadherin-13 OS=Mus musculus OX=10090 GN=Cdh13 PE=1 SV=2	Cdh13
21.5631	21.5428	21.5988	21.5817	21.4264	21.612			0.169076	-0.0282218	-0.472148	Q6PGN3	DCLK2_MOUSE	Serine/threonine-protein kinase DCLK2 OS=Mus musculus OX=10090 GN=Dclk2 PE=1 SV=1	Dclk2
23.2339	22.8972	23.2151	23.2961	23.1175	23.1276			0.197256	0.0650158	0.525784	Q9CZY3	UB2V1_MOUSE	Ubiquitin-conjugating enzyme E2 variant 1 OS=Mus musculus OX=10090 GN=Ube2v1 PE=1 SV=1	Ube2v1
22.4613	22.4661	22.5526	22.2301	22.4096	23.0087			0.0785991	0.0561091	0.236508	Q8CCT4	TCAL5_MOUSE	Transcription elongation factor A protein-like 5 OS=Mus musculus OX=10090 GN=Tceal5 PE=1 SV=1	Tceal5
23.0215	22.9427	23.2127	23.1662	23.3101	23.183			0.758347	0.160814	1.74556	Q8BJH1	ZC21A_MOUSE	Zinc finger C2HC domain-containing protein 1A OS=Mus musculus OX=10090 GN=Zc2hc1a PE=1 SV=1	Zc2hc1a
23.013	22.8401	23.0134	22.9702	22.747	22.6223			0.646785	-0.175668	-1.5018	P46097	SYT2_MOUSE	Synaptotagmin-2 OS=Mus musculus OX=10090 GN=Syt2 PE=1 SV=1	Syt2
18.9144	19.0766	18.7901	18.3564	18.7411	18.9588			0.512725	-0.241606	-1.24097	P06537	GCR_MOUSE	Glucocorticoid receptor OS=Mus musculus OX=10090 GN=Nr3c1 PE=1 SV=1	Nr3c1
19.985	24.2535	20.4049	20.0727	24.239	19.9424			0.0221106	-0.12975	-0.0662495	P54731	FAF1_MOUSE	FAS-associated factor 1 OS=Mus musculus OX=10090 GN=Faf1 PE=1 SV=2	Faf1
21.0146	21.1295	21.4046	21.064	21.2067	20.9223			0.341846	-0.118542	-0.83559	Q8BJ71	NUP93_MOUSE	Nuclear pore complex protein Nup93 OS=Mus musculus OX=10090 GN=Nup93 PE=1 SV=1	Nup93
24.8044	24.9716	24.7895	24.8997	25.0732	24.945			0.681564	0.117441	1.50307	Q9D394	RUFY3_MOUSE	Protein RUFY3 OS=Mus musculus OX=10090 GN=Rufy3 PE=1 SV=1	Rufy3
23.2442	23.2179	23.0616	23.0974	23.0217	23.0892			0.703136	-0.105141	-1.70078	Q61035	HARS1_MOUSE	Histidine--tRNA ligase, cytoplasmic OS=Mus musculus OX=10090 GN=Hars1 PE=1 SV=2	Hars
20.9684	21.1368	21.1854	21.0464	21.9251	20.9348			0.234869	0.205227	0.641365	Q9Z110	P5CS_MOUSE	Delta-1-pyrroline-5-carboxylate synthase OS=Mus musculus OX=10090 GN=Aldh18a1 PE=1 SV=2	Aldh18a1
22.9581	23.1896	23.0122	23.0507	23.1259	23.0181			0.0504939	0.0116005	0.150938	P14115	RL27A_MOUSE	60S ribosomal protein L27a OS=Mus musculus OX=10090 GN=Rpl27a PE=1 SV=5	Rpl27a
23.4041	24.9495	25.7995	23.4425	25.9933	24.6971			0.00214407	-0.00667763	-0.00656734	Q9JKR6	HYOU1_MOUSE	Hypoxia up-regulated protein 1 OS=Mus musculus OX=10090 GN=Hyou1 PE=1 SV=1	Hyou1
20.8363	18.6867	21.3844	20.7402	21.4253	21.329			0.391075	0.862322	1.01374	Q9Z0S9	PRAF1_MOUSE	Prenylated Rab acceptor protein 1 OS=Mus musculus OX=10090 GN=Rabac1 PE=1 SV=1	Rabac1
21.4291	21.5294	21.2518	21.2391	20.9455	21.3779			0.622981	-0.215949	-1.42897	Q9WVL0	MAAI_MOUSE	Maleylacetoacetate isomerase OS=Mus musculus OX=10090 GN=Gstz1 PE=1 SV=1	Gstz1
21.4332	21.4852	21.7682	21.6892	21.5782	22.0126			0.516725	0.197764	1.18581	Q9DAW9	CNN3_MOUSE	Calponin-3 OS=Mus musculus OX=10090 GN=Cnn3 PE=1 SV=1	Cnn3
27.4073	27.4862	27.391	27.4234	27.4314	27.5014			0.245554	0.0239328	0.622701	P50516	VATA_MOUSE	V-type proton ATPase catalytic subunit A OS=Mus musculus OX=10090 GN=Atp6v1a PE=1 SV=2	Atp6v1a
24.5983	24.8623	25.0526	25.002	24.7024	25.2961			0.303834	0.162427	0.751422	P26041	MOES_MOUSE	Moesin OS=Mus musculus OX=10090 GN=Msn PE=1 SV=3	Msn
22.4741	22.4681	22.4383	22.46	22.4579	22.5483			0.350877	0.0285371	0.89845	Q9JIF7	COPB_MOUSE	Coatomer subunit beta OS=Mus musculus OX=10090 GN=Copb1 PE=1 SV=1	Copb1
23.5404	24.5983	23.6757	24.8385	23.417	23.9495			0.0866699	0.13017	0.244953	Q64520	KGUA_MOUSE	Guanylate kinase OS=Mus musculus OX=10090 GN=Guk1 PE=1 SV=2	Guk1
20.1646	20.0749	20.4455	20.9556	20.3992	20.5516			0.915554	0.407166	2.0354	Q8C008	DZAN1_MOUSE	Double zinc ribbon and ankyrin repeat-containing protein 1 OS=Mus musculus OX=10090 GN=Dzank1 PE=1 SV=2	Dzank1
21.6967	21.803	21.478	21.5592	21.5197	21.6782			0.266121	-0.0735366	-0.68805	Q6ZWM4	LSM8_MOUSE	U6 snRNA-associated Sm-like protein LSm8 OS=Mus musculus OX=10090 GN=Lsm8 PE=1 SV=3	Lsm8
23.4298	23.8764	23.9043	23.417	22.854	23.3101			1.10014	-0.543151	-2.34974	O88532	ZFR_MOUSE	Zinc finger RNA-binding protein OS=Mus musculus OX=10090 GN=Zfr PE=1 SV=2	Zfr
24.6649	25.0526	24.8576	24.5285	24.2096	24.5045	+	DS m_CON m	1.36283	-0.444187	-2.92641	Q5DU25	IQEC2_MOUSE	IQ motif and SEC7 domain-containing protein 2 OS=Mus musculus OX=10090 GN=Iqsec2 PE=1 SV=3	Iqsec2
20.3856	22.3191	20.3182	17.7991	20.0704	19.4352			0.946036	-1.90605	-2.02258	Q922P8	T132A_MOUSE	Transmembrane protein 132A OS=Mus musculus OX=10090 GN=Tmem132a PE=1 SV=2	Tmem132a
23.0587	22.9665	22.1649	23.0508	22.2151	22.3235			0.199311	-0.200211	-0.517985	Q5XJY5	COPD_MOUSE	Coatomer subunit delta OS=Mus musculus OX=10090 GN=Arcn1 PE=1 SV=2	Arcn1
22.1867	22.2359	22.26	22.052	22.1667	22.2118			0.671767	-0.0840117	-1.60821	Q91YE6	IPO9_MOUSE	Importin-9 OS=Mus musculus OX=10090 GN=Ipo9 PE=1 SV=3	Ipo9
24.141	24.0691	24.2243	24.2317	24.3031	24.0609			0.246766	0.0537421	0.634293	P84096	RHOG_MOUSE	Rho-related GTP-binding protein RhoG OS=Mus musculus OX=10090 GN=Rhog PE=1 SV=1	Rhog
20.5093	21.7854	20.3118	20.5186	21.2224	20.6085			0.0564019	-0.0856705	-0.167311	Q6P5E8	DGKQ_MOUSE	Diacylglycerol kinase theta OS=Mus musculus OX=10090 GN=Dgkq PE=1 SV=1	Dgkq
22.7205	22.8616	22.8063	22.8118	22.7603	22.7954			0.0530939	-0.00699488	-0.159752	Q9DCP2	S38A3_MOUSE	Sodium-coupled neutral amino acid transporter 3 OS=Mus musculus OX=10090 GN=Slc38a3 PE=1 SV=1	Slc38a3
23.654	25.9912	24.6971	25.2926	25.767	25.6703			0.443614	0.795879	1.15129	P62743	AP2S1_MOUSE	AP-2 complex subunit sigma OS=Mus musculus OX=10090 GN=Ap2s1 PE=1 SV=1	Ap2s1
21.6719	21.6704	21.6881	21.3964	20.9792	21.9796			0.284808	-0.2251	-0.775714	Q9QXB9	DRG2_MOUSE	Developmentally-regulated GTP-binding protein 2 OS=Mus musculus OX=10090 GN=Drg2 PE=1 SV=1	Drg2
24.7895	24.6971	24.6153	24.6865	24.6431	24.7024			0.156721	-0.0233332	-0.437172	Q01768	NDKB_MOUSE	Nucleoside diphosphate kinase B OS=Mus musculus OX=10090 GN=Nme2 PE=1 SV=1	Nme2
24.3712	24.417	24.1946	25.772	24.2535	24.0854			0.254351	0.376038	0.695507	Q9CR16	PPID_MOUSE	Peptidyl-prolyl cis-trans isomerase D OS=Mus musculus OX=10090 GN=Ppid PE=1 SV=3	Ppid
21.0101	22.705	22.0407	20.4281	20.9443	21.9685			0.52887	-0.804986	-1.20262	O70325	GPX4_MOUSE	Phospholipid hydroperoxide glutathione peroxidase OS=Mus musculus OX=10090 GN=Gpx4 PE=1 SV=4	Gpx4
25.7821	25.8069	25.8142	25.867	25.8552	25.8694	+	DS m_CON m	1.91996	0.062823	5.88868	Q922J3	CLIP1_MOUSE	CAP-Gly domain-containing linker protein 1 OS=Mus musculus OX=10090 GN=Clip1 PE=1 SV=1	Clip1
20.3422	20.5072	23.848	20.4997	23.9406	20.7865			0.0376992	0.17643	0.111153	Q3UU96	MRCKA_MOUSE	Serine/threonine-protein kinase MRCK alpha OS=Mus musculus OX=10090 GN=Cdc42bpa PE=1 SV=2	Cdc42bpa
26.9428	27.019	26.9088	26.8974	27.0296	27.0813			0.284042	0.0458641	0.719642	Q8CGK3	LONM_MOUSE	Lon protease homolog, mitochondrial OS=Mus musculus OX=10090 GN=Lonp1 PE=1 SV=2	Lonp1
27.604	27.2353	27.4234	27.726	27.6527	27.4785			0.679973	0.198116	1.53239	Q9D051	ODPB_MOUSE	Pyruvate dehydrogenase E1 component subunit beta, mitochondrial OS=Mus musculus OX=10090 GN=Pdhb PE=1 SV=1	Pdhb
25.6153	25.6595	25.6649	25.6513	25.6676	25.7846			0.489916	0.054608	1.21851	E9Q912	GDS1_MOUSE	Rap1 GTPase-GDP dissociation stimulator 1 OS=Mus musculus OX=10090 GN=Rap1gds1 PE=2 SV=1	Rap1gds1
20.0182	20.2154	20.3631	20.0314	20.5605	20.416			0.291758	0.137076	0.733608	Q8K1E0	STX5_MOUSE	Syntaxin-5 OS=Mus musculus OX=10090 GN=Stx5 PE=1 SV=3	Stx5
21.4931	22.9857	23.0264	21.5095	23.0826	23.3101			0.0604657	0.132339	0.174534	P70429	EVL_MOUSE	Ena/VASP-like protein OS=Mus musculus OX=10090 GN=Evl PE=1 SV=2	Evl
20.8045	20.5867	21.0414	20.8342	20.8204	21.0617			0.238986	0.0945441	0.618504	P53811	PIPNB_MOUSE	Phosphatidylinositol transfer protein beta isoform OS=Mus musculus OX=10090 GN=Pitpnb PE=1 SV=2	Pitpnb
25.1253	25.0105	24.9977	25.0894	25.0526	25.019			0.0690465	0.00917308	0.202082	Q8R001	MARE2_MOUSE	Microtubule-associated protein RP/EB family member 2 OS=Mus musculus OX=10090 GN=Mapre2 PE=1 SV=1	Mapre2
22.1665	22.3629	22.342	22.2877	22.3685	22.3808			0.315068	0.0551999	0.802282	A2ALU4	SHRM2_MOUSE	Protein Shroom2 OS=Mus musculus OX=10090 GN=Shroom2 PE=1 SV=1	Shroom2
22.5739	22.2948	22.2676	22.4363	22.3276	22.3787			0.00654243	0.00213178	0.0207388	Q8R050	ERF3A_MOUSE	Eukaryotic peptide chain release factor GTP-binding subunit ERF3A OS=Mus musculus OX=10090 GN=Gspt1 PE=1 SV=2	Gspt1
22.8588	22.9793	22.8218	22.7401	24.6595	22.8369			0.310934	0.525534	0.839376	Q60875	ARHG2_MOUSE	Rho guanine nucleotide exchange factor 2 OS=Mus musculus OX=10090 GN=Arhgef2 PE=1 SV=4	Arhgef2
23.7695	24.3376	23.48	25.019	24.9933	23.6209			0.548155	0.682056	1.29656	P84099	RL19_MOUSE	60S ribosomal protein L19 OS=Mus musculus OX=10090 GN=Rpl19 PE=1 SV=1	Rpl19
16.501	18.0209	23.133	18.6975	23.3101	23.1756			0.421816	2.50942	0.998129	O70152	DPM1_MOUSE	Dolichol-phosphate mannosyltransferase subunit 1 OS=Mus musculus OX=10090 GN=Dpm1 PE=1 SV=1	Dpm1
21.7496	21.7953	21.9371	21.7743	21.5511	21.4094			0.890224	-0.249087	-2.07076	P28867	KPCD_MOUSE	Protein kinase C delta type OS=Mus musculus OX=10090 GN=Prkcd PE=1 SV=3	Prkcd
26.9869	26.7129	26.8858	26.7645	26.7771	26.8623			0.269167	-0.0605736	-0.707014	Q9JIS5	SV2A_MOUSE	Synaptic vesicle glycoprotein 2A OS=Mus musculus OX=10090 GN=Sv2a PE=1 SV=1	Sv2a
25.141	25.654	25.1332	25.1604	25.3273	25.604			0.0894969	0.0544802	0.252841	Q7TPR4	ACTN1_MOUSE	Alpha-actinin-1 OS=Mus musculus OX=10090 GN=Actn1 PE=1 SV=1	Actn1
24.1565	24.1642	24.1719	24.2243	24.2891	24.1488			0.526779	0.0565414	1.38623	P17809	GTR1_MOUSE	Solute carrier family 2, facilitated glucose transporter member 1 OS=Mus musculus OX=10090 GN=Slc2a1 PE=1 SV=4	Slc2a1
23.229	23.5045	23.6649	23.6431	23.654	23.5045			0.390084	0.134394	0.987534	P63054	PCP4_MOUSE	Calmodulin regulator protein PCP4 OS=Mus musculus OX=10090 GN=Pcp4 PE=3 SV=2	Pcp4
19.2329	21.5222	21.1385	20.3806	19.3469	20.9819			0.173229	-0.394719	-0.462281	Q80UP8	S20A2_MOUSE	Sodium-dependent phosphate transporter 2 OS=Mus musculus OX=10090 GN=Slc20a2 PE=1 SV=2	Slc20a2
24.6595	24.7695	24.7389	24.7695	24.7077	24.6865			0.0113911	-0.00142797	-0.0346768	Q9R0Q6	ARC1A_MOUSE	Actin-related protein 2/3 complex subunit 1A OS=Mus musculus OX=10090 GN=Arpc1a PE=1 SV=1	Arpc1a
19.3843	18.4573	19.6299	19.5574	19.0829	18.8931			0.0164854	0.0206254	0.0505439	Q6NVF0	OCRL_MOUSE	Inositol polyphosphate 5-phosphatase OCRL OS=Mus musculus OX=10090 GN=Ocrl PE=1 SV=1	Ocrl
20.8509	20.6987	20.6851	21.082	20.7522	20.5671			0.121823	0.0554988	0.347581	Q8BPM0	DAAM1_MOUSE	Disheveled-associated activator of morphogenesis 1 OS=Mus musculus OX=10090 GN=Daam1 PE=1 SV=4	Daam1
28.203	28.3367	28.4707	28.019	28.4234	28.6998			0.0699606	0.0439123	0.206907	P17183	ENOG_MOUSE	Gamma-enolase OS=Mus musculus OX=10090 GN=Eno2 PE=1 SV=2	Eno2
20.5495	20.8515	21.125	21.9971	22.0762	20.936			0.855264	0.827754	2.05176	P57716	NICA_MOUSE	Nicastrin OS=Mus musculus OX=10090 GN=Ncstn PE=1 SV=3	Ncstn
20.8384	20.7565	20.5426	20.5625	20.806	20.9244			0.13807	0.0517928	0.374508	Q924M7	MPI_MOUSE	Mannose-6-phosphate isomerase OS=Mus musculus OX=10090 GN=Mpi PE=1 SV=1	Mpi
23.1332	22.9306	23.1648	23.1689	23.3101	23.2333			0.833239	0.161207	1.92018	Q6ZWV7	RL35_MOUSE	60S ribosomal protein L35 OS=Mus musculus OX=10090 GN=Rpl35 PE=1 SV=1	Rpl35
19.6948	19.6512	19.6357	19.8236	19.5885	19.7293			0.282733	0.0531972	0.753695	Q3UI43	BABA1_MOUSE	BRISC and BRCA1-A complex member 1 OS=Mus musculus OX=10090 GN=Babam1 PE=1 SV=1	Babam1
20.6517	20.4847	20.5742	20.6678	20.5393	20.6046			0.213965	0.0337168	0.553893	Q6ZQK5	ACAP2_MOUSE	Arf-GAP with coiled-coil, ANK repeat and PH domain-containing protein 2 OS=Mus musculus OX=10090 GN=Acap2 PE=1 SV=2	Acap2
20.2064	20.636	20.4353	19.6017	20.8487	20.8763			0.0117717	0.0163015	0.0371945	Q3U2I3	FHI1B_MOUSE	FHF complex subunit HOOK interacting protein 1B OS=Mus musculus OX=10090 GN=Fhip1b PE=1 SV=2	Fam160a2
24.0772	24.1795	24.1565	24.1946	24.2021	24.141			0.48129	0.0414817	1.13777	P16054	KPCE_MOUSE	Protein kinase C epsilon type OS=Mus musculus OX=10090 GN=Prkce PE=1 SV=1	Prkce
20.1553	19.6965	19.9266	20.1709	20.1095	20.0302			0.507021	0.177413	1.28042	Q9WVA3	BUB3_MOUSE	Mitotic checkpoint protein BUB3 OS=Mus musculus OX=10090 GN=Bub3 PE=1 SV=2	Bub3
25.4073	24.9406	25.2426	25.1757	24.8904	25.5492			0.0115664	0.00827662	0.0352711	P28663	SNAB_MOUSE	Beta-soluble NSF attachment protein OS=Mus musculus OX=10090 GN=Napb PE=1 SV=2	Napb
25.1946	25.3031	25.391	25.1488	25.5374	25.2996			0.0888814	0.0323753	0.255778	P62821	RAB1A_MOUSE	Ras-related protein Rab-1A OS=Mus musculus OX=10090 GN=Rab1A PE=1 SV=3	Rab1A
22.4107	22.1832	22.1733	21.9022	22.4313	22.3411			0.0576123	-0.0308933	-0.170786	Q6PD03	2A5A_MOUSE	Serine/threonine-protein phosphatase 2A 56 kDa regulatory subunit alpha isoform OS=Mus musculus OX=10090 GN=Ppp2r5a PE=1 SV=1	Ppp2r5a
20.6425	20.8027	20.8607	20.7183	20.8501	20.9757			0.330097	0.0794106	0.803102	Q61749	EI2BD_MOUSE	Translation initiation factor eIF-2B subunit delta OS=Mus musculus OX=10090 GN=Eif2b4 PE=1 SV=2	Eif2b4
22.2986	22.4993	22.5888	22.0702	22.4625	23.0077			0.0597135	0.0512002	0.179615	P24529	TY3H_MOUSE	Tyrosine 3-monooxygenase OS=Mus musculus OX=10090 GN=Th PE=1 SV=3	Th
24.5869	24.7846	25.1908	24.0609	24.6153	25.2096			0.228871	-0.225553	-0.599387	Q80TE7	LRRC7_MOUSE	Leucine-rich repeat-containing protein 7 OS=Mus musculus OX=10090 GN=Lrrc7 PE=1 SV=2	Lrrc7
21.984	22.6171	22.3444	22.8752	22.0025	21.8203			0.076375	-0.0825233	-0.220864	Q6WQJ1	DGLA_MOUSE	Diacylglycerol lipase-alpha OS=Mus musculus OX=10090 GN=Dagla PE=1 SV=2	Dagla
21.4461	21.0728	21.5664	21.4634	21.4099	22.2083			0.46727	0.332129	1.11656	Q9D2V7	CORO7_MOUSE	Coronin-7 OS=Mus musculus OX=10090 GN=Coro7 PE=1 SV=2	Coro7
19.3577	19.2011	19.6645	19.407	19.2477	19.1748			0.343585	-0.13125	-0.861272	Q3U0M1	TPPC9_MOUSE	Trafficking protein particle complex subunit 9 OS=Mus musculus OX=10090 GN=Trappc9 PE=1 SV=2	Trappc9
25.0567	25.3712	25.0894	25.341	25.4614	25.4266			0.890467	0.237212	2.23699	P52760	RIDA_MOUSE	2-iminobutanoate/2-iminopropanoate deaminase OS=Mus musculus OX=10090 GN=Rida PE=1 SV=3	Hrsp12
27.189	27.2535	27.3494	27.2535	27.3324	27.391			0.428749	0.06169	1.00602	Q9D3D9	ATPD_MOUSE	ATP synthase subunit delta, mitochondrial OS=Mus musculus OX=10090 GN=Atp5f1d PE=1 SV=1	Atp5d
23.8191	23.8288	26.0567	26.1814	23.6757	23.848			5.33291e-05	0.000179927	0.000163783	Q5FWK3	RHG01_MOUSE	Rho GTPase-activating protein 1 OS=Mus musculus OX=10090 GN=Arhgap1 PE=1 SV=1	Arhgap1
21.5639	22.6298	21.5989	21.2777	21.8755	21.8078			0.271995	-0.277179	-0.697429	Q7TSI3	PP6R1_MOUSE	Serine/threonine-protein phosphatase 6 regulatory subunit 1 OS=Mus musculus OX=10090 GN=Ppp6r1 PE=1 SV=1	Ppp6r1
21.8197	21.7581	21.7284	21.8523	21.4244	21.9961			0.0202668	-0.011158	-0.0642019	O35326	SRSF5_MOUSE	Serine/arginine-rich splicing factor 5 OS=Mus musculus OX=10090 GN=Srsf5 PE=1 SV=2	Srsf5
21.8874	21.9462	21.9929	22.2763	21.8645	22.2048			0.516126	0.173051	1.32457	Q6PHS9	CA2D2_MOUSE	Voltage-dependent calcium channel subunit alpha-2/delta-2 OS=Mus musculus OX=10090 GN=Cacna2d2 PE=1 SV=1	Cacna2d2
27.0084	27.1312	27.2262	26.9203	27.1214	27.341			0.0132529	0.00559743	0.0408956	P42669	PURA_MOUSE	Transcriptional activator protein Pur-alpha OS=Mus musculus OX=10090 GN=Pura PE=1 SV=1	Pura
25.5345	25.4551	25.5045	25.5812	25.3612	25.4583			0.165951	-0.0311356	-0.45974	Q9D6J5	NDUB8_MOUSE	NADH dehydrogenase [ubiquinone] 1 beta subcomplex subunit 8, mitochondrial OS=Mus musculus OX=10090 GN=Ndufb8 PE=1 SV=1	Ndufb8
21.9795	21.5443	21.9857	21.5171	21.6977	21.8928			0.296252	-0.134007	-0.736404	Q04750	TOP1_MOUSE	DNA topoisomerase 1 OS=Mus musculus OX=10090 GN=Top1 PE=1 SV=2	Top1
25.4298	25.4551	25.4008	25.3811	25.3975	25.3975			0.872336	-0.0365117	-2.1967	Q9QY76	VAPB_MOUSE	Vesicle-associated membrane protein-associated protein B OS=Mus musculus OX=10090 GN=Vapb PE=1 SV=3	Vapb
21.8743	21.9119	21.6713	21.5466	21.4737	21.6111	+	DS m_CON m	1.33433	-0.27541	-3.25458	Q8CCS6	PABP2_MOUSE	Polyadenylate-binding protein 2 OS=Mus musculus OX=10090 GN=Pabpn1 PE=1 SV=3	Pabpn1
22.3966	22.4177	21.9707	22.4961	22.8661	22.7378			1.10537	0.438345	2.4143	O35593	PSDE_MOUSE	26S proteasome non-ATPase regulatory subunit 14 OS=Mus musculus OX=10090 GN=Psmd14 PE=1 SV=2	Psmd14
20.6309	20.722	20.6223	20.4951	20.2586	20.2973	+	DS m_CON m	1.44024	-0.308053	-3.85649	P97772	GRM1_MOUSE	Metabotropic glutamate receptor 1 OS=Mus musculus OX=10090 GN=Grm1 PE=1 SV=2	Grm1
19.367	18.9745	19.1725	19.6875	19.3518	19.1167			0.451489	0.214003	1.06635	Q8BH86	GLUCM_MOUSE	D-glutamate cyclase, mitochondrial OS=Mus musculus OX=10090 GN=Dglucy PE=1 SV=1
20.4771	20.2847	20.4581	20.5318	20.5447	20.611			0.953	0.155858	2.36373	P04925	PRIO_MOUSE	Major prion protein OS=Mus musculus OX=10090 GN=Prnp PE=1 SV=2	Prnp
28.1507	28.0965	28.4433	28.4314	28.4707	28.0453			0.188214	0.0856393	0.494232	P70296	PEBP1_MOUSE	Phosphatidylethanolamine-binding protein 1 OS=Mus musculus OX=10090 GN=Pebp1 PE=1 SV=3	Pebp1
21.9259	21.9778	21.9574	21.9097	22.0593	22.106			0.454262	0.0713342	1.16777	Q9D924	ISCA1_MOUSE	Iron-sulfur cluster assembly 1 homolog, mitochondrial OS=Mus musculus OX=10090 GN=Isca1 PE=2 SV=1	Isca1
23.0717	23.2413	23.1195	23.0266	22.9977	23.2679			0.175376	-0.0468	-0.470658	Q8C0L0	TMX4_MOUSE	Thioredoxin-related transmembrane protein 4 OS=Mus musculus OX=10090 GN=Tmx4 PE=1 SV=2	Tmx4
21.6825	22.9821	22.9278	22.7437	23.0639	23.3101			0.447475	0.508414	1.11735	P63034	CYH2_MOUSE	Cytohesin-2 OS=Mus musculus OX=10090 GN=Cyth2 PE=1 SV=2	Cyth2
22.5391	23.1864	22.1171	22.421	20.8989	23.867			0.0816137	-0.218552	-0.23975	A2A699	F1712_MOUSE	Protein FAM171A2 OS=Mus musculus OX=10090 GN=Fam171a2 PE=1 SV=1	Fam171a2
20.6407	20.8559	20.8816	20.8779	20.9845	20.8258			0.488241	0.103313	1.154	Q9D5T0	ATAD1_MOUSE	Outer mitochondrial transmembrane helix translocase OS=Mus musculus OX=10090 GN=Atad1 PE=1 SV=1	Atad1
22.5804	21.9436	21.8259	21.5775	21.5973	23.119			0.0107019	-0.0187085	-0.0333015	Q91W39	NCOA5_MOUSE	Nuclear receptor coactivator 5 OS=Mus musculus OX=10090 GN=Ncoa5 PE=1 SV=1	Ncoa5
25.1565	25.2996	25.3975	25.1527	25.2317	25.4862			0.0150301	0.00560188	0.0457087	Q8R5H6	WASF1_MOUSE	Wiskott-Aldrich syndrome protein family member 1 OS=Mus musculus OX=10090 GN=Wasf1 PE=1 SV=2	Wasf1
23.8288	23.7182	24.019	23.9584	23.7796	23.9043			0.0866398	0.0253963	0.247585	P28661	SEPT4_MOUSE	Septin-4 OS=Mus musculus OX=10090 GN=Septin4 PE=1 SV=1	2023-09-04
17.8731	18.7971	19.2861	18.7421	19.0293	18.7798			0.165927	0.198313	0.467732	Q8BY87	UBP47_MOUSE	Ubiquitin carboxyl-terminal hydrolase 47 OS=Mus musculus OX=10090 GN=Usp47 PE=1 SV=2	Usp47
23.4425	22.3961	22.5787	22.5683	22.5684	22.3495			0.357354	-0.31042	-0.938259	Q9CY64	BIEA_MOUSE	Biliverdin reductase A OS=Mus musculus OX=10090 GN=Blvra PE=1 SV=1	Blvra
19.7271	19.2914	19.5008	19.6637	19.051	19.5861			0.113609	-0.0728283	-0.316554	Q9D7N3	RT09_MOUSE	28S ribosomal protein S9, mitochondrial OS=Mus musculus OX=10090 GN=Mrps9 PE=1 SV=3	Mrps9
20.6274	20.8854	20.7239	20.8428	20.8002	20.6576			0.0796564	0.0212994	0.227002	Q5F2E8	TAOK1_MOUSE	Serine/threonine-protein kinase TAO1 OS=Mus musculus OX=10090 GN=Taok1 PE=1 SV=1	Taok1
20.9209	20.7384	21.0164	21.0017	20.7105	20.9168			0.0447409	-0.015571	-0.131015	Q9DCG9	TR112_MOUSE	Multifunctional methyltransferase subunit TRM112-like protein OS=Mus musculus OX=10090 GN=Trmt112 PE=1 SV=1	Trmt112
29.0427	28.9316	28.9203	28.9512	29.0914	29.1065			0.596933	0.084856	1.3463	Q91ZZ3	SYUB_MOUSE	Beta-synuclein OS=Mus musculus OX=10090 GN=Sncb PE=1 SV=1	Sncb
20.981	21.246	21.3879	20.9558	21.6724	21.4918			0.266811	0.168405	0.684563	P38060	HMGCL_MOUSE	Hydroxymethylglutaryl-CoA lyase, mitochondrial OS=Mus musculus OX=10090 GN=Hmgcl PE=1 SV=2	Hmgcl
25.1604	25.0359	25.3239	25.3135	25.2021	25.3578			0.520489	0.117765	1.23452	Q9CQI6	COTL1_MOUSE	Coactosin-like protein OS=Mus musculus OX=10090 GN=Cotl1 PE=1 SV=3	Cotl1
19.9564	20.2483	20.6393	20.1309	20.4866	20.5371			0.163358	0.103553	0.439645	Q69ZZ6	TMCC1_MOUSE	Transmembrane and coiled-coil domains protein 1 OS=Mus musculus OX=10090 GN=Tmcc1 PE=1 SV=2	Tmcc1
18.7108	20.2689	20.348	20.095	19.8439	20.4736			0.239798	0.361619	0.641628	Q3UMB5	SMCR8_MOUSE	Guanine nucleotide exchange protein SMCR8 OS=Mus musculus OX=10090 GN=Smcr8 PE=1 SV=2	Smcr8
23.6209	24.5926	23.8288	23.48	23.6865	23.7286			0.489598	-0.382423	-1.25282	P32921	SYWC_MOUSE	Tryptophan--tRNA ligase, cytoplasmic OS=Mus musculus OX=10090 GN=Wars1 PE=1 SV=2	Wars
25.4138	25.0772	25.0062	25.9157	25.5225	25.7466	+	DS m_CON m	1.5244	0.562534	3.31681	P63321	RALA_MOUSE	Ras-related protein Ral-A OS=Mus musculus OX=10090 GN=Rala PE=1 SV=1	Rala
24.5225	24.8623	24.9225	24.3975	24.8764	24.9225			0.0610229	-0.0369555	-0.176835	Q9JJK2	LANC2_MOUSE	LanC-like protein 2 OS=Mus musculus OX=10090 GN=Lancl2 PE=1 SV=1	Lancl2
23.1837	23.9406	23.3101	23.3645	22.3184	23.2519			0.533866	-0.499821	-1.23155	Q9DBR7	MYPT1_MOUSE	Protein phosphatase 1 regulatory subunit 12A OS=Mus musculus OX=10090 GN=Ppp1r12a PE=1 SV=2	Ppp1r12a
26.2151	26.6595	26.3629	26.3187	26.2909	26.0894			0.505042	-0.179482	-1.20217	Q8R366	IGSF8_MOUSE	Immunoglobulin superfamily member 8 OS=Mus musculus OX=10090 GN=Igsf8 PE=1 SV=2	Igsf8
25.1527	25.065	25.1833	25.2821	25.1833	25.1332			0.509349	0.065876	1.17008	Q61699	HS105_MOUSE	Heat shock protein 105 kDa OS=Mus musculus OX=10090 GN=Hsph1 PE=1 SV=2	Hsph1
22.4243	22.6898	22.5288	22.3438	22.7371	22.8184			0.193077	0.0854829	0.516063	Q641P0	ARP3B_MOUSE	Actin-related protein 3B OS=Mus musculus OX=10090 GN=Actr3b PE=1 SV=1	Actr3b
22.6689	22.2586	22.6803	22.7035	22.2166	22.54			0.0877752	-0.0492344	-0.247102	Q9CQV1	TIM16_MOUSE	Mitochondrial import inner membrane translocase subunit TIM16 OS=Mus musculus OX=10090 GN=Pam16 PE=1 SV=1	Pam16
22.962	22.9578	23.1805	22.9164	23.0187	23.0792			0.117869	-0.0286783	-0.32752	Q61464	ZN638_MOUSE	Zinc finger protein 638 OS=Mus musculus OX=10090 GN=Znf638 PE=1 SV=2	Znf638
21.8588	21.5869	21.8262	21.8994	21.9538	21.6827			0.299892	0.0879885	0.738373	P97478	COQ7_MOUSE	5-demethoxyubiquinone hydroxylase, mitochondrial OS=Mus musculus OX=10090 GN=Coq7 PE=1 SV=3	Coq7
22.6937	22.4182	22.7918	22.3215	22.7429	22.8896			0.027351	0.0167618	0.0822811	Q9WTL7	LYPA2_MOUSE	Acyl-protein thioesterase 2 OS=Mus musculus OX=10090 GN=Lypla2 PE=1 SV=1	Lypla2
23.1046	23.1781	22.9782	22.8134	22.6164	22.8312	+	DS m_CON m	1.65838	-0.333312	-3.69301	Q6P9K9	NRX3A_MOUSE	Neurexin-3 OS=Mus musculus OX=10090 GN=Nrxn3 PE=1 SV=2	Nrxn3
22.2324	22.0519	21.248	22.1607	21.1583	21.2808			0.286972	-0.310867	-0.710934	Q8JZU2	TXTP_MOUSE	Tricarboxylate transport protein, mitochondrial OS=Mus musculus OX=10090 GN=Slc25a1 PE=1 SV=1	Slc25a1
23.0865	23.3376	23.2361	23.632	23.1497	23.0401			0.0950365	0.0538807	0.275052	P28740	KIF2A_MOUSE	Kinesin-like protein KIF2A OS=Mus musculus OX=10090 GN=Kif2a PE=1 SV=2	Kif2a
21.9351	21.9724	22.3528	22.1778	22.0939	22.3665			0.32472	0.125968	0.807977	Q8BMK4	CKAP4_MOUSE	Cytoskeleton-associated protein 4 OS=Mus musculus OX=10090 GN=Ckap4 PE=1 SV=2	Ckap4
23.0436	22.759	23.0882	23.0285	23.0146	23.0005			0.173558	0.0509319	0.492552	Q6P5E4	UGGG1_MOUSE	UDP-glucose:glycoprotein glucosyltransferase 1 OS=Mus musculus OX=10090 GN=Uggt1 PE=1 SV=4	Uggt1
21.7462	22.5058	22.4481	21.75	22.3847	22.7115			0.0444786	0.048673	0.13042	Q9Z1J3	NFS1_MOUSE	Cysteine desulfurase, mitochondrial OS=Mus musculus OX=10090 GN=Nfs1 PE=1 SV=3	Nfs1
25.0062	24.6865	25.0359	24.7338	24.604	24.7234			0.755778	-0.22249	-1.86396	P35980	RL18_MOUSE	60S ribosomal protein L18 OS=Mus musculus OX=10090 GN=Rpl18 PE=1 SV=3	Rpl18
18.4411	18.824	18.3935	18.6696	18.3388	18.4078			0.180217	-0.0808137	-0.47685	Q8K3I9	GLCI1_MOUSE	Glucocorticoid-induced transcript 1 protein OS=Mus musculus OX=10090 GN=Glcci1 PE=1 SV=1	Glcci1
21.3003	21.7107	21.6055	21.7078	21.6066	21.7326			0.437558	0.143531	1.11293	A2AWA9	RBGP1_MOUSE	Rab GTPase-activating protein 1 OS=Mus musculus OX=10090 GN=Rabgap1 PE=1 SV=1	Rabgap1
22.1398	22.1853	22.341	22.292	22.1738	22.1557			0.0694388	-0.0148888	-0.200091	Q3UHD6	SNX27_MOUSE	Sorting nexin-27 OS=Mus musculus OX=10090 GN=Snx27 PE=1 SV=2	Snx27
22.5315	22.5749	22.6475	22.5888	22.5838	22.8682			0.375764	0.0957012	0.958097	Q5U3K5	RABL6_MOUSE	Rab-like protein 6 OS=Mus musculus OX=10090 GN=Rabl6 PE=1 SV=2	Rabl6
18.5991	19.7998	19.6029	18.2933	19.7304	19.5902			0.0770089	-0.129331	-0.219391	Q9JHK4	PGTA_MOUSE	Geranylgeranyl transferase type-2 subunit alpha OS=Mus musculus OX=10090 GN=Rabggta PE=1 SV=1	Rabggta
22.377	22.4353	22.6491	22.3545	22.3989	22.7724			0.0464236	0.0214481	0.137315	P60824	CIRBP_MOUSE	Cold-inducible RNA-binding protein OS=Mus musculus OX=10090 GN=Cirbp PE=1 SV=1	Cirbp
24.4862	24.2821	24.239	24.141	23.3645	24.317			0.511224	-0.39489	-1.30598	Q99LR1	ABD12_MOUSE	Lysophosphatidylserine lipase ABHD12 OS=Mus musculus OX=10090 GN=Abhd12 PE=1 SV=2	Abhd12
25.9562	26.0526	25.9473	25.9088	26.0169	26.0874			0.110116	0.0190519	0.307723	Q80TL4	PHF24_MOUSE	PHD finger protein 24 OS=Mus musculus OX=10090 GN=Phf24 PE=1 SV=2	Kiaa1045
21.7877	21.6633	22.7704	21.9814	21.9418	22.3334			0.0100322	0.0117315	0.0315674	A2AN08	UBR4_MOUSE	E3 ubiquitin-protein ligase UBR4 OS=Mus musculus OX=10090 GN=Ubr4 PE=1 SV=1	Ubr4
25.1095	23.2961	24.9628	25.0609	24.9271	24.9672			0.337968	0.528894	0.907362	P55264	ADK_MOUSE	Adenosine kinase OS=Mus musculus OX=10090 GN=Adk PE=1 SV=2	Adk
21.4311	21.3471	21.5693	21.3376	21.3634	21.4203			0.43408	-0.0753924	-1.08897	P62274	RS29_MOUSE	40S ribosomal protein S29 OS=Mus musculus OX=10090 GN=Rps29 PE=1 SV=2	Rps29
18.8582	21.6811	22.1645	18.5064	22.1758	22.9882			0.0648306	0.322211	0.187166	O54786	DFFA_MOUSE	DNA fragmentation factor subunit alpha OS=Mus musculus OX=10090 GN=Dffa PE=1 SV=2	Dffa
19.706	19.9011	19.995	19.9415	19.9403	19.6658			0.049751	-0.0181421	-0.144998	Q9QZE7	TSNAX_MOUSE	Translin-associated protein X OS=Mus musculus OX=10090 GN=Tsnax PE=1 SV=1	Tsnax
18.8841	18.9132	19.2868	17.6089	19.3526	19.1492			0.208345	-0.324457	-0.573713	O35887	CALU_MOUSE	Calumenin OS=Mus musculus OX=10090 GN=Calu PE=1 SV=1	Calu
24.2096	23.9847	24.2607	24.275	24.1946	24.1946			0.298559	0.0697524	0.784539	P62702	RS4X_MOUSE	40S ribosomal protein S4, X isoform OS=Mus musculus OX=10090 GN=Rps4x PE=1 SV=2	Rps4x
23.3511	23.4298	23.5045	23.2961	23.4923	23.654			0.169668	0.052358	0.465207	Q9CQ60	6PGL_MOUSE	6-phosphogluconolactonase OS=Mus musculus OX=10090 GN=Pgls PE=1 SV=1	Pgls
24.7389	25.452	25.9606	24.9043	25.3511	24.9316			0.328035	-0.321519	-0.840177	P47738	ALDH2_MOUSE	Aldehyde dehydrogenase, mitochondrial OS=Mus musculus OX=10090 GN=Aldh2 PE=1 SV=1	Aldh2
20.2119	20.4164	20.4714	20.5371	20.747	20.5282			1.04452	0.237527	2.23007	A2RSJ4	UH1BL_MOUSE	UHRF1-binding protein 1-like OS=Mus musculus OX=10090 GN=Uhrf1bp1l PE=1 SV=2	Uhrf1bp1l
25.2891	25.7492	26.0169	25.1332	25.632	25.5433			0.396636	-0.248893	-0.949091	P17426	AP2A1_MOUSE	AP-2 complex subunit alpha-1 OS=Mus musculus OX=10090 GN=Ap2a1 PE=1 SV=1	Ap2a1
18.93	19.4389	18.5632	17.8712	19.0345	18.7392			0.418558	-0.429052	-0.993918	P0DP26	CALM1_MOUSE	Calmodulin-1 OS=Mus musculus OX=10090 GN=Calm1 PE=1 SV=1
25.9825	26.0338	25.9694	25.9539	26.019	25.965			0.220631	-0.0159143	-0.565947	Q8BKX1	BAIP2_MOUSE	Brain-specific angiogenesis inhibitor 1-associated protein 2 OS=Mus musculus OX=10090 GN=Baiap2 PE=1 SV=2	Baiap2
22.5061	22.5848	22.5843	22.5082	22.6423	22.6784			0.353482	0.0512339	0.882981	Q9CR09	UFC1_MOUSE	Ubiquitin-fold modifier-conjugating enzyme 1 OS=Mus musculus OX=10090 GN=Ufc1 PE=1 SV=1	Ufc1
26.3222	26.3153	26.3324	26.2909	26.2535	26.4314			0.0112652	0.00196648	0.0361546	Q9DBG3	AP2B1_MOUSE	AP-2 complex subunit beta OS=Mus musculus OX=10090 GN=Ap2b1 PE=1 SV=1	Ap2b1
23.0754	24.6486	24.1253	24.8044	24.317	24.1095			0.361221	0.460532	0.90956	Q6NZL0	SOGA3_MOUSE	Protein SOGA3 OS=Mus musculus OX=10090 GN=Soga3 PE=1 SV=2	Soga3
24.141	24.5045	25.0062	24.1871	24.604	24.217			0.297072	-0.214563	-0.754159	Q9CQZ6	NDUB3_MOUSE	NADH dehydrogenase [ubiquinone] 1 beta subcomplex subunit 3 OS=Mus musculus OX=10090 GN=Ndufb3 PE=1 SV=1	Ndufb3
23.1777	22.9942	23.3778	22.6914	23.1246	23.1946			0.388323	-0.179673	-0.933524	A2AGT5	CKAP5_MOUSE	Cytoskeleton-associated protein 5 OS=Mus musculus OX=10090 GN=Ckap5 PE=1 SV=1	Ckap5
25.2996	25.4892	25.4769	25.3877	25.5955	25.5983			0.493326	0.105248	1.134	Q63912	OMGP_MOUSE	Oligodendrocyte-myelin glycoprotein OS=Mus musculus OX=10090 GN=Omg PE=1 SV=1	Omg
24.5345	21.7566	24.632	21.2369	21.4206	24.275			0.415396	-1.33016	-0.97641	Q6P9R2	OXSR1_MOUSE	Serine/threonine-protein kinase OSR1 OS=Mus musculus OX=10090 GN=Oxsr1 PE=1 SV=1	Oxsr1
22.8754	23.0117	22.858	22.9752	23.1908	22.6391			0.0388533	0.0200087	0.119303	O88998	NOE1_MOUSE	Noelin OS=Mus musculus OX=10090 GN=Olfm1 PE=1 SV=1	Olfm1
22.0571	21.8729	21.7816	21.7667	21.9372	21.8518			0.208688	-0.0519842	-0.54825	Q6QWF9	CK2N1_MOUSE	Calcium/calmodulin-dependent protein kinase II inhibitor 1 OS=Mus musculus OX=10090 GN=Camk2n1 PE=1 SV=1	Camk2n1
22.5907	21.1554	20.5347	22.7165	20.5972	20.8411			0.0153703	-0.0419985	-0.0464093	Q9QZB1	RGS20_MOUSE	Regulator of G-protein signaling 20 OS=Mus musculus OX=10090 GN=Rgs20 PE=1 SV=1	Rgs20
24.5754	24.9672	25.4041	24.5463	25.1055	25.1332			0.060845	-0.0538991	-0.175959	Q80WM4	HPLN4_MOUSE	Hyaluronan and proteoglycan link protein 4 OS=Mus musculus OX=10090 GN=Hapln4 PE=2 SV=2	Hapln4
21.2838	20.8995	21.3166	21.0007	21.0605	21.5207			0.0439104	0.0273361	0.128984	P62960	YBOX1_MOUSE	Y-box-binding protein 1 OS=Mus musculus OX=10090 GN=Ybx1 PE=1 SV=3	Ybx1
23.5522	22.5341	22.7011	23.7995	22.6622	22.6852			0.0865964	0.11983	0.244484	Q91WC3	ACSL6_MOUSE	Long-chain-fatty-acid--CoA ligase 6 OS=Mus musculus OX=10090 GN=Acsl6 PE=1 SV=1	Acsl6
21.5333	22.3239	22.0673	21.5428	22.3804	21.958			0.014262	-0.0144666	-0.0430951	P83741	WNK1_MOUSE	Serine/threonine-protein kinase WNK1 OS=Mus musculus OX=10090 GN=Wnk1 PE=1 SV=2	Wnk1
26.8385	27.3066	27.0914	27.019	27.2803	27.0609			0.0918477	0.0412242	0.261415	O35526	STX1A_MOUSE	Syntaxin-1A OS=Mus musculus OX=10090 GN=Stx1a PE=1 SV=3	Stx1a
20.074	19.6836	19.5496	19.04	18.9566	19.6721			0.89729	-0.546171	-1.9843	Q80TI0	ASTRB_MOUSE	Protein Aster-B OS=Mus musculus OX=10090 GN=Gramd1b PE=1 SV=2	Gramd1b
20.4396	20.1936	20.5874	20.0776	20.4243	20.4065			0.2572	-0.10406	-0.646664	Q99NB8	UBQL4_MOUSE	Ubiquilin-4 OS=Mus musculus OX=10090 GN=Ubqln4 PE=1 SV=1	Ubqln4
21.3861	18.3168	21.3351	21.37	21.2359	21.3212			0.35381	0.963032	0.948377	Q9D8S3	ARFG3_MOUSE	ADP-ribosylation factor GTPase-activating protein 3 OS=Mus musculus OX=10090 GN=Arfgap3 PE=1 SV=2	Arfgap3
18.9755	20.1029	19.0145	19.6148	18.9744	20.6391			0.243745	0.378483	0.620929	Q9D187	CIA2B_MOUSE	Cytosolic iron-sulfur assembly component 2B OS=Mus musculus OX=10090 GN=Ciao2b PE=1 SV=1	Fam96b
23.3239	22.9623	22.9551	23.1094	22.9041	23.0668			0.14189	-0.0536696	-0.392096	O08919	NUMBL_MOUSE	Numb-like protein OS=Mus musculus OX=10090 GN=Numbl PE=1 SV=3	Numbl
21.4627	21.878	21.8854	22.2712	22.7503	21.9838			0.997614	0.59307	2.24969	Q80VP0	TCPR1_MOUSE	Tectonin beta-propeller repeat-containing protein 1 OS=Mus musculus OX=10090 GN=Tecpr1 PE=1 SV=1	Tecpr1
22.2149	22.0879	22.3356	22.3741	22.2127	22.2899			0.384613	0.0794532	0.930992	Q9JIY5	HTRA2_MOUSE	Serine protease HTRA2, mitochondrial OS=Mus musculus OX=10090 GN=Htra2 PE=1 SV=2	Htra2
24.5404	24.4425	24.7846	24.558	24.5225	24.7338			0.0435904	0.0156078	0.129133	P10630	IF4A2_MOUSE	Eukaryotic initiation factor 4A-II OS=Mus musculus OX=10090 GN=Eif4a2 PE=1 SV=2	Eif4a2
20.3239	19.4308	20.2908	19.8021	20.5192	19.7417			0.00494943	0.00581805	0.0151322	P97450	ATP5J_MOUSE	ATP synthase-coupling factor 6, mitochondrial OS=Mus musculus OX=10090 GN=Atp5pf PE=1 SV=1	Atp5j
17.5866	18.085	18.0545	18.0344	18.1137	17.9796			0.303829	0.133864	0.806678	Q6PGH0	UBTD2_MOUSE	Ubiquitin domain-containing protein 2 OS=Mus musculus OX=10090 GN=Ubtd2 PE=2 SV=1	Ubtd2
28.8019	28.8504	28.8682	28.6898	28.6355	29.2353			0.0218516	0.0133476	0.0693131	Q9ERD7	TBB3_MOUSE	Tubulin beta-3 chain OS=Mus musculus OX=10090 GN=Tubb3 PE=1 SV=1	Tubb3
23.5638	23.4425	23.5754	23.6209	24.4984	23.8576			0.666117	0.46501	1.75118	Q9JME5	AP3B2_MOUSE	AP-3 complex subunit beta-2 OS=Mus musculus OX=10090 GN=Ap3b2 PE=1 SV=2	Ap3b2
25.6292	25.6703	25.726	25.6125	25.7286	25.7363			0.128627	0.0172774	0.353319	Q8K021	SCAM1_MOUSE	Secretory carrier-associated membrane protein 1 OS=Mus musculus OX=10090 GN=Scamp1 PE=1 SV=1	Scamp1
21.9388	22.0151	22.1612	21.9205	21.898	22.238			0.0518018	-0.0195077	-0.152771	A2ADY9	DDI2_MOUSE	Protein DDI1 homolog 2 OS=Mus musculus OX=10090 GN=Ddi2 PE=1 SV=1	Ddi2
22.3198	22.4459	22.2551	22.3633	22.1578	22.2173			0.495035	-0.0941156	-1.13591	Q99M87	DNJA3_MOUSE	DnaJ homolog subfamily A member 3, mitochondrial OS=Mus musculus OX=10090 GN=Dnaja3 PE=1 SV=1	Dnaja3
21.9162	21.9332	21.163	22.305	20.7286	21.0625			0.212961	-0.305444	-0.562815	Q8K0E8	FIBB_MOUSE	Fibrinogen beta chain OS=Mus musculus OX=10090 GN=Fgb PE=1 SV=1	Fgb
23.1917	21.1893	23.1301	23.2821	23.3645	21.4565			0.0766567	0.197329	0.217914	Q69Z26	CNTN4_MOUSE	Contactin-4 OS=Mus musculus OX=10090 GN=Cntn4 PE=1 SV=2	Cntn4
21.7598	21.8742	21.8056	21.8401	21.7103	21.9469			0.0876263	0.0192324	0.252821	O08529	CAN2_MOUSE	Calpain-2 catalytic subunit OS=Mus musculus OX=10090 GN=Capn2 PE=1 SV=4	Capn2
24.0772	24.0526	24.1795	24.1946	24.0359	24.2679			0.31958	0.0630118	0.800537	Q91ZJ5	UGPA_MOUSE	UTP--glucose-1-phosphate uridylyltransferase OS=Mus musculus OX=10090 GN=Ugp2 PE=1 SV=3	Ugp2
22.0302	21.2179	22.3234	21.9015	22.1896	22.2584			0.282554	0.259389	0.744806	Q91VM9	IPYR2_MOUSE	Inorganic pyrophosphatase 2, mitochondrial OS=Mus musculus OX=10090 GN=Ppa2 PE=1 SV=1	Ppa2
22.8115	22.4106	22.6412	22.6203	22.5469	22.7817			0.0729114	0.0285346	0.2109	Q00PI9	HNRL2_MOUSE	Heterogeneous nuclear ribonucleoprotein U-like protein 2 OS=Mus musculus OX=10090 GN=Hnrnpul2 PE=1 SV=2	Hnrnpul2
20.5327	20.7997	20.452	20.3595	20.2394	20.2467			1.08308	-0.312951	-2.79327	Q8VEL9	REM2_MOUSE	GTP-binding protein REM 2 OS=Mus musculus OX=10090 GN=Rem2 PE=1 SV=2	Rem2
19.7954	19.594	20.3136	19.9839	19.911	20.3978			0.301128	0.196576	0.748847	Q8BV13	CSN7B_MOUSE	COP9 signalosome complex subunit 7b OS=Mus musculus OX=10090 GN=Cops7b PE=1 SV=1	Cops7b
23.654	23.7895	23.9043	23.6096	23.9316	24.2961			0.296369	0.163169	0.773025	Q9CPQ3	TOM22_MOUSE	Mitochondrial import receptor subunit TOM22 homolog OS=Mus musculus OX=10090 GN=Tomm22 PE=1 SV=3	Tomm22
25.2571	25.3645	25.4614	24.9847	25.1757	25.6676			0.141457	-0.0850029	-0.401309	P48320	DCE2_MOUSE	Glutamate decarboxylase 2 OS=Mus musculus OX=10090 GN=Gad2 PE=1 SV=1	Gad2
23.5869	23.417	23.5522	23.6431	23.6757	23.632			0.925307	0.131577	2.46102	Q9CQV6	MLP3B_MOUSE	Microtubule-associated proteins 1A/1B light chain 3B OS=Mus musculus OX=10090 GN=Map1lc3b PE=1 SV=3	Map1lc3b
20.3798	19.9719	20.6	20.3609	20.5699	20.379			0.227338	0.119398	0.609909	O70400	PDLI1_MOUSE	PDZ and LIM domain protein 1 OS=Mus musculus OX=10090 GN=Pdlim1 PE=1 SV=4	Pdlim1
19.6878	19.692	19.1244	19.6689	19.3766	19.8682			0.224198	0.136532	0.577379	P28659	CELF1_MOUSE	CUGBP Elav-like family member 1 OS=Mus musculus OX=10090 GN=Celf1 PE=1 SV=2	Celf1
21.3541	21.6359	20.8723	21.4447	21.6405	21.198			0.206781	0.140285	0.545624	D3YZI9	PGBD5_MOUSE	PiggyBac transposable element-derived protein 5 OS=Mus musculus OX=10090 GN=Pgbd5 PE=1 SV=1	Pgbd5
23.5404	23.391	23.8093	23.2095	23.48	23.848			0.109248	-0.0677268	-0.305256	Q9Z315	SNUT1_MOUSE	U4/U6.U5 tri-snRNP-associated protein 1 OS=Mus musculus OX=10090 GN=Sart1 PE=1 SV=1	Sart1
20.5019	20.6468	20.8434	21.1168	21.0211	21.1647	+	DS m_CON m	1.48555	0.436846	4.0606	Q99J36	THUM1_MOUSE	THUMP domain-containing protein 1 OS=Mus musculus OX=10090 GN=Thumpd1 PE=1 SV=1	Thumpd1
19.6287	18.8994	20.8293	19.4551	19.4588	20.8284			0.0612679	0.128341	0.177036	Q9JM13	RABX5_MOUSE	Rab5 GDP/GTP exchange factor OS=Mus musculus OX=10090 GN=Rabgef1 PE=1 SV=1	Rabgef1
19.4373	18.7039	19.1448	19.3128	19.4334	19.2281			0.402174	0.229385	1.03645	Q63829	COMD3_MOUSE	COMM domain-containing protein 3 OS=Mus musculus OX=10090 GN=Commd3 PE=1 SV=1	Commd3
20.9868	20.7143	21.0512	20.9442	21.0928	20.9487			0.262211	0.0778294	0.681557	Q8BH57	WDR48_MOUSE	WD repeat-containing protein 48 OS=Mus musculus OX=10090 GN=Wdr48 PE=1 SV=1	Wdr48
23.3511	23.1822	23.151	23.391	23.1444	23.4425			0.362398	0.0979036	0.881756	P56812	PDCD5_MOUSE	Programmed cell death protein 5 OS=Mus musculus OX=10090 GN=Pdcd5 PE=1 SV=3	Pdcd5
24.7492	24.9406	24.8142	24.8044	24.7846	24.824			0.18986	-0.0303453	-0.529405	P35979	RL12_MOUSE	60S ribosomal protein L12 OS=Mus musculus OX=10090 GN=Rpl12 PE=1 SV=2	Rpl12
22.8999	21.0397	23.036	22.4707	22.7562	23.0996			0.250335	0.45026	0.672909	P61148	FGF1_MOUSE	Fibroblast growth factor 1 OS=Mus musculus OX=10090 GN=Fgf1 PE=1 SV=1	Fgf1
25.9672	25.6918	25.895	25.9066	26.0464	26.3828			0.691777	0.260555	1.59246	D3YVF0	AKAP5_MOUSE	A-kinase anchor protein 5 OS=Mus musculus OX=10090 GN=Akap5 PE=1 SV=2	Akap5
20.2943	19.7527	20.0679	20.1028	20.0789	20.0582			0.088339	0.0416578	0.264382	Q8C5W3	TBCEL_MOUSE	Tubulin-specific chaperone cofactor E-like protein OS=Mus musculus OX=10090 GN=Tbcel PE=1 SV=1	Tbcel
24.7745	24.6264	24.8288	24.7594	24.8764	24.8904			0.588834	0.0988064	1.34675	P97372	PSME2_MOUSE	Proteasome activator complex subunit 2 OS=Mus musculus OX=10090 GN=Psme2 PE=1 SV=4	Psme2
17.7587	18.0909	18.1109	16.4432	18.7258	18.2576			0.0844328	-0.177957	-0.252272	P55144	TYRO3_MOUSE	Tyrosine-protein kinase receptor TYRO3 OS=Mus musculus OX=10090 GN=Tyro3 PE=1 SV=2	Tyro3
21.8068	21.7127	21.8069	21.9757	21.7011	21.9723			0.442923	0.107537	1.11744	Q8BHW2	OSCP1_MOUSE	Protein OSCP1 OS=Mus musculus OX=10090 GN=Oscp1 PE=1 SV=1	Oscp1
24.4923	24.5696	24.5754	24.4551	24.4425	24.7182			0.024558	-0.00717545	-0.0765265	Q91VW3	SH3L3_MOUSE	SH3 domain-binding glutamic acid-rich-like protein 3 OS=Mus musculus OX=10090 GN=Sh3bgrl3 PE=1 SV=1	Sh3bgrl3
21.6378	21.5614	21.6315	21.6642	21.5444	21.8213			0.301362	0.0664469	0.792592	Q61191	HCFC1_MOUSE	Host cell factor 1 OS=Mus musculus OX=10090 GN=Hcfc1 PE=1 SV=2	Hcfc1
22.6564	22.8667	24.1488	22.5989	22.6026	23.0641			0.371717	-0.468768	-0.954157	Q99KQ4	NAMPT_MOUSE	Nicotinamide phosphoribosyltransferase OS=Mus musculus OX=10090 GN=Nampt PE=1 SV=1	Nampt
23.4676	22.3794	22.5094	23.3101	23.48	24.7077			0.859577	1.04709	1.87585	Q6ZWR6	SYNE1_MOUSE	Nesprin-1 OS=Mus musculus OX=10090 GN=Syne1 PE=1 SV=2	Syne1
26.2961	26.2207	26.3049	26.2856	26.275	25.9316			0.35032	-0.109844	-0.920637	P19246	NFH_MOUSE	Neurofilament heavy polypeptide OS=Mus musculus OX=10090 GN=Nefh PE=1 SV=3	Nefh
21.4346	21.7585	21.4873	21.5505	21.534	21.6624			0.0693068	0.02215	0.20485	Q8K2T1	NMRL1_MOUSE	NmrA-like family domain-containing protein 1 OS=Mus musculus OX=10090 GN=Nmral1 PE=1 SV=1	Nmral1
24.2821	24.2961	24.3712	24.3578	24.3031	23.6971			0.346209	-0.197111	-0.923172	Q9JHI5	IVD_MOUSE	Isovaleryl-CoA dehydrogenase, mitochondrial OS=Mus musculus OX=10090 GN=Ivd PE=1 SV=1	Ivd
25.4266	25.3778	25.1719	25.3376	25.2535	25.2891			0.138228	-0.0320517	-0.391949	Q640R3	HECAM_MOUSE	Hepatocyte cell adhesion molecule OS=Mus musculus OX=10090 GN=Hepacam PE=1 SV=2	Hepacam
20.5412	20.5827	20.7217	20.5767	20.7695	20.5628			0.0866759	0.021101	0.244838	Q8CAK1	CAF17_MOUSE	Putative transferase CAF17 homolog, mitochondrial OS=Mus musculus OX=10090 GN=Iba57 PE=1 SV=1	Iba57
23.7695	23.895	23.9043	23.6209	23.7077	23.8191			0.892612	-0.140394	-1.95063	Q8R0Y6	AL1L1_MOUSE	Cytosolic 10-formyltetrahydrofolate dehydrogenase OS=Mus musculus OX=10090 GN=Aldh1l1 PE=1 SV=1	Aldh1l1
21.1882	21.4168	21.1146	21.1002	21.3172	21.3184			0.0153417	0.00540352	0.0464389	P40336	VP26A_MOUSE	Vacuolar protein sorting-associated protein 26A OS=Mus musculus OX=10090 GN=Vps26a PE=1 SV=1	Vps26a
20.6676	21.1216	20.5684	20.5355	20.8161	20.7787			0.143206	-0.0757618	-0.395264	Q9JMD3	STA10_MOUSE	START domain-containing protein 10 OS=Mus musculus OX=10090 GN=Stard10 PE=1 SV=1	Stard10
19.9457	20.2402	20.4627	19.9609	20.6789	20.1886			0.0810507	0.0599518	0.231123	Q5DU31	ICEF1_MOUSE	Interactor protein for cytohesin exchange factors 1 OS=Mus musculus OX=10090 GN=Ipcef1 PE=1 SV=2	Ipcef1
22.5342	22.532	22.6415	22.7638	22.8026	22.6807	+	DS m_CON m	1.61374	0.179787	3.5252	Q61481	PDE1A_MOUSE	Calcium/calmodulin-dependent 3',5'-cyclic nucleotide phosphodiesterase 1A OS=Mus musculus OX=10090 GN=Pde1a PE=1 SV=3	Pde1a
22.5745	22.7214	22.7951	22.7571	22.5603	22.5647			0.310055	-0.0696837	-0.759752	Q8VBY2	KKCC1_MOUSE	Calcium/calmodulin-dependent protein kinase kinase 1 OS=Mus musculus OX=10090 GN=Camkk1 PE=1 SV=1	Camkk1
17.4005	19.1244	18.8313	19.0368	21.2404	21.4455			1.02417	2.12219	2.26483	P02535	K1C10_MOUSE	Keratin, type I cytoskeletal 10 OS=Mus musculus OX=10090 GN=Krt10 PE=1 SV=3	Krt10
23.48	23.4551	23.5983	23.3778	23.5983	23.6757			0.1433	0.0394732	0.396406	P62141	PP1B_MOUSE	Serine/threonine-protein phosphatase PP1-beta catalytic subunit OS=Mus musculus OX=10090 GN=Ppp1cb PE=1 SV=3	Ppp1cb
21.063	20.9818	21.1246	21.1569	21.08	21.0348			0.246337	0.0340792	0.624064	Q8BXZ1	TMX3_MOUSE	Protein disulfide-isomerase TMX3 OS=Mus musculus OX=10090 GN=Tmx3 PE=1 SV=2	Tmx3
21.8692	22.8684	22.764	21.8444	22.7686	22.458			0.125714	-0.143554	-0.343851	P99026	PSB4_MOUSE	Proteasome subunit beta type-4 OS=Mus musculus OX=10090 GN=Psmb4 PE=1 SV=1	Psmb4
19.8376	19.5794	19.364	20.1899	19.8715	20.1926			1.29542	0.490983	2.83024	Q80U93	NU214_MOUSE	Nuclear pore complex protein Nup214 OS=Mus musculus OX=10090 GN=Nup214 PE=1 SV=2	Nup214
18.901	21.6026	22.0267	18.6671	18.9729	19.02			0.739472	-1.95681	-1.98635	Q8BJA2	S41A1_MOUSE	Solute carrier family 41 member 1 OS=Mus musculus OX=10090 GN=Slc41a1 PE=2 SV=1	Slc41a1
24.417	24.239	24.4984	24.391	24.417	24.5165			0.254999	0.0567169	0.662485	P25444	RS2_MOUSE	40S ribosomal protein S2 OS=Mus musculus OX=10090 GN=Rps2 PE=1 SV=3	Rps2
24.239	24.6811	24.5285	24.3031	24.3645	24.4234			0.339129	-0.119175	-0.88791	Q7TMK9	HNRPQ_MOUSE	Heterogeneous nuclear ribonucleoprotein Q OS=Mus musculus OX=10090 GN=Syncrip PE=1 SV=2	Syncrip
24.317	24.0691	24.3578	24.2096	24.3239	24.2021			0.00907014	-0.00278982	-0.0283361	P62900	RL31_MOUSE	60S ribosomal protein L31 OS=Mus musculus OX=10090 GN=Rpl31 PE=1 SV=1	Rpl31
28.2216	28.0965	27.9977	27.8564	27.7708	27.5165	+	DS m_CON m	1.39229	-0.390679	-3.23188	P05202	AATM_MOUSE	Aspartate aminotransferase, mitochondrial OS=Mus musculus OX=10090 GN=Got2 PE=1 SV=1	Got2
21.5693	21.2224	21.0109	20.7944	21.1664	20.9193			0.695021	-0.307517	-1.56845	Q80WG5	LRC8A_MOUSE	Volume-regulated anion channel subunit LRRC8A OS=Mus musculus OX=10090 GN=Lrrc8a PE=1 SV=1	Lrrc8a
26.4409	26.4073	26.4504	26.5609	26.4583	26.4089			0.356382	0.0431468	0.925055	P38647	GRP75_MOUSE	Stress-70 protein, mitochondrial OS=Mus musculus OX=10090 GN=Hspa9 PE=1 SV=3	Hspa9
17.992	18.2694	19.3253	NaN	17.6544	19.4128			0.00143425	0.00471401	0.0048673	P46414	CDN1B_MOUSE	Cyclin-dependent kinase inhibitor 1B OS=Mus musculus OX=10090 GN=Cdkn1b PE=1 SV=2	Cdkn1b
25.2317	25.2785	25.1604	25.2961	25.3031	25.3679			1.0742	0.0988426	2.39655	Q9R111	GUAD_MOUSE	Guanine deaminase OS=Mus musculus OX=10090 GN=Gda PE=1 SV=1	Gda
21.4429	21.833	21.8184	21.7108	21.4579	21.7588			0.128175	-0.055596	-0.351585	P11352	GPX1_MOUSE	Glutathione peroxidase 1 OS=Mus musculus OX=10090 GN=Gpx1 PE=1 SV=2	Gpx1
25.6375	25.7338	25.7234	25.7338	25.6918	25.7895			0.409333	0.0401363	0.964607	Q9JMK2	KC1E_MOUSE	Casein kinase I isoform epsilon OS=Mus musculus OX=10090 GN=Csnk1e PE=1 SV=2	Csnk1e
23.8191	23.7594	24.5225	24.1174	23.8858	24.0691			0.0118827	-0.00957934	-0.0375671	Q9EPN1	NBEA_MOUSE	Neurobeachin OS=Mus musculus OX=10090 GN=Nbea PE=1 SV=1	Nbea
22.4629	23.0335	22.804	22.6414	22.7647	22.6669			0.157587	-0.0757853	-0.445879	Q5DQR4	STB5L_MOUSE	Syntaxin-binding protein 5-like OS=Mus musculus OX=10090 GN=Stxbp5l PE=1 SV=1	Stxbp5l
25.0526	25.1681	25.2961	24.9088	25.4831	25.2607			0.0858179	0.0452798	0.249665	Q61165	SL9A1_MOUSE	Sodium/hydrogen exchanger 1 OS=Mus musculus OX=10090 GN=Slc9a1 PE=1 SV=1	Slc9a1
22.8176	22.8793	23.0781	23.0919	22.9369	22.908			0.214052	0.0539653	0.55542	O88448	KLC2_MOUSE	Kinesin light chain 2 OS=Mus musculus OX=10090 GN=Klc2 PE=1 SV=1	Klc2
25.6237	25.3612	26.2785	25.7234	26.0169	25.9043			0.158782	0.12706	0.444493	Q9CPQ8	ATP5L_MOUSE	ATP synthase subunit g, mitochondrial OS=Mus musculus OX=10090 GN=Atp5mg PE=1 SV=1	Atp5l
27.2535	27.2445	27.3662	27.1015	27.2803	27.4154			0.0770448	-0.0223236	-0.225533	P70670	NACAM_MOUSE	Nascent polypeptide-associated complex subunit alpha, muscle-specific form OS=Mus musculus OX=10090 GN=Naca PE=1 SV=2	Naca
19.9321	19.7249	20.4784	19.9307	19.9645	20.6334			0.152622	0.131077	0.408723	Q9QXJ1	APBB1_MOUSE	Amyloid-beta A4 precursor protein-binding family B member 1 OS=Mus musculus OX=10090 GN=Apbb1 PE=1 SV=3	Apbb1
23.2448	23.3101	23.391	23.7995	23.976	23.3101			0.715588	0.379883	1.86572	Q7TQ95	LNP_MOUSE	Endoplasmic reticulum junction formation protein lunapark OS=Mus musculus OX=10090 GN=Lnpk PE=1 SV=1	Lnp
26.8858	27.0401	27.0914	27.1312	26.9428	27.0505			0.162859	0.0357501	0.433557	Q91VR2	ATPG_MOUSE	ATP synthase subunit gamma, mitochondrial OS=Mus musculus OX=10090 GN=Atp5f1c PE=1 SV=1	Atp5c1
23.9933	23.9495	24.239	24.1095	25.0854	24.4676			0.65832	0.49355	1.65113	Q80X80	C2C2L_MOUSE	Phospholipid transfer protein C2CD2L OS=Mus musculus OX=10090 GN=C2cd2l PE=1 SV=3	C2cd2l
20.1959	20.0867	20.5539	20.3479	20.3366	20.0929			0.0403153	-0.0196985	-0.120264	O88845	AKA10_MOUSE	A-kinase anchor protein 10, mitochondrial OS=Mus musculus OX=10090 GN=Akap10 PE=1 SV=3	Akap10
21.1106	20.8003	20.9381	20.7744	20.8233	21.2861			0.0205098	0.0116545	0.0626267	Q8K012	FBP1L_MOUSE	Formin-binding protein 1-like OS=Mus musculus OX=10090 GN=Fnbp1l PE=1 SV=2	Fnbp1l
24.3444	24.1946	24.391	24.317	24.4234	24.4614			0.537677	0.0906188	1.23578	P53026	RL10A_MOUSE	60S ribosomal protein L10a OS=Mus musculus OX=10090 GN=Rpl10a PE=1 SV=3	Rpl10a
19.3672	19.3635	19.5947	18.5311	19.6838	19.5968			0.159823	-0.171242	-0.452574	Q8R1A4	DOCK7_MOUSE	Dedicator of cytokinesis protein 7 OS=Mus musculus OX=10090 GN=Dock7 PE=1 SV=3	Dock7
22.485	22.5808	22.4918	22.7096	22.452	22.5728			0.281092	0.0589263	0.731322	P20060	HEXB_MOUSE	Beta-hexosaminidase subunit beta OS=Mus musculus OX=10090 GN=Hexb PE=1 SV=2	Hexb
22.1229	22.0096	22.346	21.7226	22.0696	22.4498			0.120478	-0.0787888	-0.339502	Q9Z1W9	STK39_MOUSE	STE20/SPS1-related proline-alanine-rich protein kinase OS=Mus musculus OX=10090 GN=Stk39 PE=1 SV=1	Stk39
24.0359	24.217	23.9933	24.0275	23.976	24.0609			0.32146	-0.0606378	-0.832147	O88712	CTBP1_MOUSE	C-terminal-binding protein 1 OS=Mus musculus OX=10090 GN=Ctbp1 PE=1 SV=2	Ctbp1
19.9693	22.3264	21.4067	19.3224	21.3541	20.415			0.407982	-0.87027	-0.963971	O88986	KBL_MOUSE	2-amino-3-ketobutyrate coenzyme A ligase, mitochondrial OS=Mus musculus OX=10090 GN=Gcat PE=1 SV=2	Gcat
20.8771	21.4063	20.8212	20.8185	20.8875	20.5866			0.543959	-0.270688	-1.30482	Q7TPD3	ROBO2_MOUSE	Roundabout homolog 2 OS=Mus musculus OX=10090 GN=Robo2 PE=1 SV=2	Robo2
23.895	23.9495	23.9584	24.002	23.9225	23.9672			0.41371	0.0295912	0.975374	Q99PU5	ACBG1_MOUSE	Long-chain-fatty-acid--CoA ligase ACSBG1 OS=Mus musculus OX=10090 GN=Acsbg1 PE=1 SV=1	Acsbg1
22.6363	22.4366	22.618	22.5672	22.586	22.6772			0.24801	0.0464923	0.643629	Q62446	FKBP3_MOUSE	Peptidyl-prolyl cis-trans isomerase FKBP3 OS=Mus musculus OX=10090 GN=Fkbp3 PE=1 SV=2	Fkbp3
24.275	24.3444	24.9628	24.217	24.8576	24.9672			0.182164	0.153205	0.478458	Q8VBV7	CSN8_MOUSE	COP9 signalosome complex subunit 8 OS=Mus musculus OX=10090 GN=Cops8 PE=1 SV=1	Cops8
21.4732	21.4323	21.5	21.2918	21.6758	21.4704			0.0307736	0.0108515	0.0963067	Q9R1V4	ADA11_MOUSE	Disintegrin and metalloproteinase domain-containing protein 11 OS=Mus musculus OX=10090 GN=Adam11 PE=1 SV=2	Adam11
20.6696	20.7152	20.8848	20.7008	20.4912	20.7765			0.39047	-0.100357	-0.932965	Q3U1F9	PHAG1_MOUSE	Phosphoprotein associated with glycosphingolipid-enriched microdomains 1 OS=Mus musculus OX=10090 GN=Pag1 PE=1 SV=2	Pag1
26.521	26.4218	26.5898	26.3975	26.5433	26.6595			0.088048	0.0225773	0.250563	O89053	COR1A_MOUSE	Coronin-1A OS=Mus musculus OX=10090 GN=Coro1a PE=1 SV=5	Coro1a
21.587	22.4692	21.126	22.7855	22.8112	21.3502			0.397219	0.588223	0.943885	P97445	CAC1A_MOUSE	Voltage-dependent P/Q-type calcium channel subunit alpha-1A OS=Mus musculus OX=10090 GN=Cacna1a PE=1 SV=2	Cacna1a
23.6209	23.4551	23.8288	23.5869	23.5638	23.6865			0.0660315	-0.0225315	-0.19685	Q8VE33	GD1L1_MOUSE	Ganglioside-induced differentiation-associated protein 1-like 1 OS=Mus musculus OX=10090 GN=Gdap1l1 PE=1 SV=1	Gdap1l1
25.2996	25.4394	25.4138	25.3545	25.4457	25.48			0.302512	0.0424658	0.745157	P14206	RSSA_MOUSE	40S ribosomal protein SA OS=Mus musculus OX=10090 GN=Rpsa PE=1 SV=4	Rpsa
25.8069	25.3066	25.7871	25.8623	25.8312	25.7771			0.437658	0.190023	1.14862	Q8K394	PLCL2_MOUSE	Inactive phospholipase C-like protein 2 OS=Mus musculus OX=10090 GN=Plcl2 PE=1 SV=2	Plcl2
23.6431	23.3645	23.5522	23.5285	23.5638	23.5522			0.116789	0.0282497	0.341751	P27659	RL3_MOUSE	60S ribosomal protein L3 OS=Mus musculus OX=10090 GN=Rpl3 PE=1 SV=3	Rpl3
20.8692	21.0885	21.5597	21.1765	21.9524	20.9746			0.207096	0.195342	0.54108	Q9JHG6	RCAN1_MOUSE	Calcipressin-1 OS=Mus musculus OX=10090 GN=Rcan1 PE=1 SV=2	Rcan1
23.895	23.7995	23.976	24.002	23.9672	24.1565			0.911331	0.151738	1.96085	Q9QUP5	HPLN1_MOUSE	Hyaluronan and proteoglycan link protein 1 OS=Mus musculus OX=10090 GN=Hapln1 PE=1 SV=1	Hapln1
22.2801	22.1652	22.4026	22.4396	22.3209	22.3769			0.52502	0.0965157	1.25949	Q9Z0U1	ZO2_MOUSE	Tight junction protein ZO-2 OS=Mus musculus OX=10090 GN=Tjp2 PE=1 SV=2	Tjp2
22.6804	22.7925	22.784	22.9302	22.652	22.83			0.218293	0.0517559	0.581666	P30999	CTND1_MOUSE	Catenin delta-1 OS=Mus musculus OX=10090 GN=Ctnnd1 PE=1 SV=2	Ctnnd1
21.9401	22.1309	22.2826	21.8898	22.2494	22.3455			0.0906489	0.0436859	0.2563	Q91VK4	ITM2C_MOUSE	Integral membrane protein 2C OS=Mus musculus OX=10090 GN=Itm2c PE=1 SV=2	Itm2c
19.5736	18.9537	19.7457	19.7785	19.591	19.6735			0.399641	0.256695	1.04108	Q9QYF1	RDH11_MOUSE	Retinol dehydrogenase 11 OS=Mus musculus OX=10090 GN=Rdh11 PE=1 SV=2	Rdh11
22.4212	22.3737	22.4317	22.3032	22.3146	22.2956	+	DS m_CON m	1.69252	-0.104422	-5.592	Q7TNG5	EMAL2_MOUSE	Echinoderm microtubule-associated protein-like 2 OS=Mus musculus OX=10090 GN=Eml2 PE=1 SV=1	Eml2
22.1903	21.3277	21.7693	21.9678	21.732	22.0047			0.193087	0.139092	0.528317	Q9D6Y7	MSRA_MOUSE	Mitochondrial peptide methionine sulfoxide reductase OS=Mus musculus OX=10090 GN=Msra PE=1 SV=1	Msra
23.48	23.2377	23.5045	23.3376	23.3511	23.2679			0.386924	-0.088548	-0.995397	P24288	BCAT1_MOUSE	Branched-chain-amino-acid aminotransferase, cytosolic OS=Mus musculus OX=10090 GN=Bcat1 PE=1 SV=2	Bcat1
28.4154	28.9428	28.9031	28.4073	28.9287	28.8711			0.0255243	-0.0180321	-0.0761998	P19783	COX41_MOUSE	Cytochrome c oxidase subunit 4 isoform 1, mitochondrial OS=Mus musculus OX=10090 GN=Cox4i1 PE=1 SV=2	Cox4i1
18.8863	18.9969	19.6362	19.1224	18.8955	19.4475			0.0209828	-0.0179755	-0.0634404	Q9CRC8	LRC40_MOUSE	Leucine-rich repeat-containing protein 40 OS=Mus musculus OX=10090 GN=Lrrc40 PE=1 SV=2	Lrrc40
18.8535	23.2345	23.1255	19.4618	22.9647	19.6458			0.221254	-1.04706	-0.569832	E9Q6B2	CC85C_MOUSE	Coiled-coil domain-containing protein 85C OS=Mus musculus OX=10090 GN=Ccdc85c PE=1 SV=1	Ccdc85c
28.8142	28.9567	28.8355	28.7864	28.8623	28.94			0.0315816	-0.00587718	-0.0936885	P99024	TBB5_MOUSE	Tubulin beta-5 chain OS=Mus musculus OX=10090 GN=Tubb5 PE=1 SV=1	Tubb5
22.8727	22.9608	23.0085	22.9052	22.8568	22.9265			0.473624	-0.0511932	-1.1426	Q9JKN6	NOVA1_MOUSE	RNA-binding protein Nova-1 OS=Mus musculus OX=10090 GN=Nova1 PE=1 SV=2	Nova1
23.9134	23.9316	23.9043	23.9672	23.9672	24.0275			1.2481	0.0708752	3.27479	Q60631	GRB2_MOUSE	Growth factor receptor-bound protein 2 OS=Mus musculus OX=10090 GN=Grb2 PE=1 SV=1	Grb2
23.5638	28.8534	23.5983	23.4425	23.4676	23.4923			0.399498	-1.87105	-1.06459	P13020	GELS_MOUSE	Gelsolin OS=Mus musculus OX=10090 GN=Gsn PE=1 SV=3	Gsn
21.9152	21.831	21.8764	21.7	22.1904	22.1413			0.323338	0.136364	0.864052	Q9CPX6	ATG3_MOUSE	Ubiquitin-like-conjugating enzyme ATG3 OS=Mus musculus OX=10090 GN=Atg3 PE=1 SV=1	Atg3
23.4425	22.7316	22.8421	22.8018	23.5983	23.2961			0.285272	0.226662	0.707346	Q80U78	PUM1_MOUSE	Pumilio homolog 1 OS=Mus musculus OX=10090 GN=Pum1 PE=1 SV=2	Pum1
22.718	22.8791	23.0159	22.7173	22.8715	22.5226			0.556513	-0.167219	-1.26032	Q9WUB3	PYGM_MOUSE	Glycogen phosphorylase, muscle form OS=Mus musculus OX=10090 GN=Pygm PE=1 SV=3	Pygm
23.7796	23.7895	23.7389	23.8288	23.7895	23.7492			0.284941	0.0198371	0.71582	Q8BRT1	CLAP2_MOUSE	CLIP-associating protein 2 OS=Mus musculus OX=10090 GN=Clasp2 PE=1 SV=1	Clasp2
24.0275	25.1946	25.767	25.7286	25.6513	23.9134			0.0441514	0.101407	0.129505	Q9JM14	NT5C_MOUSE	5'(3')-deoxyribonucleotidase, cytosolic type OS=Mus musculus OX=10090 GN=Nt5c PE=1 SV=1	Nt5c
21.5102	22.2627	21.6699	21.5303	21.5447	21.8638			0.254179	-0.168006	-0.662782	Q60854	SPB6_MOUSE	Serpin B6 OS=Mus musculus OX=10090 GN=Serpinb6 PE=1 SV=1	Serpinb6
19.9068	19.5975	19.6718	19.9199	19.9902	19.944			0.885199	0.226033	2.36765	Q9CQC6	BZW1_MOUSE	Basic leucine zipper and W2 domain-containing protein 1 OS=Mus musculus OX=10090 GN=Bzw1 PE=1 SV=1	Bzw1
23.6431	23.3376	23.654	23.391	23.8191	23.7995			0.288094	0.124968	0.718778	Q9CZD3	GARS_MOUSE	Glycine--tRNA ligase OS=Mus musculus OX=10090 GN=Gars1 PE=1 SV=1	Gars
19.3716	19.3045	19.4889	19.7942	19.1815	19.8681			0.38832	0.226302	1.0095	Q8CJG0	AGO2_MOUSE	Protein argonaute-2 OS=Mus musculus OX=10090 GN=Ago2 PE=1 SV=3	Ago2
18.5562	18.4945	19.3568	18.704	18.8857	18.7147			0.0390813	-0.0343475	-0.120993	Q91ZV0	MIA2_MOUSE	Melanoma inhibitory activity protein 2 OS=Mus musculus OX=10090 GN=Mia2 PE=1 SV=3	Mia2
22.2442	22.096	22.4864	22.4749	21.7552	22.5777			0.00704838	-0.00623639	-0.0220632	P24527	LKHA4_MOUSE	Leukotriene A-4 hydrolase OS=Mus musculus OX=10090 GN=Lta4h PE=1 SV=4	Lta4h
21.2945	21.557	21.6724	21.3842	21.2677	21.7547			0.0740612	-0.039114	-0.211931	Q9R1Q9	VAS1_MOUSE	V-type proton ATPase subunit S1 OS=Mus musculus OX=10090 GN=Atp6ap1 PE=1 SV=1	Atp6ap1
22.4388	21.9882	22.0712	21.8577	22.1789	22.368			0.0528139	-0.031208	-0.153472	P55302	AMRP_MOUSE	Alpha-2-macroglobulin receptor-associated protein OS=Mus musculus OX=10090 GN=Lrpap1 PE=1 SV=1	Lrpap1
20.2569	20.0081	20.0819	20.3193	20.1472	20.3694			0.748105	0.162984	1.63202	Q8BJW6	EIF2A_MOUSE	Eukaryotic translation initiation factor 2A OS=Mus musculus OX=10090 GN=Eif2a PE=1 SV=2	Eif2a
18.7069	18.8683	18.8901	18.7545	18.9294	18.4863			0.267726	-0.0983747	-0.696718	Q5SUF2	LC7L3_MOUSE	Luc7-like protein 3 OS=Mus musculus OX=10090 GN=Luc7l3 PE=1 SV=1	Luc7l3
24.2607	24.2961	24.3975	24.2961	24.3778	24.4923			0.424696	0.070624	1.00714	Q9WV60	GSK3B_MOUSE	Glycogen synthase kinase-3 beta OS=Mus musculus OX=10090 GN=Gsk3b PE=1 SV=2	Gsk3b
21.3082	21.0144	21.1129	21.1611	20.7727	21.2629			0.171244	-0.0795771	-0.461261	Q9EP53	TSC1_MOUSE	Hamartin OS=Mus musculus OX=10090 GN=Tsc1 PE=1 SV=1	Tsc1
21.1689	21.4236	21.3557	21.1982	21.1429	21.458			0.149484	-0.0497138	-0.402823	Q8CI71	VPS50_MOUSE	Syndetin OS=Mus musculus OX=10090 GN=Vps50 PE=1 SV=2	Ccdc132
25.1642	25.1795	25.1719	25.0935	25.2133	25.1833			0.0781444	-0.00853221	-0.235274	Q9JKD3	SCAM5_MOUSE	Secretory carrier-associated membrane protein 5 OS=Mus musculus OX=10090 GN=Scamp5 PE=1 SV=1	Scamp5
21.3437	20.9791	21.1907	21.4479	21.1799	21.1916			0.300922	0.10194	0.742968	Q9QZ08	NAGK_MOUSE	N-acetyl-D-glucosamine kinase OS=Mus musculus OX=10090 GN=Nagk PE=1 SV=3	Nagk
23.071	23.1407	23.2027	23.1855	23.1388	23.2224			0.406273	0.0441176	0.978528	Q9DCD0	6PGD_MOUSE	6-phosphogluconate dehydrogenase, decarboxylating OS=Mus musculus OX=10090 GN=Pgd PE=1 SV=3	Pgd
21.6756	21.4995	21.5816	21.27	21.4847	21.9822			0.00954175	-0.00659053	-0.030375	P97390	VPS45_MOUSE	Vacuolar protein sorting-associated protein 45 OS=Mus musculus OX=10090 GN=Vps45 PE=1 SV=1	Vps45
22.8834	22.0449	21.4581	22.87	21.9584	21.7468			0.0396278	0.0628974	0.11684	Q91YP0	L2HDH_MOUSE	L-2-hydroxyglutarate dehydrogenase, mitochondrial OS=Mus musculus OX=10090 GN=L2hgdh PE=1 SV=1	L2hgdh
21.2859	21.3069	21.3954	21.3229	21.321	21.3975			0.157542	0.0177364	0.422845	P42567	EPS15_MOUSE	Epidermal growth factor receptor substrate 15 OS=Mus musculus OX=10090 GN=Eps15 PE=1 SV=1	Eps15
21.5176	22.4799	21.8493	21.1936	22.0946	22.2904			0.0709574	-0.089393	-0.203105	P54254	ATX1_MOUSE	Ataxin-1 OS=Mus musculus OX=10090 GN=Atxn1 PE=1 SV=2	Atxn1
24.895	25.1527	24.9361	24.8904	25.0317	25.0813			0.022105	0.00654984	0.0666482	P55066	NCAN_MOUSE	Neurocan core protein OS=Mus musculus OX=10090 GN=Ncan PE=1 SV=1	Ncan
24.2821	24.1488	24.0526	24.3844	24.217	24.2821			0.72663	0.133338	1.61672	O08997	ATOX1_MOUSE	Copper transport protein ATOX1 OS=Mus musculus OX=10090 GN=Atox1 PE=1 SV=1	Atox1
24.6865	24.6811	24.7995	24.6153	24.6971	24.8811			0.0332286	0.00881577	0.100671	Q99JY9	ARP3_MOUSE	Actin-related protein 3 OS=Mus musculus OX=10090 GN=Actr3 PE=1 SV=3	Actr3
19.6495	19.5655	19.4575	19.9316	19.6254	19.8078			0.976541	0.230812	2.2013	Q9EPR5	SORC2_MOUSE	VPS10 domain-containing receptor SorCS2 OS=Mus musculus OX=10090 GN=Sorcs2 PE=1 SV=2	Sorcs2
20.2988	20.2033	20.0904	20.2144	20.1162	20.1951			0.117631	-0.0222956	-0.331181	P32233	DRG1_MOUSE	Developmentally-regulated GTP-binding protein 1 OS=Mus musculus OX=10090 GN=Drg1 PE=1 SV=1	Drg1
29.2736	30.0479	30.3196	29.2803	30.2647	29.57			0.152847	-0.175372	-0.409397	P63101	1433Z_MOUSE	14-3-3 protein zeta/delta OS=Mus musculus OX=10090 GN=Ywhaz PE=1 SV=1	Ywhaz
22.8142	22.8235	22.8524	22.8806	22.67	23.1821			0.192964	0.0808684	0.542522	Q8VHI6	WASF3_MOUSE	Wiskott-Aldrich syndrome protein family member 3 OS=Mus musculus OX=10090 GN=Wasf3 PE=1 SV=1	Wasf3
24.918	24.5463	23.1104	24.7995	24.2243	24.4425			0.187023	0.297231	0.515979	Q80TR1	AGRL1_MOUSE	Adhesion G protein-coupled receptor L1 OS=Mus musculus OX=10090 GN=Adgrl1 PE=1 SV=2	Lphn1
19.4447	19.7405	18.8209	17.3778	20.1032	20.0194			0.0598587	-0.168545	-0.180263	Q9JMB8	CNTN6_MOUSE	Contactin-6 OS=Mus musculus OX=10090 GN=Cntn6 PE=1 SV=2	Cntn6
21.2063	21.241	21.1179	21.1088	20.9311	21.1177			0.843347	-0.135859	-1.91445	Q91WE1	SNX15_MOUSE	Sorting nexin-15 OS=Mus musculus OX=10090 GN=Snx15 PE=1 SV=1	Snx15
17.5989	20.1301	17.6302	17.7178	17.6039	18.3864			0.233057	-0.550357	-0.630159	Q80YF9	RHG33_MOUSE	Rho GTPase-activating protein 33 OS=Mus musculus OX=10090 GN=Arhgap33 PE=1 SV=1	Arhgap33
19.8982	20.3083	20.3024	19.8742	20.4831	20.7291			0.258883	0.192519	0.668315	O55128	SAP18_MOUSE	Histone deacetylase complex subunit SAP18 OS=Mus musculus OX=10090 GN=Sap18 PE=1 SV=1	Sap18
21.4899	21.7335	21.3541	21.5144	20.9954	21.8144			0.112915	-0.0844364	-0.32018	Q3SXD3	HDDC2_MOUSE	5'-deoxynucleotidase HDDC2 OS=Mus musculus OX=10090 GN=Hddc2 PE=1 SV=1	Hddc2
25.7543	25.9338	25.6375	25.6403	25.7286	25.7234			0.330239	-0.0777976	-0.856932	Q9Z204	HNRPC_MOUSE	Heterogeneous nuclear ribonucleoproteins C1/C2 OS=Mus musculus OX=10090 GN=Hnrnpc PE=1 SV=1	Hnrnpc
19.7399	19.8674	19.9835	19.739	19.7956	19.3415			0.630674	-0.238235	-1.49607	Q9EQN3	T22D4_MOUSE	TSC22 domain family protein 4 OS=Mus musculus OX=10090 GN=Tsc22d4 PE=1 SV=2	Tsc22d4
20.9258	21.0282	21.2643	20.6463	21.1077	21.3451			0.0588719	-0.039746	-0.174082	Q01730	RSU1_MOUSE	Ras suppressor protein 1 OS=Mus musculus OX=10090 GN=Rsu1 PE=1 SV=3	Rsu1
26.1135	22.9712	22.3041	26.0526	22.6182	22.6507			0.00449037	-0.022445	-0.0137162	P07309	TTHY_MOUSE	Transthyretin OS=Mus musculus OX=10090 GN=Ttr PE=1 SV=1	Ttr
22.2199	22.3874	21.9801	22.2471	21.8086	21.7696			0.579363	-0.254033	-1.31361	O70589	CSKP_MOUSE	Peripheral plasma membrane protein CASK OS=Mus musculus OX=10090 GN=Cask PE=1 SV=2	Cask
18.4128	17.8902	18.5581	18.0888	18.305	17.9394			0.303001	-0.17595	-0.768669	Q99PU8	DHX30_MOUSE	ATP-dependent RNA helicase DHX30 OS=Mus musculus OX=10090 GN=Dhx30 PE=1 SV=1	Dhx30
21.4403	21.6438	21.9864	21.4469	21.8338	22.0109			0.116297	0.0737305	0.319919	O35083	PLCA_MOUSE	1-acyl-sn-glycerol-3-phosphate acyltransferase alpha OS=Mus musculus OX=10090 GN=Agpat1 PE=1 SV=1	Agpat1
21.4094	21.4924	21.551	21.9555	21.2176	21.4176			0.0678659	0.0459868	0.205162	Q64444	CAH4_MOUSE	Carbonic anhydrase 4 OS=Mus musculus OX=10090 GN=Ca4 PE=1 SV=1	Ca4
22.1767	21.7767	21.7401	22.0579	21.7756	21.864			0.0026242	0.00132561	0.00814278	Q3V3V9	CARL2_MOUSE	Capping protein, Arp2/3 and myosin-I linker protein 2 OS=Mus musculus OX=10090 GN=Carmil2 PE=1 SV=2	Rltpr
24.1795	24.3645	24.4488	24.4551	24.3645	24.4676			0.460862	0.0981363	1.14215	O35136	NCAM2_MOUSE	Neural cell adhesion molecule 2 OS=Mus musculus OX=10090 GN=Ncam2 PE=1 SV=1	Ncam2
21.4388	21.0462	21.6959	21.8296	21.2019	21.5438			0.192454	0.131514	0.502104	Q9EQZ7	RIMS2_MOUSE	Regulating synaptic membrane exocytosis protein 2 OS=Mus musculus OX=10090 GN=Rims2 PE=1 SV=1	Rims2
26.2077	26.1871	27.0505	27.1507	26.275	26.2589			0.0680083	0.0797793	0.194806	Q9D1A2	CNDP2_MOUSE	Cytosolic non-specific dipeptidase OS=Mus musculus OX=10090 GN=Cndp2 PE=1 SV=1	Cndp2
19.3445	19.7534	19.359	19.5998	19.3665	19.406			0.0632628	-0.0282148	-0.185469	Q0KL01	UBX2B_MOUSE	UBX domain-containing protein 2B OS=Mus musculus OX=10090 GN=Ubxn2b PE=1 SV=2	Ubxn2b
23.3511	23.5869	23.654	23.5638	23.5045	23.5754			0.060183	0.0172195	0.182314	Q91YD9	WASL_MOUSE	Neural Wiskott-Aldrich syndrome protein OS=Mus musculus OX=10090 GN=Wasl PE=1 SV=1	Wasl
21.9722	21.8703	22.1456	21.9611	22.0684	22.1541			0.262862	0.0651855	0.666124	Q8BI72	CARF_MOUSE	CDKN2A-interacting protein OS=Mus musculus OX=10090 GN=Cdkn2aip PE=1 SV=1	Cdkn2aip
20.5743	20.5093	20.8829	20.8355	20.7293	20.6387			0.234099	0.0789884	0.614744	A2A432	CUL4B_MOUSE	Cullin-4B OS=Mus musculus OX=10090 GN=Cul4b PE=1 SV=1	Cul4b
20.0694	19.9811	20.465	20.0037	20.4209	20.6144			0.302732	0.174517	0.746869	Q7TQK5	CCD93_MOUSE	Coiled-coil domain-containing protein 93 OS=Mus musculus OX=10090 GN=Ccdc93 PE=1 SV=1	Ccdc93
22.8512	22.9508	23.1265	22.7971	23.0454	23.1702			0.0719092	0.028073	0.206416	Q8K4G5	ABLM1_MOUSE	Actin-binding LIM protein 1 OS=Mus musculus OX=10090 GN=Ablim1 PE=1 SV=1	Ablim1
22.6845	23.092	23.1803	22.4525	23.1615	23.2535			0.0335588	-0.0297585	-0.100681	P14685	PSMD3_MOUSE	26S proteasome non-ATPase regulatory subunit 3 OS=Mus musculus OX=10090 GN=Psmd3 PE=1 SV=3	Psmd3
24.2243	24.5045	24.3376	24.217	24.239	24.0854			0.812323	-0.175009	-1.85316	Q9Z0J4	NOS1_MOUSE	Nitric oxide synthase, brain OS=Mus musculus OX=10090 GN=Nos1 PE=1 SV=1	Nos1
27.5969	27.7771	27.7645	27.5165	27.7129	27.8142			0.107624	-0.0315838	-0.301039	Q9Z2Q6	SEPT5_MOUSE	Septin-5 OS=Mus musculus OX=10090 GN=Septin5 PE=1 SV=2	2023-09-05
22.6136	22.1022	22.7037	22.7008	22.2689	22.4328			0.00817103	-0.0056572	-0.0250704	Q99LI8	HGS_MOUSE	Hepatocyte growth factor-regulated tyrosine kinase substrate OS=Mus musculus OX=10090 GN=Hgs PE=1 SV=2	Hgs
25.6153	25.6811	25.9694	25.6375	25.7995	25.9738			0.120894	0.048343	0.33163	Q8K183	PDXK_MOUSE	Pyridoxal kinase OS=Mus musculus OX=10090 GN=Pdxk PE=1 SV=1	Pdxk
24.6649	25.2571	24.7594	24.8764	24.6264	24.5165			0.431149	-0.220668	-1.03933	Q62059	CSPG2_MOUSE	Versican core protein OS=Mus musculus OX=10090 GN=Vcan PE=1 SV=2	Vcan
24.2607	24.2021	24.3101	24.4234	24.1095	24.317			0.0902042	0.0256793	0.263868	Q3U0V1	FUBP2_MOUSE	Far upstream element-binding protein 2 OS=Mus musculus OX=10090 GN=Khsrp PE=1 SV=2	Khsrp
14.7401	17.8586	18.6195	18.071	18.6085	18.0449			0.367484	1.16876	0.973209	Q8R0G9	NU133_MOUSE	Nuclear pore complex protein Nup133 OS=Mus musculus OX=10090 GN=Nup133 PE=1 SV=2	Nup133
21.5604	21.836	21.632	21.5604	21.5861	21.9231			0.0321053	0.0137145	0.0958434	Q8R3Z5	CACB1_MOUSE	Voltage-dependent L-type calcium channel subunit beta-1 OS=Mus musculus OX=10090 GN=Cacnb1 PE=1 SV=1	Cacnb1
25.4676	25.6838	25.6375	25.3578	25.4953	25.4676			0.89161	-0.156053	-2.00109	Q9ERS2	NDUAD_MOUSE	NADH dehydrogenase [ubiquinone] 1 alpha subcomplex subunit 13 OS=Mus musculus OX=10090 GN=Ndufa13 PE=1 SV=3	Ndufa13
22.0936	21.8806	22.4782	23.4298	22.2578	23.1781			0.858574	0.804417	2.02721	Q6P5F7	TTYH3_MOUSE	Protein tweety homolog 3 OS=Mus musculus OX=10090 GN=Ttyh3 PE=1 SV=1	Ttyh3
20.2252	21.0702	20.7678	20.3735	20.7358	20.7893			0.0671233	-0.0548789	-0.196283	B2RXS4	PLXB2_MOUSE	Plexin-B2 OS=Mus musculus OX=10090 GN=Plxnb2 PE=1 SV=1	Plxnb2
22.0459	22.0963	21.9197	21.8699	22.0215	22.0891			0.118108	-0.0271378	-0.325348	P54285	CACB3_MOUSE	Voltage-dependent L-type calcium channel subunit beta-3 OS=Mus musculus OX=10090 GN=Cacnb3 PE=1 SV=2	Cacnb3
22.9849	22.5	22.6123	22.6949	22.731	22.7514			0.0592221	0.0267258	0.181226	P62334	PRS10_MOUSE	26S proteasome regulatory subunit 10B OS=Mus musculus OX=10090 GN=Psmc6 PE=1 SV=1	Psmc6
18.0392	19.6179	19.8967	19.6921	19.5969	19.8059			0.329316	0.513695	0.883444	Q80VJ2	SRA1_MOUSE	Steroid receptor RNA activator 1 OS=Mus musculus OX=10090 GN=Sra1 PE=1 SV=3	Sra1
23.9134	23.976	24.2679	23.9847	24.019	24.2021			0.0424507	0.0161902	0.126105	P63037	DNJA1_MOUSE	DnaJ homolog subfamily A member 1 OS=Mus musculus OX=10090 GN=Dnaja1 PE=1 SV=1	Dnaja1
22.1271	22.0385	22.2008	22.1949	22.4277	22.3752			1.1127	0.210478	2.48609	P62281	RS11_MOUSE	40S ribosomal protein S11 OS=Mus musculus OX=10090 GN=Rps11 PE=1 SV=3	Rps11
21.7982	21.9464	21.9128	22.0986	21.7307	21.9263			0.098531	0.0327307	0.283734	O88851	RBBP9_MOUSE	Putative hydrolase RBBP9 OS=Mus musculus OX=10090 GN=Rbbp9 PE=1 SV=2	Rbbp9
26.8142	26.4425	26.726	26.632	26.8858	26.9088			0.441313	0.147965	1.03506	P09405	NUCL_MOUSE	Nucleolin OS=Mus musculus OX=10090 GN=Ncl PE=1 SV=2	Ncl
21.2639	21.9628	21.3971	21.3433	21.3581	21.1726			0.438452	-0.249897	-1.12377	Q9D428	GOG7B_MOUSE	Golgin subfamily A member 7B OS=Mus musculus OX=10090 GN=GOLGA7B PE=1 SV=1	GOLGA7B
21.2706	20.606	21.2743	20.4524	22.0581	20.9966			0.0782271	0.118732	0.227813	Q9D0E3	LYSM1_MOUSE	LysM and putative peptidoglycan-binding domain-containing protein 1 OS=Mus musculus OX=10090 GN=Lysmd1 PE=1 SV=1	Lysmd1
19.2657	20.8022	22.345	20.8157	20.5625	20.5892			0.0540859	-0.148546	-0.166429	Q60900	ELAV3_MOUSE	ELAV-like protein 3 OS=Mus musculus OX=10090 GN=Elavl3 PE=1 SV=1	Elavl3
22.3561	22.3835	21.8396	22.3989	20.7387	22.2198			0.278186	-0.40729	-0.733784	P28665	MUG1_MOUSE	Murinoglobulin-1 OS=Mus musculus OX=10090 GN=Mug1 PE=1 SV=3	Mug1
25.4707	25.4266	25.5255	25.3342	25.3135	25.5045			0.561316	-0.0902392	-1.34851	Q60597	ODO1_MOUSE	2-oxoglutarate dehydrogenase, mitochondrial OS=Mus musculus OX=10090 GN=Ogdh PE=1 SV=3	Ogdh
25.5225	25.3745	25.558	25.3376	25.4551	25.5551			0.15891	-0.0357583	-0.424093	P20108	PRDX3_MOUSE	Thioredoxin-dependent peroxide reductase, mitochondrial OS=Mus musculus OX=10090 GN=Prdx3 PE=1 SV=1	Prdx3
21.2496	20.991	21.6363	21.2486	21.1677	21.5675			0.0543646	0.035642	0.159309	P97467	AMD_MOUSE	Peptidyl-glycine alpha-amidating monooxygenase OS=Mus musculus OX=10090 GN=Pam PE=1 SV=2	Pam
22.7786	22.7018	22.3906	22.4038	22.2996	22.7569			0.305129	-0.136887	-0.751051	Q8C5H8	NAKD2_MOUSE	NAD kinase 2, mitochondrial OS=Mus musculus OX=10090 GN=Nadk2 PE=1 SV=2	Nadk2
20.8757	21.5828	20.0705	20.4787	21.0987	21.1123			0.0365946	0.0535755	0.110629	Q9Z266	SNAPN_MOUSE	SNARE-associated protein Snapin OS=Mus musculus OX=10090 GN=Snapin PE=1 SV=1	Snapin
21.2566	21.542	21.4036	21.1421	21.2462	21.0307			1.15845	-0.26106	-2.52806	P28741	KIF3A_MOUSE	Kinesin-like protein KIF3A OS=Mus musculus OX=10090 GN=Kif3a PE=1 SV=2	Kif3a
19.9488	21.9863	21.5198	22.0157	21.8515	21.6997			0.429968	0.704008	1.12996	Q9DB73	NB5R1_MOUSE	NADH-cytochrome b5 reductase 1 OS=Mus musculus OX=10090 GN=Cyb5r1 PE=1 SV=1	Cyb5r1
22.2162	21.6732	21.1514	20.857	21.8324	22.1846			0.0373856	-0.0555789	-0.110681	Q80U19	DAAM2_MOUSE	Disheveled-associated activator of morphogenesis 2 OS=Mus musculus OX=10090 GN=Daam2 PE=1 SV=4	Daam2
22.9713	24.0105	23.9495	23.1381	23.391	23.5983			0.283939	-0.267982	-0.740228	P0C192	LRC4B_MOUSE	Leucine-rich repeat-containing protein 4B OS=Mus musculus OX=10090 GN=Lrrc4b PE=1 SV=1	Lrrc4b
23.9134	24.1095	24.002	23.9495	23.8764	24.2821			0.0687087	0.0277055	0.202084	Q01065	PDE1B_MOUSE	Calcium/calmodulin-dependent 3',5'-cyclic nucleotide phosphodiesterase 1B OS=Mus musculus OX=10090 GN=Pde1b PE=1 SV=2	Pde1b
19.9058	20.2858	21.2163	20.2876	20.4556	20.2727			0.113356	-0.130678	-0.331945	Q6PF93	PK3C3_MOUSE	Phosphatidylinositol 3-kinase catalytic subunit type 3 OS=Mus musculus OX=10090 GN=Pik3c3 PE=1 SV=1	Pik3c3
26.9203	26.976	27.0401	26.976	27.0711	27.0296			0.452641	0.0467911	1.05761	P97300	NPTN_MOUSE	Neuroplastin OS=Mus musculus OX=10090 GN=Nptn PE=1 SV=3	Nptn
19.9955	20.0756	20.0043	20.3557	20.1083	19.9227			0.303713	0.103769	0.810995	P63168	DYL1_MOUSE	Dynein light chain 1, cytoplasmic OS=Mus musculus OX=10090 GN=Dynll1 PE=1 SV=1	Dynll1
23.3239	23.5869	23.4551	23.4425	23.2386	23.391			0.426538	-0.0979436	-1.0041	Q922B2	SYDC_MOUSE	Aspartate--tRNA ligase, cytoplasmic OS=Mus musculus OX=10090 GN=Dars1 PE=1 SV=2	Dars
24.8385	24.9134	24.9406	24.9933	24.9406	25.002			0.998958	0.0811412	2.24994	P10639	THIO_MOUSE	Thioredoxin OS=Mus musculus OX=10090 GN=Txn PE=1 SV=3	Txn
26.965	27.0609	27.019	27.0505	27.0505	27.3324			0.522401	0.129531	1.32188	P35700	PRDX1_MOUSE	Peroxiredoxin-1 OS=Mus musculus OX=10090 GN=Prdx1 PE=1 SV=1	Prdx1
23.6209	23.5165	23.8764	23.654	23.6209	23.9225			0.160096	0.0611998	0.426916	Q60749	KHDR1_MOUSE	KH domain-containing, RNA-binding, signal transduction-associated protein 1 OS=Mus musculus OX=10090 GN=Khdrbs1 PE=1 SV=2	Khdrbs1
24.1015	22.3257	23.6757	24.0275	24.275	23.7895			0.46753	0.663043	1.19829	P99027	RLA2_MOUSE	60S acidic ribosomal protein P2 OS=Mus musculus OX=10090 GN=Rplp2 PE=1 SV=3	Rplp2
23.7895	24.7182	23.8288	23.7695	24.2463	24.0691			0.08686	-0.0838909	-0.251469	D3YZU1	SHAN1_MOUSE	SH3 and multiple ankyrin repeat domains protein 1 OS=Mus musculus OX=10090 GN=Shank1 PE=1 SV=1	Shank1
19.5389	21.5781	20.2226	20.4046	19.3095	19.0886			0.500403	-0.845659	-1.16752	Q3UJD6	UBP19_MOUSE	Ubiquitin carboxyl-terminal hydrolase 19 OS=Mus musculus OX=10090 GN=Usp19 PE=1 SV=1	Usp19
18.4687	18.6389	18.7191	18.4014	18.5356	18.7276			0.169363	-0.0540593	-0.450385	Q8VC31	CCDC9_MOUSE	Coiled-coil domain-containing protein 9 OS=Mus musculus OX=10090 GN=Ccdc9 PE=1 SV=1	Ccdc9
20.2448	20.0556	19.6388	19.9096	20.0656	20.1642			0.121508	0.0667159	0.344313	Q8C1Y8	CCZ1_MOUSE	Vacuolar fusion protein CCZ1 homolog OS=Mus musculus OX=10090 GN=Ccz1 PE=1 SV=1	Ccz1
23.5754	23.8764	23.9316	23.6971	23.9406	24.0935			0.293491	0.115899	0.724824	Q925I1	ATAD3_MOUSE	ATPase family AAA domain-containing protein 3 OS=Mus musculus OX=10090 GN=Atad3 PE=1 SV=1	Atad3
22.6063	22.5705	22.226	22.3073	22.0939	22.3104			0.713258	-0.230374	-1.63577	P14602	HSPB1_MOUSE	Heat shock protein beta-1 OS=Mus musculus OX=10090 GN=Hspb1 PE=1 SV=3	Hspb1
26.2077	25.7103	25.8433	26.2874	25.6181	25.7415			0.051312	-0.0381101	-0.150185	Q8R0S2	IQEC1_MOUSE	IQ motif and SEC7 domain-containing protein 1 OS=Mus musculus OX=10090 GN=Iqsec1 PE=1 SV=2	Iqsec1
22.0936	22.2367	22.2994	22.3111	22.502	22.1639			0.417716	0.115772	1.00435	Q99KV1	DJB11_MOUSE	DnaJ homolog subfamily B member 11 OS=Mus musculus OX=10090 GN=Dnajb11 PE=1 SV=1	Dnajb11
27.189	26.8623	27.1015	27.2979	26.965	27.2714			0.367043	0.127182	0.878824	P26883	FKB1A_MOUSE	Peptidyl-prolyl cis-trans isomerase FKBP1A OS=Mus musculus OX=10090 GN=Fkbp1a PE=1 SV=2	Fkbp1a
21.9242	22.069	21.9878	21.967	22.1772	22.0754			0.457525	0.0795027	1.07799	Q9D0L7	ARM10_MOUSE	Armadillo repeat-containing protein 10 OS=Mus musculus OX=10090 GN=Armc10 PE=1 SV=1	Armc10
20.7865	21.5762	21.2488	20.6294	21.1551	20.7825			0.543824	-0.348155	-1.25595	Q80WT5	AFTIN_MOUSE	Aftiphilin OS=Mus musculus OX=10090 GN=Aftph PE=1 SV=2	Aftph
24.7234	22.9826	23.1911	24.3844	24.8811	23.417			0.35267	0.595149	0.853709	Q62348	TSN_MOUSE	Translin OS=Mus musculus OX=10090 GN=Tsn PE=1 SV=1	Tsn
21.5132	21.2481	21.7041	21.6302	21.4387	21.6894			0.248068	0.0976117	0.640755	P60843	IF4A1_MOUSE	Eukaryotic initiation factor 4A-I OS=Mus musculus OX=10090 GN=Eif4a1 PE=1 SV=1	Eif4a1
20.6924	20.4044	20.563	19.9355	20.1552	20.1438	+	DS m_CON m	1.8871	-0.475122	-4.33164	Q9ER88	RT29_MOUSE	28S ribosomal protein S29, mitochondrial OS=Mus musculus OX=10090 GN=Dap3 PE=1 SV=1	Dap3
22.1126	22.0112	22.1544	22.0643	21.9164	22.3635			0.0525909	0.0219835	0.159079	P35282	RAB21_MOUSE	Ras-related protein Rab-21 OS=Mus musculus OX=10090 GN=Rab21 PE=1 SV=4	Rab21
20.8751	21.0939	21.0872	21.1412	21.1382	21.1639			0.671541	0.129033	1.785	Q8K1A6	C2D1A_MOUSE	Coiled-coil and C2 domain-containing protein 1A OS=Mus musculus OX=10090 GN=Cc2d1a PE=1 SV=2	Cc2d1a
23.6209	23.9134	23.848	23.5285	23.9225	23.8764			0.0404742	-0.018294	-0.119777	Q8K2C9	HACD3_MOUSE	Very-long-chain (3R)-3-hydroxyacyl-CoA dehydratase 3 OS=Mus musculus OX=10090 GN=Hacd3 PE=1 SV=2	Hacd3
22.7353	22.6221	22.5105	22.7553	22.5969	22.4524			0.0673065	-0.0211239	-0.193928	P02468	LAMC1_MOUSE	Laminin subunit gamma-1 OS=Mus musculus OX=10090 GN=Lamc1 PE=1 SV=2	Lamc1
22.5297	22.6365	22.6398	22.5034	22.421	22.632			0.492487	-0.0831712	-1.16738	O54781	SRPK2_MOUSE	SRSF protein kinase 2 OS=Mus musculus OX=10090 GN=Srpk2 PE=1 SV=2	Srpk2
22.226	22.5433	22.501	21.962	22.5218	22.5041			0.166228	-0.0941811	-0.450808	Q9ERG2	STRN3_MOUSE	Striatin-3 OS=Mus musculus OX=10090 GN=Strn3 PE=1 SV=1	Strn3
20.2037	20.4818	20.3194	19.6172	20.3237	20.2626			0.442461	-0.267155	-1.11332	Q8CH77	NAV1_MOUSE	Neuron navigator 1 OS=Mus musculus OX=10090 GN=Nav1 PE=1 SV=2	Nav1
22.1304	22.1446	21.7474	21.685	21.7914	22.1394			0.289544	-0.135489	-0.716492	Q9D8S9	BOLA1_MOUSE	BolA-like protein 1 OS=Mus musculus OX=10090 GN=Bola1 PE=1 SV=1	Bola1
22.5133	22.463	22.5602	22.2741	22.427	22.6605			0.180587	-0.0582854	-0.503259	P59325	IF5_MOUSE	Eukaryotic translation initiation factor 5 OS=Mus musculus OX=10090 GN=Eif5 PE=1 SV=1	Eif5
21.2709	21.3217	20.9426	21.3022	20.9823	21.2854			0.0245214	0.0115795	0.0733582	Q9DBZ5	EIF3K_MOUSE	Eukaryotic translation initiation factor 3 subunit K OS=Mus musculus OX=10090 GN=Eif3k PE=1 SV=1	Eif3k
23.3645	23.4425	24.002	24.1015	23.848	22.9426			0.0224845	0.027703	0.0684016	Q8VD75	HIP1_MOUSE	Huntingtin-interacting protein 1 OS=Mus musculus OX=10090 GN=Hip1 PE=1 SV=2	Hip1
20.07	20.3705	20.3737	20.3134	19.973	20.1349			0.392879	-0.130988	-0.93077	Q9QZB7	ARP10_MOUSE	Actin-related protein 10 OS=Mus musculus OX=10090 GN=Actr10 PE=1 SV=2	Actr10
25.0233	24.0691	25.0854	24.0526	25.2571	25.1055			0.0543292	0.0791543	0.157789	Q14BB9	MA6D1_MOUSE	MAP6 domain-containing protein 1 OS=Mus musculus OX=10090 GN=Map6d1 PE=1 SV=1	Map6d1
23.8093	23.7286	23.7492	23.848	23.9225	23.8191			1.18633	0.100859	2.57385	Q61411	RASH_MOUSE	GTPase HRas OS=Mus musculus OX=10090 GN=Hras PE=1 SV=2	Hras
20.9111	20.5481	20.4599	20.7594	20.3161	20.6325			0.135932	-0.0703398	-0.368442	Q08274	DMWD_MOUSE	Dystrophia myotonica WD repeat-containing protein OS=Mus musculus OX=10090 GN=Dmwd PE=1 SV=3	Dmwd
21.1934	20.7298	21.0466	21.0669	20.9733	20.9219			0.00564501	-0.00256856	-0.0179312	Q6P542	ABCF1_MOUSE	ATP-binding cassette sub-family F member 1 OS=Mus musculus OX=10090 GN=Abcf1 PE=1 SV=1	Abcf1
18.5315	18.1907	17.9172	17.9547	17.4684	18.0455			0.705897	-0.39027	-1.54674	Q8VCE6	NT5M_MOUSE	5'(3')-deoxyribonucleotidase, mitochondrial OS=Mus musculus OX=10090 GN=Nt5m PE=1 SV=1	Nt5m
21.1775	20.5909	24.0691	20.8259	24.239	24.1174			0.290701	1.11497	0.718869	Q9DCT1	AKCL2_MOUSE	1,5-anhydro-D-fructose reductase OS=Mus musculus OX=10090 GN=Akr1e2 PE=1 SV=1	Akr1e2
20.9673	20.9396	21.1752	20.8732	21.5103	20.5129			0.0685021	-0.0619132	-0.205732	Q6X893	CTL1_MOUSE	Choline transporter-like protein 1 OS=Mus musculus OX=10090 GN=Slc44a1 PE=1 SV=3	Slc44a1
21.3449	21.4641	21.4878	21.6009	21.5176	21.8725			0.819823	0.231342	1.9958	O88533	DDC_MOUSE	Aromatic-L-amino-acid decarboxylase OS=Mus musculus OX=10090 GN=Ddc PE=1 SV=1	Ddc
20.511	20.8363	20.9547	20.9114	20.9598	20.7536			0.285147	0.107622	0.734402	Q9JL26	FMNL1_MOUSE	Formin-like protein 1 OS=Mus musculus OX=10090 GN=Fmnl1 PE=1 SV=1	Fmnl1
23.5638	23.5983	23.654	23.5404	23.6209	23.7286			0.146732	0.0245444	0.405553	Q9CR26	VTA1_MOUSE	Vacuolar protein sorting-associated protein VTA1 homolog OS=Mus musculus OX=10090 GN=Vta1 PE=1 SV=1	Vta1
20.5005	19.8494	17.4618	20.1572	19.8486	20.1734			0.31568	0.789159	0.84879	Q9D6W8	BORC6_MOUSE	BLOC-1-related complex subunit 6 OS=Mus musculus OX=10090 GN=Borcs6 PE=1 SV=1
25.895	25.9495	25.8974	25.9428	26.0105	25.9383			0.771358	0.0499159	1.7006	Q9Z1S5	SEPT3_MOUSE	Neuronal-specific septin-3 OS=Mus musculus OX=10090 GN=Septin3 PE=1 SV=2	2023-09-03
25.48	25.2926	25.6971	25.5404	25.6811	25.4105			0.141063	0.0540924	0.384796	P23242	CXA1_MOUSE	Gap junction alpha-1 protein OS=Mus musculus OX=10090 GN=Gja1 PE=1 SV=2	Gja1
21.912	22.3743	22.7642	22.0719	22.9118	22.5483			0.175908	0.160514	0.463743	Q9QUI0	RHOA_MOUSE	Transforming protein RhoA OS=Mus musculus OX=10090 GN=Rhoa PE=1 SV=1	Rhoa
24.5983	24.5812	24.7024	24.4923	24.7077	24.824			0.164232	0.0473353	0.45392	P63325	RS10_MOUSE	40S ribosomal protein S10 OS=Mus musculus OX=10090 GN=Rps10 PE=1 SV=1	Rps10
27.1984	27.341	27.3239	27.3578	27.2891	27.509			0.53468	0.0975831	1.23542	P68433	H31_MOUSE	Histone H3.1 OS=Mus musculus OX=10090 GN=H3c1 PE=1 SV=2	Hist1h3a
26.726	26.8974	26.8623	26.3528	26.8385	26.8385			0.34515	-0.151978	-0.893366	Q60864	STIP1_MOUSE	Stress-induced-phosphoprotein 1 OS=Mus musculus OX=10090 GN=Stip1 PE=1 SV=1	Stip1
24.2243	22.9936	22.9142	22.9984	22.851	22.6869			0.473915	-0.531953	-1.227	Q3UEB3	PUF60_MOUSE	Poly(U)-binding-splicing factor PUF60 OS=Mus musculus OX=10090 GN=Puf60 PE=1 SV=2	Puf60
22.5686	22.6646	22.4894	22.5536	22.5571	22.6669			0.104186	0.018294	0.291055	P63073	IF4E_MOUSE	Eukaryotic translation initiation factor 4E OS=Mus musculus OX=10090 GN=Eif4e PE=1 SV=1	Eif4e
25.4738	25.0567	25.2426	25.5045	25.4614	25.2643			0.451331	0.152312	1.07644	P47757	CAPZB_MOUSE	F-actin-capping protein subunit beta OS=Mus musculus OX=10090 GN=Capzb PE=1 SV=3	Capzb
19.0593	19.4797	19.912	19.3369	19.8017	19.9374			0.27044	0.208284	0.680633	Q8CH18	CCAR1_MOUSE	Cell division cycle and apoptosis regulator protein 1 OS=Mus musculus OX=10090 GN=Ccar1 PE=1 SV=1	Ccar1
22.4676	22.4422	22.7383	22.2915	22.4153	22.8099			0.0837077	-0.0438131	-0.239727	Q8BWG8	ARRB1_MOUSE	Beta-arrestin-1 OS=Mus musculus OX=10090 GN=Arrb1 PE=1 SV=1	Arrb1
20.9506	20.9865	21.0282	20.8341	21.1156	21.0441			0.0353146	0.00954628	0.109209	P85094	ISC2A_MOUSE	Isochorismatase domain-containing protein 2A OS=Mus musculus OX=10090 GN=Isoc2a PE=1 SV=1	Isoc2a
27.726	28.4707	27.6458	27.7895	28.203	28.4512			0.240611	0.200419	0.614955	P11798	KCC2A_MOUSE	Calcium/calmodulin-dependent protein kinase type II subunit alpha OS=Mus musculus OX=10090 GN=Camk2a PE=1 SV=2	Camk2a
20.3535	20.262	20.9506	20.3431	23.6431	20.9711			0.419779	1.13039	1.09271	P80560	PTPR2_MOUSE	Receptor-type tyrosine-protein phosphatase N2 OS=Mus musculus OX=10090 GN=Ptprn2 PE=1 SV=2	Ptprn2
18.8186	19.015	19.1545	19.1529	17.9152	18.3677			0.543034	-0.517472	-1.38193	Q91W92	BORG5_MOUSE	Cdc42 effector protein 1 OS=Mus musculus OX=10090 GN=Cdc42ep1 PE=1 SV=1	Cdc42ep1
22.6414	22.7223	22.4545	22.5912	22.6555	22.6046			0.0440976	0.0110626	0.135457	O08795	GLU2B_MOUSE	Glucosidase 2 subunit beta OS=Mus musculus OX=10090 GN=Prkcsh PE=1 SV=1	Prkcsh
21.8039	21.7223	21.8862	21.7007	21.8338	21.7738			0.220971	-0.0346832	-0.568612	Q8BMJ3	IF1AX_MOUSE	Eukaryotic translation initiation factor 1A, X-chromosomal OS=Mus musculus OX=10090 GN=Eif1ax PE=2 SV=3	Eif1ax
20.6745	20.5131	21.0554	20.6626	20.8171	20.9589			0.128517	0.0651569	0.357786	P21550	ENOB_MOUSE	Beta-enolase OS=Mus musculus OX=10090 GN=Eno3 PE=1 SV=3	Eno3
20.5383	21.8583	22.0686	22.0193	22.0676	22.2805			0.500765	0.634094	1.30589	O09012	PEX5_MOUSE	Peroxisomal targeting signal 1 receptor OS=Mus musculus OX=10090 GN=Pex5 PE=1 SV=2	Pex5
24.417	24.9361	25.2058	24.0691	24.3844	25.2891			0.244545	-0.272092	-0.628751	Q9JLM8	DCLK1_MOUSE	Serine/threonine-protein kinase DCLK1 OS=Mus musculus OX=10090 GN=Dclk1 PE=1 SV=1	Dclk1
21.9092	22.6191	21.6398	21.7941	21.8086	21.5862			0.419442	-0.326401	-1.08514	Q8R3T5	STXB6_MOUSE	Syntaxin-binding protein 6 OS=Mus musculus OX=10090 GN=Stxbp6 PE=1 SV=1	Stxbp6
28.4707	28.6931	28.3282	28.7357	29.2625	28.524			0.589758	0.343397	1.40805	P60879	SNP25_MOUSE	Synaptosomal-associated protein 25 OS=Mus musculus OX=10090 GN=Snap25 PE=1 SV=1	Snap25
21.8611	21.3566	21.1408	20.4588	21.4466	21.372			0.390822	-0.36036	-0.941852	Q99L88	SNTB1_MOUSE	Beta-1-syntrophin OS=Mus musculus OX=10090 GN=Sntb1 PE=1 SV=4	Sntb1
18.3274	19.4739	19.3958	19.6168	19.2105	19.1855			0.260691	0.271927	0.687783	Q920A7	AFG31_MOUSE	AFG3-like protein 1 OS=Mus musculus OX=10090 GN=Afg3l1 PE=1 SV=2	Afg3l1
22.4611	22.35	22.4158	22.2905	22.3577	22.4704			0.225185	-0.0360788	-0.585862	P22315	HEMH_MOUSE	Ferrochelatase, mitochondrial OS=Mus musculus OX=10090 GN=Fech PE=1 SV=2	Fech
24.8717	24.989	24.7695	24.7492	24.7945	24.9043			0.314044	-0.0607662	-0.775447	Q3UM45	PP1R7_MOUSE	Protein phosphatase 1 regulatory subunit 7 OS=Mus musculus OX=10090 GN=Ppp1r7 PE=1 SV=2	Ppp1r7
22.5473	22.2141	22.3972	22.5248	22.2844	22.4776			0.128858	0.0427462	0.352735	P58771	TPM1_MOUSE	Tropomyosin alpha-1 chain OS=Mus musculus OX=10090 GN=Tpm1 PE=1 SV=1	Tpm1
21.0114	21.5836	21.1294	20.7147	21.1653	21.6481			0.0705634	-0.0654163	-0.203794	Q6NVF9	CPSF6_MOUSE	Cleavage and polyadenylation specificity factor subunit 6 OS=Mus musculus OX=10090 GN=Cpsf6 PE=1 SV=1	Cpsf6
23.4676	23.248	23.3511	22.8976	23.391	23.6209			0.0794789	-0.0524311	-0.235532	Q9CZT8	RAB3B_MOUSE	Ras-related protein Rab-3B OS=Mus musculus OX=10090 GN=Rab3b PE=1 SV=1	Rab3b
24.9584	24.7129	25.1527	24.8764	24.895	25.2926			0.16161	0.0800451	0.430248	P20152	VIME_MOUSE	Vimentin OS=Mus musculus OX=10090 GN=Vim PE=1 SV=3	Vim
20.2276	20.3469	20.3911	20.4653	20.7304	21.0128			0.961166	0.414305	2.50455	P60853	LZTS1_MOUSE	Leucine zipper putative tumor suppressor 1 OS=Mus musculus OX=10090 GN=Lzts1 PE=2 SV=3	Lzts1
20.2384	20.5788	20.3542	20.6158	20.5404	20.2677			0.226221	0.0841726	0.578566	P35290	RAB24_MOUSE	Ras-related protein Rab-24 OS=Mus musculus OX=10090 GN=Rab24 PE=1 SV=2	Rab24
22.9758	24.3712	23.1148	22.8942	23.4298	23.2517			0.23423	-0.295354	-0.627205	Q3UGR5	HDHD2_MOUSE	Haloacid dehalogenase-like hydrolase domain-containing protein 2 OS=Mus musculus OX=10090 GN=Hdhd2 PE=1 SV=2	Hdhd2
20.8085	20.7839	20.951	21.0065	20.9239	20.9159			0.732681	0.100941	1.69386	Q80U87	UBP8_MOUSE	Ubiquitin carboxyl-terminal hydrolase 8 OS=Mus musculus OX=10090 GN=Usp8 PE=1 SV=2	Usp8
23.7695	23.5754	23.632	23.654	23.5983	23.5404			0.377393	-0.061402	-0.925915	Q99L13	3HIDH_MOUSE	3-hydroxyisobutyrate dehydrogenase, mitochondrial OS=Mus musculus OX=10090 GN=Hibadh PE=1 SV=1	Hibadh
24.6811	23.1562	24.1332	24.632	24.6486	24.275			0.445887	0.528348	1.14281	Q9EQU5	SET_MOUSE	Protein SET OS=Mus musculus OX=10090 GN=Set PE=1 SV=1	Set
21.708	21.9404	22.024	21.6409	21.796	21.7898			0.587946	-0.148591	-1.38529	O08915	AIP_MOUSE	AH receptor-interacting protein OS=Mus musculus OX=10090 GN=Aip PE=1 SV=1	Aip
25.0359	25.7234	25.6292	25.1719	25.867	25.902			0.224105	0.184118	0.574158	Q3U5Q7	CMPK2_MOUSE	UMP-CMP kinase 2, mitochondrial OS=Mus musculus OX=10090 GN=Cmpk2 PE=1 SV=2	Cmpk2
22.9567	23.0699	21.5237	21.7125	22.6228	21.7177			0.347605	-0.499113	-0.857038	Q8CBY8	DCTN4_MOUSE	Dynactin subunit 4 OS=Mus musculus OX=10090 GN=Dctn4 PE=1 SV=1	Dctn4
16.6952	17.0972	17.3252	16.5585	16.7644	17.1996			0.306196	-0.198344	-0.751663	Q8C525	M21D2_MOUSE	Protein MB21D2 OS=Mus musculus OX=10090 GN=Mb21d2 PE=1 SV=1	Mb21d2
22.6669	21.4995	22.9842	22.7029	23.0884	22.7294			0.376297	0.456717	0.975442	Q8CH72	TRI32_MOUSE	E3 ubiquitin-protein ligase TRIM32 OS=Mus musculus OX=10090 GN=Trim32 PE=1 SV=2	Trim32
23.3645	23.0803	23.4551	23.3778	23.2044	23.2679			0.0446729	-0.0166289	-0.134382	Q9CS84	NRX1A_MOUSE	Neurexin-1 OS=Mus musculus OX=10090 GN=Nrxn1 PE=1 SV=3	Nrxn1
24.4614	24.7129	24.3444	24.5812	24.4425	23.4298			0.362057	-0.355045	-0.937206	P70175	DLG3_MOUSE	Disks large homolog 3 OS=Mus musculus OX=10090 GN=Dlg3 PE=1 SV=1	Dlg3
22.7867	22.6873	22.7224	22.7885	22.5883	22.6974			0.240553	-0.0407352	-0.62893	Q8C3W1	CA198_MOUSE	Uncharacterized protein C1orf198 homolog OS=Mus musculus OX=10090 PE=1 SV=1
21.8925	22.1193	22.0981	21.9748	21.9487	22.1812			0.00552762	-0.0017395	-0.0168642	Q8BHZ0	CYRIA_MOUSE	CYFIP-related Rac1 interactor A OS=Mus musculus OX=10090 GN=Cyria PE=1 SV=1	Fam49a
18.3831	20.5341	19.2537	17.909	18.8521	17.8044			0.72912	-1.20182	-1.69753	Q9CW03	SMC3_MOUSE	Structural maintenance of chromosomes protein 3 OS=Mus musculus OX=10090 GN=Smc3 PE=1 SV=2	Smc3
24.0443	24.0772	24.2096	24.1488	24.1871	24.1095			0.264402	0.0380955	0.689547	Q91VZ6	SMAP1_MOUSE	Stromal membrane-associated protein 1 OS=Mus musculus OX=10090 GN=Smap1 PE=1 SV=1	Smap1
23.1442	23.1594	23.2535	23.0262	23.1836	23.3101			0.0464149	-0.0124378	-0.139852	Q9DC07	LNEBL_MOUSE	LIM zinc-binding domain-containing Nebulette OS=Mus musculus OX=10090 GN=Nebl PE=1 SV=1	Nebl
24.3975	24.417	24.5345	24.5404	24.5696	24.3844			0.268764	0.0484861	0.676732	Q9JLZ3	AUHM_MOUSE	Methylglutaconyl-CoA hydratase, mitochondrial OS=Mus musculus OX=10090 GN=Auh PE=1 SV=1	Auh
23.1383	23.1835	23.2535	22.9661	23.3101	23.391			0.0763924	0.0306479	0.227875	Q5PR73	DIRA2_MOUSE	GTP-binding protein Di-Ras2 OS=Mus musculus OX=10090 GN=Diras2 PE=1 SV=1	Diras2
20.2259	20.3061	20.1862	20.5972	20.3243	20.5868			1.08077	0.263371	2.74414	Q8BLJ3	PLCX3_MOUSE	PI-PLC X domain-containing protein 3 OS=Mus musculus OX=10090 GN=Plcxd3 PE=1 SV=1	Plcxd3
21.2066	21.1746	21.2127	21.3144	21.2053	21.2532			0.719122	0.0596568	1.7697	Q62167	DDX3X_MOUSE	ATP-dependent RNA helicase DDX3X OS=Mus musculus OX=10090 GN=Ddx3x PE=1 SV=3	Ddx3x
20.1586	20.1252	20.1182	19.759	19.91	19.7307	+	DS m_CON m	1.6525	-0.334077	-5.85907	Q80VQ0	AL3B1_MOUSE	Aldehyde dehydrogenase family 3 member B1 OS=Mus musculus OX=10090 GN=Aldh3b1 PE=1 SV=1	Aldh3b1
28.4234	28.7195	28.0813	28.2803	28.5014	28.362			0.0452057	-0.0268224	-0.137302	Q8VDN2	AT1A1_MOUSE	Sodium/potassium-transporting ATPase subunit alpha-1 OS=Mus musculus OX=10090 GN=Atp1a1 PE=1 SV=1	Atp1a1
19.3871	19.1782	19.4619	19.3154	19.4158	19.2376			0.0674157	-0.019448	-0.195793	Q9JJZ4	UB2J1_MOUSE	Ubiquitin-conjugating enzyme E2 J1 OS=Mus musculus OX=10090 GN=Ube2j1 PE=1 SV=2	Ube2j1
30.6198	31.2591	31.0927	31.1239	31.1239	30.3196			0.151498	-0.134778	-0.409092	P56480	ATPB_MOUSE	ATP synthase subunit beta, mitochondrial OS=Mus musculus OX=10090 GN=Atp5f1b PE=1 SV=2	Atp5b
20.6899	20.7008	20.875	20.5434	20.8087	20.8521			0.0617709	-0.0204646	-0.180136	Q03717	KCNB1_MOUSE	Potassium voltage-gated channel subfamily B member 1 OS=Mus musculus OX=10090 GN=Kcnb1 PE=1 SV=2	Kcnb1
20.8473	20.6517	21.102	20.8037	20.9234	21.2			0.244565	0.108671	0.619593	Q9CYR0	SSBP_MOUSE	Single-stranded DNA-binding protein, mitochondrial OS=Mus musculus OX=10090 GN=Ssbp1 PE=1 SV=1	Ssbp1
24.4298	24.7389	24.3376	25.6458	24.3444	24.7645			0.404684	0.416107	1.03449	Q9QUR7	PIN1_MOUSE	Peptidyl-prolyl cis-trans isomerase NIMA-interacting 1 OS=Mus musculus OX=10090 GN=Pin1 PE=1 SV=1	Pin1
20.712	20.4502	20.5504	20.1537	20.5906	20.5935			0.298062	-0.124899	-0.757761	Q6Y685	TACC1_MOUSE	Transforming acidic coiled-coil-containing protein 1 OS=Mus musculus OX=10090 GN=Tacc1 PE=1 SV=1	Tacc1
21.363	21.6099	21.6451	21.3939	21.6337	21.4394			0.163874	-0.0503165	-0.43658	Q9DB60	PXL2B_MOUSE	Prostamide/prostaglandin F synthase OS=Mus musculus OX=10090 GN=Prxl2b PE=1 SV=1	Fam213b
22.774	22.8247	22.7772	22.7675	22.9305	22.8501			0.457989	0.0573947	1.15187	Q921H8	THIKA_MOUSE	3-ketoacyl-CoA thiolase A, peroxisomal OS=Mus musculus OX=10090 GN=Acaa1a PE=1 SV=1	Acaa1a
25.8312	25.824	25.9361	25.7945	25.7155	25.8528			0.637253	-0.0761261	-1.41513	Q6PGL7	WASC2_MOUSE	WASH complex subunit 2 OS=Mus musculus OX=10090 GN=Washc2 PE=1 SV=1	Fam21
26.6458	26.3031	26.4999	26.5014	26.4923	26.5898			0.153614	0.0448805	0.431373	P68254	1433T_MOUSE	14-3-3 protein theta OS=Mus musculus OX=10090 GN=Ywhaq PE=1 SV=1	Ywhaq
24.0609	24.2535	24.4425	24.391	24.239	24.4676			0.358447	0.11358	0.880127	Q9DCC8	TOM20_MOUSE	Mitochondrial import receptor subunit TOM20 homolog OS=Mus musculus OX=10090 GN=Tomm20 PE=1 SV=1	Tomm20
25.2535	25.1642	25.3307	25.0148	25.48	25.3135			0.0455462	0.0199553	0.138243	Q91V12	BACH_MOUSE	Cytosolic acyl coenzyme A thioester hydrolase OS=Mus musculus OX=10090 GN=Acot7 PE=1 SV=2	Acot7
24.4105	24.3444	24.4676	24.3578	24.3031	24.3778			0.635011	-0.0612418	-1.45688	P62075	TIM13_MOUSE	Mitochondrial import inner membrane translocase subunit Tim13 OS=Mus musculus OX=10090 GN=Timm13 PE=1 SV=1	Timm13
23.0777	23.1408	23.2821	22.9525	22.7775	22.5883	+	DS m_CON m	1.36141	-0.394092	-3.24934	P51410	RL9_MOUSE	60S ribosomal protein L9 OS=Mus musculus OX=10090 GN=Rpl9 PE=1 SV=2	Rpl9
24.3101	24.391	24.4362	24.239	24.3444	24.2607			0.929336	-0.0977434	-1.99835	Q9DCZ4	MIC26_MOUSE	MICOS complex subunit Mic26 OS=Mus musculus OX=10090 GN=Apoo PE=1 SV=2	Apoo
22.0641	22.2744	22.7238	22.1374	22.1137	22.4649			0.192931	-0.115444	-0.512693	Q3THK7	GUAA_MOUSE	GMP synthase [glutamine-hydrolyzing] OS=Mus musculus OX=10090 GN=Gmps PE=1 SV=2	Gmps
22.0054	20.9404	21.1029	20.1676	21.2265	20.9599			0.543392	-0.564872	-1.23011	Q8CH09	SUGP2_MOUSE	SURP and G-patch domain-containing protein 2 OS=Mus musculus OX=10090 GN=Sugp2 PE=1 SV=2	Sugp2
22.5098	23.7286	22.5495	22.364	23.5045	23.177			0.0564739	0.0858428	0.163759	Q62351	TFR1_MOUSE	Transferrin receptor protein 1 OS=Mus musculus OX=10090 GN=Tfrc PE=1 SV=1	Tfrc
22.1408	22.0329	22.1572	22.1509	22.0743	22.0833			0.0553402	-0.0074482	-0.162357	Q9D4C9	CLVS1_MOUSE	Clavesin-1 OS=Mus musculus OX=10090 GN=Clvs1 PE=1 SV=1	Clvs1
26.5754	27.5389	26.8019	26.9203	27.7958	26.9977			0.262649	0.265804	0.658572	P14231	AT1B2_MOUSE	Sodium/potassium-transporting ATPase subunit beta-2 OS=Mus musculus OX=10090 GN=Atp1b2 PE=1 SV=2	Atp1b2
25.5841	25.1908	25.5045	25.2058	25.5433	24.654			0.413275	-0.292053	-1.02248	P58389	PTPA_MOUSE	Serine/threonine-protein phosphatase 2A activator OS=Mus musculus OX=10090 GN=Ptpa PE=1 SV=1	Ppp2r4
21.0374	21.15	21.2597	20.8681	20.8042	21.174			0.658882	-0.200255	-1.52968	Q3UN16	GP162_MOUSE	Probable G-protein coupled receptor 162 OS=Mus musculus OX=10090 GN=Gpr162 PE=1 SV=2	Gpr162
24.7492	25.4551	24.989	25.5433	24.8093	24.9847			0.0545673	0.0479946	0.158293	P29341	PABP1_MOUSE	Polyadenylate-binding protein 1 OS=Mus musculus OX=10090 GN=Pabpc1 PE=1 SV=2	Pabpc1
22.5943	22.7014	22.7088	22.6893	22.4634	22.6871			0.252408	-0.0549088	-0.657046	Q9JLJ2	AL9A1_MOUSE	4-trimethylaminobutyraldehyde dehydrogenase OS=Mus musculus OX=10090 GN=Aldh9a1 PE=1 SV=1	Aldh9a1
21.5445	21.4354	21.2003	21.4606	21.3066	21.3577			0.0556083	-0.0184174	-0.165617	P10493	NID1_MOUSE	Nidogen-1 OS=Mus musculus OX=10090 GN=Nid1 PE=1 SV=2	Nid1
20.8385	21.0953	20.8597	20.8541	20.7884	21.107			0.0390497	-0.0146592	-0.115162	Q8BYK6	YTHD3_MOUSE	YTH domain-containing family protein 3 OS=Mus musculus OX=10090 GN=Ythdf3 PE=1 SV=2	Ythdf3
21.3951	21.5452	21.8278	21.6136	21.5643	21.6256			0.0293903	0.0118345	0.0922913	Q9QUR8	SEM7A_MOUSE	Semaphorin-7A OS=Mus musculus OX=10090 GN=Sema7a PE=1 SV=1	Sema7a
20.0959	20.1751	20.4483	20.5082	19.9254	20.4226			0.0749134	0.0456117	0.216475	Q91W86	VPS11_MOUSE	Vacuolar protein sorting-associated protein 11 homolog OS=Mus musculus OX=10090 GN=Vps11 PE=1 SV=3	Vps11
23.7895	23.8191	23.8764	23.8093	23.9134	23.848			0.290458	0.0285702	0.720274	Q9CX34	SGT1_MOUSE	Protein SGT1 homolog OS=Mus musculus OX=10090 GN=Sugt1 PE=1 SV=3	Sugt1
28.2847	28.0864	28.4194	28.2979	28.3109	28.55			0.410021	0.122761	0.968475	P99029	PRDX5_MOUSE	Peroxiredoxin-5, mitochondrial OS=Mus musculus OX=10090 GN=Prdx5 PE=1 SV=2	Prdx5
22.906	22.8855	22.9276	23.0363	23.0435	22.7033			0.0619622	0.0213553	0.189205	Q64516	GLPK_MOUSE	Glycerol kinase OS=Mus musculus OX=10090 GN=Gk PE=1 SV=2	Gk
26.1332	26.0148	26.1391	26.0894	24.5696	25.2317			0.677305	-0.798766	-1.80802	P80317	TCPZ_MOUSE	T-complex protein 1 subunit zeta OS=Mus musculus OX=10090 GN=Cct6a PE=1 SV=3	Cct6a
24.275	24.2096	24.7234	24.2607	24.4676	24.5165			0.0223737	0.0123107	0.0685789	Q78ZA7	NP1L4_MOUSE	Nucleosome assembly protein 1-like 4 OS=Mus musculus OX=10090 GN=Nap1l4 PE=1 SV=1	Nap1l4
23.1344	23.2535	23.0653	23.1948	23.1859	23.1489			0.159171	0.0254402	0.44855	Q6PE13	PRRT3_MOUSE	Proline-rich transmembrane protein 3 OS=Mus musculus OX=10090 GN=Prrt3 PE=1 SV=1	Prrt3
20.1113	19.4148	19.7601	20.1986	19.9376	19.7497			0.339026	0.199911	0.834697	Q80X85	RT07_MOUSE	28S ribosomal protein S7, mitochondrial OS=Mus musculus OX=10090 GN=Mrps7 PE=1 SV=1	Mrps7
19.8118	21.4519	21.2131	21.1302	21.4048	19.5731			0.0553147	-0.122907	-0.160422	Q9D517	PLCC_MOUSE	1-acyl-sn-glycerol-3-phosphate acyltransferase gamma OS=Mus musculus OX=10090 GN=Agpat3 PE=1 SV=2	Agpat3
23.976	24.3712	23.4425	24.1015	23.0849	23.0262			0.518845	-0.525705	-1.19281	Q9Z0H8	CLIP2_MOUSE	CAP-Gly domain-containing linker protein 2 OS=Mus musculus OX=10090 GN=Clip2 PE=1 SV=2	Clip2
21.876	21.7738	22.0666	21.5578	22.1306	22.0182			0.00532539	-0.00324313	-0.0166221	Q8C878	UBA3_MOUSE	NEDD8-activating enzyme E1 catalytic subunit OS=Mus musculus OX=10090 GN=Uba3 PE=1 SV=2	Uba3
22.5644	22.4266	22.5431	22.5248	22.5074	22.4846			0.0423877	-0.00577291	-0.130113	Q3UZP4	SVIP_MOUSE	Small VCP/p97-interacting protein OS=Mus musculus OX=10090 GN=Svip PE=3 SV=1	Svip
27.9146	28.0505	27.9203	27.9031	27.8916	27.9372			0.432006	-0.05115	-1.1009	P51881	ADT2_MOUSE	ADP/ATP translocase 2 OS=Mus musculus OX=10090 GN=Slc25a5 PE=1 SV=3	Slc25a5
22.1378	21.9162	22.0359	22.1464	21.4938	22.4369			0.00468213	-0.00429217	-0.0150013	Q9D1H6	NDUF4_MOUSE	NADH dehydrogenase [ubiquinone] 1 alpha subcomplex assembly factor 4 OS=Mus musculus OX=10090 GN=Ndufaf4 PE=1 SV=1	Ndufaf4
26.1214	25.9847	26.019	26.2571	25.9825	26.0148			0.164279	0.043094	0.449409	Q9WUM5	SUCA_MOUSE	Succinate--CoA ligase [ADP/GDP-forming] subunit alpha, mitochondrial OS=Mus musculus OX=10090 GN=Suclg1 PE=1 SV=4	Suclg1
25.2058	25.0894	25.3745	24.8904	25.2571	25.4551			0.0402382	-0.0223738	-0.120958	Q8K310	MATR3_MOUSE	Matrin-3 OS=Mus musculus OX=10090 GN=Matr3 PE=1 SV=1	Matr3
25.7077	25.9406	25.6971	25.9203	25.654	25.9043			0.140136	0.044405	0.378794	P26645	MARCS_MOUSE	Myristoylated alanine-rich C-kinase substrate OS=Mus musculus OX=10090 GN=Marcks PE=1 SV=2	Marcks
23.6431	23.7492	23.8191	23.6757	23.867	23.7492			0.130455	0.0268675	0.355153	Q8K3H0	DP13A_MOUSE	DCC-interacting protein 13-alpha OS=Mus musculus OX=10090 GN=Appl1 PE=1 SV=1	Appl1
24.0691	24.3307	24.239	24.1871	24.2096	24.141			0.150324	-0.0337219	-0.425451	Q9EQH3	VPS35_MOUSE	Vacuolar protein sorting-associated protein 35 OS=Mus musculus OX=10090 GN=Vps35 PE=1 SV=1	Vps35
19.5903	19.8338	19.1375	19.722	19.6223	19.4049			0.0970431	0.062549	0.278673	Q9CQD4	CH1B2_MOUSE	Charged multivesicular body protein 1b-2 OS=Mus musculus OX=10090 GN=Chmp1b2 PE=2 SV=2	Chmp1b2
20.4449	20.1725	20.5171	20.1013	20.5094	20.5015			0.0142672	-0.00738843	-0.0432645	Q8C561	LMBD2_MOUSE	G-protein coupled receptor-associated protein LMBRD2 OS=Mus musculus OX=10090 GN=Lmbrd2 PE=1 SV=1	Lmbrd2
20.854	21.0749	20.9054	20.8513	20.5607	20.9587			0.473873	-0.154549	-1.1337	O70378	EMC8_MOUSE	ER membrane protein complex subunit 8 OS=Mus musculus OX=10090 GN=Emc8 PE=1 SV=1	Emc8
21.5955	21.2857	21.7238	21.5917	24.918	21.5144			0.380104	1.13968	1.00912	Q921F4	HNRLL_MOUSE	Heterogeneous nuclear ribonucleoprotein L-like OS=Mus musculus OX=10090 GN=Hnrnpll PE=1 SV=3	Hnrnpll
21.3081	21.0901	21.194	21.2953	21.2413	21.0641			0.00992345	0.00283368	0.0301458	Q3TPX4	EXOC5_MOUSE	Exocyst complex component 5 OS=Mus musculus OX=10090 GN=Exoc5 PE=1 SV=2	Exoc5
21.1505	21.0611	21.2834	21.1982	21.3252	21.2491			0.52672	0.0925102	1.2439	Q8K2Q7	BROX_MOUSE	BRO1 domain-containing protein BROX OS=Mus musculus OX=10090 GN=Brox PE=1 SV=1	Brox
23.5404	23.4425	23.6971	23.5638	23.5638	23.8576			0.339913	0.101744	0.828433	O55126	NIPS2_MOUSE	Protein NipSnap homolog 2 OS=Mus musculus OX=10090 GN=Nipsnap2 PE=1 SV=1	Gbas
19.2268	20.7172	20.8565	20.822	20.7407	21.1543			0.462222	0.638847	1.19036	P46735	MYO1B_MOUSE	Unconventional myosin-Ib OS=Mus musculus OX=10090 GN=Myo1b PE=1 SV=3	Myo1b
21.2572	21.0553	21.3857	21.0568	21.2841	21.4975			0.105055	0.046725	0.292976	B2RY56	RBM25_MOUSE	RNA-binding protein 25 OS=Mus musculus OX=10090 GN=Rbm25 PE=1 SV=2	Rbm25
23.5045	23.4551	23.6209	23.5638	23.5638	23.6209			0.424049	0.056029	1.06351	Q8CIN4	PAK2_MOUSE	Serine/threonine-protein kinase PAK 2 OS=Mus musculus OX=10090 GN=Pak2 PE=1 SV=1	Pak2
21.1558	20.7518	20.8287	21.3289	20.7965	20.6296			0.00826222	0.00623385	0.0254921	Q9D8X2	CC124_MOUSE	Coiled-coil domain-containing protein 124 OS=Mus musculus OX=10090 GN=Ccdc124 PE=1 SV=1	Ccdc124
25.0567	25.0975	25.1293	25.0317	25.1135	25.1253			0.0404056	-0.00432332	-0.119579	Q61753	SERA_MOUSE	D-3-phosphoglycerate dehydrogenase OS=Mus musculus OX=10090 GN=Phgdh PE=1 SV=3	Phgdh
19.8534	19.7473	20.2249	19.76	20.0081	20.1123			0.0343421	0.0182514	0.102213	Q3U7R1	ESYT1_MOUSE	Extended synaptotagmin-1 OS=Mus musculus OX=10090 GN=Esyt1 PE=1 SV=2	Esyt1
20.3944	19.8784	20.3386	20.1999	20.3316	20.7159			0.398096	0.212016	0.941608	P08030	APT_MOUSE	Adenine phosphoribosyltransferase OS=Mus musculus OX=10090 GN=Aprt PE=1 SV=2	Aprt
21.9445	22.8814	21.844	21.7446	22.0142	22.1193			0.288038	-0.263902	-0.756888	Q9QZQ1	AFAD_MOUSE	Afadin OS=Mus musculus OX=10090 GN=Afdn PE=1 SV=3	Mllt4
19.5262	19.1574	19.6076	19.1172	19.1971	19.6548			0.188395	-0.107375	-0.494032	Q50H33	KCTD8_MOUSE	BTB/POZ domain-containing protein KCTD8 OS=Mus musculus OX=10090 GN=Kctd8 PE=1 SV=1	Kctd8
25.6944	25.824	25.8457	25.7155	25.7234	25.6865			0.638118	-0.0795581	-1.63963	P46638	RB11B_MOUSE	Ras-related protein Rab-11B OS=Mus musculus OX=10090 GN=Rab11b PE=1 SV=3	Rab11b
21.604	21.4875	21.08	20.9639	21.7631	21.4925			0.0186244	0.0160039	0.0564785	Q9DCM0	ETHE1_MOUSE	Persulfide dioxygenase ETHE1, mitochondrial OS=Mus musculus OX=10090 GN=Ethe1 PE=1 SV=2	Ethe1
24.0359	20.2584	25.5404	24.1095	20.5499	20.4842			0.322553	-1.5637	-0.791533	P50114	S100B_MOUSE	Protein S100-B OS=Mus musculus OX=10090 GN=S100b PE=1 SV=2	S100b
20.8343	20.8762	20.9148	20.7803	21.333	20.921			0.302612	0.136352	0.814325	Q08460	KCMA1_MOUSE	Calcium-activated potassium channel subunit alpha-1 OS=Mus musculus OX=10090 GN=Kcnma1 PE=1 SV=2	Kcnma1
21.5948	22.2829	22.1073	21.6722	22.158	22.1824			0.0114126	0.00919151	0.0346862	Q64012	RALY_MOUSE	RNA-binding protein Raly OS=Mus musculus OX=10090 GN=Raly PE=1 SV=3	Raly
21.2293	20.8252	20.9148	20.9694	21.0345	20.992			0.0227	0.00889587	0.0717318	Q91V36	NRBP2_MOUSE	Nuclear receptor-binding protein 2 OS=Mus musculus OX=10090 GN=Nrbp2 PE=1 SV=2	Nrbp2
19.6814	19.7245	19.3589	19.6328	19.7926	20.3845			0.571553	0.348339	1.36018	Q99J45	NRBP_MOUSE	Nuclear receptor-binding protein OS=Mus musculus OX=10090 GN=Nrbp1 PE=1 SV=1	Nrbp1
23.391	23.4923	23.3645	23.4041	23.3376	23.2223			0.63804	-0.0946363	-1.43735	P31230	AIMP1_MOUSE	Aminoacyl tRNA synthase complex-interacting multifunctional protein 1 OS=Mus musculus OX=10090 GN=Aimp1 PE=1 SV=2	Aimp1
23.848	23.6431	22.9848	24.8191	23.7286	24.275			0.884233	0.782242	1.91473	Q8C078	KKCC2_MOUSE	Calcium/calmodulin-dependent protein kinase kinase 2 OS=Mus musculus OX=10090 GN=Camkk2 PE=1 SV=2	Camkk2
19.5001	19.8615	19.5348	19.16	19.6845	19.4988			0.40347	-0.184406	-0.960981	Q923D4	SF3B5_MOUSE	Splicing factor 3B subunit 5 OS=Mus musculus OX=10090 GN=Sf3b5 PE=1 SV=1	Sf3b5
21.7303	21.982	22.0884	21.9393	21.7106	24.2891			0.319806	0.712758	0.857866	Q8C166	CPNE1_MOUSE	Copine-1 OS=Mus musculus OX=10090 GN=Cpne1 PE=1 SV=1	Cpne1
25.6486	25.5195	25.6125	25.8361	25.6784	25.772	+	DS m_CON m	1.30636	0.168652	2.82186	P56382	ATP5E_MOUSE	ATP synthase subunit epsilon, mitochondrial OS=Mus musculus OX=10090 GN=Atp5f1e PE=1 SV=2	Atp5e
21.2302	20.2432	20.1447	21.0893	20.7656	20.081			0.081896	0.105942	0.232048	Q8BXK8	AGAP1_MOUSE	Arf-GAP with GTPase, ANK repeat and PH domain-containing protein 1 OS=Mus musculus OX=10090 GN=Agap1 PE=1 SV=1	Agap1
21.9601	22.0886	22.2165	22.0185	22.0655	22.1612			0.0258546	-0.00667191	-0.078399	Q9DBT5	AMPD2_MOUSE	AMP deaminase 2 OS=Mus musculus OX=10090 GN=Ampd2 PE=1 SV=1	Ampd2
18.8529	18.9933	21.1922	19.2572	18.0516	19.3104			0.380147	-0.806394	-0.935744	Q61503	5NTD_MOUSE	5'-nucleotidase OS=Mus musculus OX=10090 GN=Nt5e PE=1 SV=2	Nt5e
24.4298	24.4676	24.5345	24.3444	24.391	24.4738			0.688314	-0.0742378	-1.52522	P62484	ABI2_MOUSE	Abl interactor 2 OS=Mus musculus OX=10090 GN=Abi2 PE=1 SV=1	Abi2
26.4676	26.5374	26.4551	26.515	26.6458	26.726			0.875059	0.14222	2.13551	P35802	GPM6A_MOUSE	Neuronal membrane glycoprotein M6-a OS=Mus musculus OX=10090 GN=Gpm6a PE=1 SV=1	Gpm6a
25.1214	25.0275	24.9043	25.0772	25.0732	25.1332			0.460082	0.0768216	1.16774	P58281	OPA1_MOUSE	Dynamin-like 120 kDa protein, mitochondrial OS=Mus musculus OX=10090 GN=Opa1 PE=1 SV=1	Opa1
25.5404	22.9608	23.1739	25.317	25.5754	23.2961			0.311417	0.837812	0.764011	Q3UHK1	MYCT_MOUSE	Proton myo-inositol cotransporter OS=Mus musculus OX=10090 GN=Slc2a13 PE=1 SV=2	Slc2a13
26.6458	26.8623	26.6865	26.6181	26.6998	26.673			0.377246	-0.0679073	-0.961151	Q6ZWY9	H2B1C_MOUSE	Histone H2B type 1-C/E/G OS=Mus musculus OX=10090 GN=H2bc4 PE=1 SV=3	Hist1h2bc
19.4679	18.7324	19.4973	19.012	19.4132	19.6123			0.135455	0.113335	0.370104	E9PZ19	TUTLB_MOUSE	Protein turtle homolog B OS=Mus musculus OX=10090 GN=Igsf9b PE=1 SV=1	Igsf9b
21.1458	21.1717	21.3253	21.1228	20.7976	21.3045			0.342748	-0.139269	-0.878693	Q9CXJ4	MITOS_MOUSE	Mitochondrial potassium channel ATP-binding subunit OS=Mus musculus OX=10090 GN=Abcb8 PE=1 SV=1	Abcb8
26.1623	25.5463	25.6998	23.5754	23.7594	24.2891	+	DS m_CON m	2.5836	-1.92814	-6.81503	Q99JY0	ECHB_MOUSE	Trifunctional enzyme subunit beta, mitochondrial OS=Mus musculus OX=10090 GN=Hadhb PE=1 SV=1	Hadhb
23.0627	23.0795	23.1579	22.9617	23.0433	23.0845			0.680889	-0.0702356	-1.50978	O35226	PSMD4_MOUSE	26S proteasome non-ATPase regulatory subunit 4 OS=Mus musculus OX=10090 GN=Psmd4 PE=1 SV=1	Psmd4
26.48	26.4923	26.6865	26.1214	26.6458	26.8741			0.00788523	-0.00581805	-0.0250094	Q91VD9	NDUS1_MOUSE	NADH-ubiquinone oxidoreductase 75 kDa subunit, mitochondrial OS=Mus musculus OX=10090 GN=Ndufs1 PE=1 SV=2	Ndufs1
28.3869	28.4073	28.5536	28.5278	28.5165	28.7645			0.70392	0.153642	1.59394	P06837	NEUM_MOUSE	Neuromodulin OS=Mus musculus OX=10090 GN=Gap43 PE=1 SV=1	Gap43
22.4218	22.8503	22.5857	22.4713	22.9676	23.6096			0.450605	0.396934	1.12648	Q6PGF7	EXOC8_MOUSE	Exocyst complex component 8 OS=Mus musculus OX=10090 GN=Exoc8 PE=1 SV=1	Exoc8
21.2797	21.2506	21.2626	21.4995	21.5757	21.0493			0.243723	0.110512	0.67194	Q8VD62	CK068_MOUSE	UPF0696 protein C11orf68 homolog OS=Mus musculus OX=10090 GN=Bles03 PE=1 SV=2	Bles03
19.9768	19.8308	20.077	19.8349	20.0205	20.2449			0.196248	0.0719058	0.519468	Q8VI51	SORC3_MOUSE	VPS10 domain-containing receptor SorCS3 OS=Mus musculus OX=10090 GN=Sorcs3 PE=1 SV=1	Sorcs3
24.4298	24.0275	24.4614	26.3679	24.391	22.1816			0.00183588	0.00723966	0.00594807	O88487	DC1I2_MOUSE	Cytoplasmic dynein 1 intermediate chain 2 OS=Mus musculus OX=10090 GN=Dync1i2 PE=1 SV=1	Dync1i2
22.1779	22.2333	22.4194	21.4383	22.29	22.1617			0.445016	-0.31354	-1.14015	Q80TV8	CLAP1_MOUSE	CLIP-associating protein 1 OS=Mus musculus OX=10090 GN=Clasp1 PE=1 SV=2	Clasp1
21.2297	21.1868	21.396	21.3286	21.4934	21.6126			0.914919	0.207408	1.99148	Q8VBW6	ULA1_MOUSE	NEDD8-activating enzyme E1 regulatory subunit OS=Mus musculus OX=10090 GN=Nae1 PE=1 SV=1	Nae1
21.8821	22.2479	21.9592	21.9507	22.0705	21.9749			0.0904343	-0.0310237	-0.264785	Q99J83	ATG5_MOUSE	Autophagy protein 5 OS=Mus musculus OX=10090 GN=Atg5 PE=1 SV=1	Atg5
20.7494	22.2479	22.1821	20.7649	20.8817	22.3057			0.230406	-0.409018	-0.587735	Q80W04	TMCC2_MOUSE	Transmembrane and coiled-coil domains protein 2 OS=Mus musculus OX=10090 GN=Tmcc2 PE=1 SV=1	Tmcc2
19.0242	19.5872	20.0426	19.6313	19.9303	19.7779			0.280565	0.228499	0.744533	Q99KG3	RBM10_MOUSE	RNA-binding protein 10 OS=Mus musculus OX=10090 GN=Rbm10 PE=1 SV=1	Rbm10
21.9939	19.91	21.6338	22.31	21.7386	21.8394			0.459264	0.783423	1.17499	Q69ZS8	KAZRN_MOUSE	Kazrin OS=Mus musculus OX=10090 GN=Kazn PE=1 SV=2	Kazn
23.5869	23.7286	23.8191	25.7466	25.767	23.9043			0.837538	1.42776	2.29828	Q9DC70	NDUS7_MOUSE	NADH dehydrogenase [ubiquinone] iron-sulfur protein 7, mitochondrial OS=Mus musculus OX=10090 GN=Ndufs7 PE=1 SV=1	Ndufs7
22.9513	23.0261	22.9414	22.9454	23.2534	22.9133			0.210116	0.0644697	0.577332	P97765	WBP2_MOUSE	WW domain-binding protein 2 OS=Mus musculus OX=10090 GN=Wbp2 PE=1 SV=1	Wbp2
21.627	21.7578	21.8375	21.568	21.4446	21.5026	+	DS m_CON m	1.39058	-0.23568	-3.32108	Q9D0R2	SYTC_MOUSE	Threonine--tRNA ligase 1, cytoplasmic OS=Mus musculus OX=10090 GN=Tars1 PE=1 SV=2	Tars
21.7573	21.5987	21.6913	21.6451	21.5084	21.6078			0.705378	-0.0952873	-1.55003	Q9Z2A0	PDPK1_MOUSE	3-phosphoinositide-dependent protein kinase 1 OS=Mus musculus OX=10090 GN=Pdpk1 PE=1 SV=2	Pdpk1
20.0384	20.242	20.7371	19.8033	20.3806	20.9654			0.0373276	0.0439568	0.111444	P03921	NU5M_MOUSE	NADH-ubiquinone oxidoreductase chain 5 OS=Mus musculus OX=10090 GN=Mtnd5 PE=1 SV=3	Mtnd5
17.6935	23.48	23.3239	23.3511	19.2422	23.391			0.073584	0.495654	0.211021	Q8K3E5	AHI1_MOUSE	Jouberin OS=Mus musculus OX=10090 GN=Ahi1 PE=1 SV=2	Ahi1
18.7639	18.9496	18.5162	19.0386	18.631	18.967			0.311913	0.135633	0.763663	Q91VX2	UBAP2_MOUSE	Ubiquitin-associated protein 2 OS=Mus musculus OX=10090 GN=Ubap2 PE=1 SV=1	Ubap2
23.2069	23.654	23.6431	23.6431	23.7995	24.019			0.789078	0.319176	1.74204	P28738	KIF5C_MOUSE	Kinesin heavy chain isoform 5C OS=Mus musculus OX=10090 GN=Kif5c PE=1 SV=3	Kif5c
23.3778	23.6096	23.4425	23.5165	23.417	23.5754			0.113796	0.0263189	0.316681	P62317	SMD2_MOUSE	Small nuclear ribonucleoprotein Sm D2 OS=Mus musculus OX=10090 GN=Snrpd2 PE=1 SV=1	Snrpd2
19.6076	19.8451	19.7898	19.6576	19.5766	19.4873			0.900856	-0.173694	-1.99705	P52479	UBP10_MOUSE	Ubiquitin carboxyl-terminal hydrolase 10 OS=Mus musculus OX=10090 GN=Usp10 PE=1 SV=3	Usp10
20.5785	20.3691	20.452	20.5019	20.1287	20.0393			0.65346	-0.243252	-1.57759	Q5EG47	AAPK1_MOUSE	5'-AMP-activated protein kinase catalytic subunit alpha-1 OS=Mus musculus OX=10090 GN=Prkaa1 PE=1 SV=2	Prkaa1
27.7129	27.3066	26.143	27.9977	27.5315	26.4908			0.166231	0.285795	0.441135	Q8K0T0	RTN1_MOUSE	Reticulon-1 OS=Mus musculus OX=10090 GN=Rtn1 PE=1 SV=1	Rtn1
23.6431	24.1015	24.1095	24.3645	24.0935	24.2021			0.659295	0.26868	1.55203	Q9DB15	RM12_MOUSE	39S ribosomal protein L12, mitochondrial OS=Mus musculus OX=10090 GN=Mrpl12 PE=1 SV=2	Mrpl12
19.8226	19.6685	19.8288	19.9926	19.7278	19.7546			0.19766	0.0517432	0.521813	Q99JB8	PACN3_MOUSE	Protein kinase C and casein kinase II substrate protein 3 OS=Mus musculus OX=10090 GN=Pacsin3 PE=1 SV=1	Pacsin3
22.304	22.2574	22.2801	22.2767	22.0584	22.1199			0.740839	-0.128844	-1.94123	Q80U57	RIMS3_MOUSE	Regulating synaptic membrane exocytosis protein 3 OS=Mus musculus OX=10090 GN=Rims3 PE=1 SV=2	Rims3
22.4582	22.4123	22.5783	22.3531	22.4835	22.5858			0.0355412	-0.00882212	-0.105584	Q4KUS2	UN13A_MOUSE	Protein unc-13 homolog A OS=Mus musculus OX=10090 GN=Unc13a PE=1 SV=3	Unc13a
20.1355	20.5534	20.1345	19.9458	20.3665	19.7173			0.481743	-0.264601	-1.12219	Q8R2Y2	MUC18_MOUSE	Cell surface glycoprotein MUC18 OS=Mus musculus OX=10090 GN=Mcam PE=1 SV=1	Mcam
19.7644	19.6024	19.9592	19.637	19.4222	19.6291			0.760982	-0.212505	-1.70225	Q9JHR9	NRIP2_MOUSE	Nuclear receptor-interacting protein 2 OS=Mus musculus OX=10090 GN=Nrip2 PE=1 SV=2	Nrip2
22.9848	21.5306	21.7609	22.7019	21.4463	23.0084			0.168499	0.293466	0.446485	P62331	ARF6_MOUSE	ADP-ribosylation factor 6 OS=Mus musculus OX=10090 GN=Arf6 PE=1 SV=2	Arf6
20.1474	20.2062	20.2366	19.8356	20.2257	20.5881			0.028624	0.0197175	0.0900953	Q3V0I2	PRR7_MOUSE	Proline-rich protein 7 OS=Mus musculus OX=10090 GN=Prr7 PE=1 SV=1	Prr7
22.4503	23.013	22.9463	22.629	22.8762	22.8939			0.0056492	-0.00347519	-0.0176394	Q8C0C7	SYFA_MOUSE	Phenylalanine--tRNA ligase alpha subunit OS=Mus musculus OX=10090 GN=Farsa PE=1 SV=1	Farsa
22.3934	22.1192	22.6294	22.3103	22.459	22.7776			0.267292	0.134988	0.66881	Q99LD4	CSN1_MOUSE	COP9 signalosome complex subunit 1 OS=Mus musculus OX=10090 GN=Gps1 PE=1 SV=1	Gps1
22.2458	22.2745	22.3956	22.1447	22.3524	22.953			0.266856	0.17808	0.721925	Q9WV54	ASAH1_MOUSE	Acid ceramidase OS=Mus musculus OX=10090 GN=Asah1 PE=1 SV=1	Asah1
29.6372	29.6285	29.6848	29.6181	29.8188	29.7146			0.433549	0.066967	1.10621	P17742	PPIA_MOUSE	Peptidyl-prolyl cis-trans isomerase A OS=Mus musculus OX=10090 GN=Ppia PE=1 SV=2	Ppia
22.553	22.6337	22.655	22.5192	22.485	22.3349			1.10816	-0.167566	-2.59548	O35609	SCAM3_MOUSE	Secretory carrier-associated membrane protein 3 OS=Mus musculus OX=10090 GN=Scamp3 PE=1 SV=3	Scamp3
21.5105	20.2062	21.8012	19.8673	21.4591	21.6235			0.0904464	-0.189316	-0.254318	Q8CHP5	PYM1_MOUSE	Partner of Y14 and mago OS=Mus musculus OX=10090 GN=Pym1 PE=1 SV=2	Wibg
21.3684	21.377	21.4078	21.2454	21.4341	21.4967			0.0318984	0.00763385	0.0998498	Q60960	IMA5_MOUSE	Importin subunit alpha-5 OS=Mus musculus OX=10090 GN=Kpna1 PE=1 SV=2	Kpna1
21.7691	21.7998	21.9916	21.7266	21.7819	21.9794			0.082689	-0.0242335	-0.233927	Q8JZQ9	EIF3B_MOUSE	Eukaryotic translation initiation factor 3 subunit B OS=Mus musculus OX=10090 GN=Eif3b PE=1 SV=1	Eif3b
20.2596	21.1111	20.2526	19.6876	20.7706	20.6994			0.125619	-0.155211	-0.344017	P63137	GBRB2_MOUSE	Gamma-aminobutyric acid receptor subunit beta-2 OS=Mus musculus OX=10090 GN=Gabrb2 PE=1 SV=2	Gabrb2
21.6005	21.7567	21.741	21.5604	21.8311	21.7408			0.0406896	0.0113538	0.12103	E9Q3L2	PI4KA_MOUSE	Phosphatidylinositol 4-kinase alpha OS=Mus musculus OX=10090 GN=Pi4ka PE=1 SV=2	Pi4ka
20.7298	22.2494	22.6172	22.0976	22.465	22.9928			0.415819	0.653	1.03091	Q9ERR7	SEP15_MOUSE	Selenoprotein F OS=Mus musculus OX=10090 GN=Selenof PE=1 SV=3	2023-09-15
20.169	20.1253	20.4284	20.2471	20.2079	20.0839			0.217713	-0.061252	-0.574549	Q3TW96	UAP1L_MOUSE	UDP-N-acetylhexosamine pyrophosphorylase-like protein 1 OS=Mus musculus OX=10090 GN=Uap1l1 PE=1 SV=1	Uap1l1
21.1352	22.9833	23.0091	23.2174	23.0541	23.1507			0.465046	0.764863	1.2293	Q9Z1Q2	ABHGA_MOUSE	Phosphatidylserine lipase ABHD16A OS=Mus musculus OX=10090 GN=Abhd16a PE=1 SV=3	Abhd16a
22.3253	22.6342	22.3931	22.4337	22.4833	22.0748			0.30473	-0.120269	-0.755376	Q9D0I9	SYRC_MOUSE	Arginine--tRNA ligase, cytoplasmic OS=Mus musculus OX=10090 GN=Rars1 PE=1 SV=2	Rars
27.6865	27.9203	27.7064	27.611	27.7453	27.673			0.463866	-0.0945447	-1.12152	Q62261	SPTB2_MOUSE	Spectrin beta chain, non-erythrocytic 1 OS=Mus musculus OX=10090 GN=Sptbn1 PE=1 SV=2	Sptbn1
22.2756	22.1722	22.2719	22.3211	22.3869	22.487			1.2111	0.158438	2.68857	Q6PDG5	SMRC2_MOUSE	SWI/SNF complex subunit SMARCC2 OS=Mus musculus OX=10090 GN=Smarcc2 PE=1 SV=2	Smarcc2
23.2329	22.9678	23.0428	23.2122	23.0444	23.0754			0.112106	0.0294768	0.312718	Q9CRD0	OCAD1_MOUSE	OCIA domain-containing protein 1 OS=Mus musculus OX=10090 GN=Ociad1 PE=1 SV=1	Ociad1
19.4563	19.3634	18.1439	19.2213	19.6187	19.4661			0.395109	0.447464	1.02074	Q9CYN9	RENR_MOUSE	Renin receptor OS=Mus musculus OX=10090 GN=Atp6ap2 PE=1 SV=2	Atp6ap2
25.1681	25.2643	25.7182	25.1681	25.2607	25.3745			0.240993	-0.115746	-0.643669	Q8CI94	PYGB_MOUSE	Glycogen phosphorylase, brain form OS=Mus musculus OX=10090 GN=Pygb PE=1 SV=3	Pygb
21.2871	22.5919	21.3705	21.34	21.0745	21.3517			0.441672	-0.494443	-1.14637	Q8BP40	PPA6_MOUSE	Lysophosphatidic acid phosphatase type 6 OS=Mus musculus OX=10090 GN=Acp6 PE=1 SV=1	Acp6
23.632	23.5522	23.5522	23.7077	23.6971	23.6971	+	DS m_CON m	1.37219	0.121854	4.53836	Q9JJI8	RL38_MOUSE	60S ribosomal protein L38 OS=Mus musculus OX=10090 GN=Rpl38 PE=1 SV=3	Rpl38
23.7492	23.7895	23.9225	23.8385	23.9134	24.0609			0.624404	0.117156	1.39935	Q8JZS0	LIN7A_MOUSE	Protein lin-7 homolog A OS=Mus musculus OX=10090 GN=Lin7a PE=1 SV=2	Lin7a
21.7714	21.6022	21.9627	21.5302	21.8023	21.9067			0.0742056	-0.0323715	-0.211439	Q9CQF3	CPSF5_MOUSE	Cleavage and polyadenylation specificity factor subunit 5 OS=Mus musculus OX=10090 GN=Nudt21 PE=1 SV=1	Nudt21
21.2679	20.9146	20.8456	20.965	20.9596	21.1012			0.00166744	-0.000734965	-0.0052969	Q8K0G5	EIPR1_MOUSE	EARP and GARP complex-interacting protein 1 OS=Mus musculus OX=10090 GN=Eipr1 PE=1 SV=2	Tssc1
22.9233	22.6333	22.8481	22.9204	23.0534	23.1851			1.01486	0.25141	2.17269	P51880	FABP7_MOUSE	Fatty acid-binding protein, brain OS=Mus musculus OX=10090 GN=Fabp7 PE=1 SV=2	Fabp7
22.7701	22.6222	22.608	22.871	22.7664	22.4948			0.126861	0.0439873	0.356187	P33173	KIF1A_MOUSE	Kinesin-like protein KIF1A OS=Mus musculus OX=10090 GN=Kif1a PE=1 SV=2	Kif1a
21.6126	21.7817	21.7024	21.4066	21.8917	22.1012			0.170095	0.100924	0.477364	Q9JHU9	INO1_MOUSE	Inositol-3-phosphate synthase 1 OS=Mus musculus OX=10090 GN=Isyna1 PE=1 SV=1	Isyna1
20.783	21.0645	21.1156	21.3285	21.0912	21.2913			0.890695	0.249283	1.96318	Q61686	CBX5_MOUSE	Chromobox protein homolog 5 OS=Mus musculus OX=10090 GN=Cbx5 PE=1 SV=1	Cbx5
22.7174	22.6128	22.7041	22.7355	22.6931	22.6581			0.163924	0.0174866	0.439898	Q9QYS9	QKI_MOUSE	Protein quaking OS=Mus musculus OX=10090 GN=Qki PE=1 SV=1	Qki
24.1795	24.632	24.6757	24.7895	24.9406	25.0401			1.01088	0.427655	2.45007	P70336	ROCK2_MOUSE	Rho-associated protein kinase 2 OS=Mus musculus OX=10090 GN=Rock2 PE=1 SV=1	Rock2
21.1001	24.4738	24.7024	20.7219	24.5638	21.1471			0.310555	-1.28118	-0.760944	Q63932	MP2K2_MOUSE	Dual specificity mitogen-activated protein kinase kinase 2 OS=Mus musculus OX=10090 GN=Map2k2 PE=1 SV=2	Map2k2
20.254	20.3658	21.4504	21.5802	22.1581	22.0595			1.19126	1.24253	2.94979	Q8BTV2	CPSF7_MOUSE	Cleavage and polyadenylation specificity factor subunit 7 OS=Mus musculus OX=10090 GN=Cpsf7 PE=1 SV=2	Cpsf7
21.2846	21.2527	21.3785	20.9436	21.4916	21.555			0.040523	0.0248076	0.12546	Q8K3C3	LZIC_MOUSE	Protein LZIC OS=Mus musculus OX=10090 GN=Lzic PE=1 SV=1	Lzic
21.9611	22.933	23.1833	22.2527	23.0206	23.9225			0.239579	0.372764	0.611329	Q5SV85	SYNRG_MOUSE	Synergin gamma OS=Mus musculus OX=10090 GN=Synrg PE=1 SV=1	Synrg
20.7586	20.9121	20.7907	20.7912	20.8751	20.7631			0.0640492	-0.0106684	-0.185287	O08992	SDCB1_MOUSE	Syntenin-1 OS=Mus musculus OX=10090 GN=Sdcbp PE=1 SV=1	Sdcbp
22.7302	22.8101	22.7981	22.8342	22.8032	22.8172			0.591856	0.0387472	1.46466	Q99KP6	PRP19_MOUSE	Pre-mRNA-processing factor 19 OS=Mus musculus OX=10090 GN=Prpf19 PE=1 SV=1	Prpf19
21.1329	21.1793	21.1986	21.1345	20.9812	21.1381			0.630806	-0.0856463	-1.55033	Q8C052	MAP1S_MOUSE	Microtubule-associated protein 1S OS=Mus musculus OX=10090 GN=Map1s PE=1 SV=2	Map1s
20.1808	20.0354	20.1465	20.4084	20.4222	20.6995	+	DS m_CON m	1.42668	0.389199	3.72496	Q9D1K7	CT027_MOUSE	UPF0687 protein C20orf27 homolog OS=Mus musculus OX=10090 PE=1 SV=3
23.7995	24.3844	24.2463	23.9043	23.4551	23.9316			0.739855	-0.379733	-1.6189	P62830	RL23_MOUSE	60S ribosomal protein L23 OS=Mus musculus OX=10090 GN=Rpl23 PE=1 SV=1	Rpl23
21.7245	21.9974	22.0745	21.5817	22.0053	22.1033			0.0634624	-0.0353921	-0.184264	Q99KK7	DPP3_MOUSE	Dipeptidyl peptidase 3 OS=Mus musculus OX=10090 GN=Dpp3 PE=1 SV=2	Dpp3
23.7389	23.9134	23.867	23.6096	23.9584	23.9134			0.0344054	-0.0126483	-0.104257	O88696	CLPP_MOUSE	ATP-dependent Clp protease proteolytic subunit, mitochondrial OS=Mus musculus OX=10090 GN=Clpp PE=1 SV=1	Clpp
25.6757	25.1833	25.2961	25.7846	25.1095	25.2926			0.0137994	0.0105095	0.0419338	Q60829	PPR1B_MOUSE	Protein phosphatase 1 regulatory subunit 1B OS=Mus musculus OX=10090 GN=Ppp1r1b PE=1 SV=2	Ppp1r1b
21.148	20.9826	20.9661	20.932	21.0669	21.1541			0.0760268	0.0187995	0.216357	Q8VE22	RT23_MOUSE	28S ribosomal protein S23, mitochondrial OS=Mus musculus OX=10090 GN=Mrps23 PE=1 SV=1	Mrps23
23.4041	24.0854	23.5754	23.3645	23.3239	23.2961			0.65835	-0.3601	-1.75166	O08547	SC22B_MOUSE	Vesicle-trafficking protein SEC22b OS=Mus musculus OX=10090 GN=Sec22b PE=1 SV=3	Sec22b
25.8904	25.6865	25.4738	25.1253	25.3135	25.5983			0.855922	-0.337829	-1.84946	P62823	RAB3C_MOUSE	Ras-related protein Rab-3C OS=Mus musculus OX=10090 GN=Rab3c PE=1 SV=1	Rab3c
21.3051	21.0178	21.7124	21.0236	21.0505	21.4381			0.286934	-0.174378	-0.72077	Q8BGU5	CCNY_MOUSE	Cyclin-Y OS=Mus musculus OX=10090 GN=Ccny PE=1 SV=1	Ccny
24.1795	24.1332	24.0691	24.0854	23.9847	24.0359			0.994412	-0.0919367	-2.12603	P62858	RS28_MOUSE	40S ribosomal protein S28 OS=Mus musculus OX=10090 GN=Rps28 PE=1 SV=1	Rps28
27.0813	27.1604	27.1507	27.0813	27.2262	27.1312			0.11174	0.0154349	0.313398	P62897	CYC_MOUSE	Cytochrome c, somatic OS=Mus musculus OX=10090 GN=Cycs PE=1 SV=2	Cycs
25.9606	26.1312	26.0169	25.9628	26.2481	26.0484			0.192261	0.0501887	0.510537	Q9WV55	VAPA_MOUSE	Vesicle-associated membrane protein-associated protein A OS=Mus musculus OX=10090 GN=Vapa PE=1 SV=2	Vapa
27.3494	27.2891	27.4154	27.189	27.2625	27.3239			0.8033	-0.092865	-1.73931	P43024	CX6A1_MOUSE	Cytochrome c oxidase subunit 6A1, mitochondrial OS=Mus musculus OX=10090 GN=Cox6a1 PE=1 SV=2	Cox6a1
20.6471	20.3828	20.7487	20.4371	20.6153	20.5978			0.124617	-0.0428079	-0.348318	Q9WTX6	CUL1_MOUSE	Cullin-1 OS=Mus musculus OX=10090 GN=Cul1 PE=1 SV=1	Cul1
21.5675	21.7275	21.5017	21.7489	21.711	21.693			0.669723	0.118752	1.72019	Q9D882	F241B_MOUSE	Protein FAM241B OS=Mus musculus OX=10090 GN=Fam241b PE=1 SV=1
21.2709	20.6014	20.7045	21.0836	21.2419	21.3119			0.646167	0.353539	1.61577	Q60967	PAPS1_MOUSE	Bifunctional 3'-phosphoadenosine 5'-phosphosulfate synthase 1 OS=Mus musculus OX=10090 GN=Papss1 PE=1 SV=1	Papss1
22.104	22.0015	22.1337	22.15	22.014	22.1734			0.196271	0.032704	0.512586	Q9QYI5	DNJB2_MOUSE	DnaJ homolog subfamily B member 2 OS=Mus musculus OX=10090 GN=Dnajb2 PE=1 SV=3	Dnajb2
21.0806	21.1318	21.0503	20.982	20.7763	20.808			1.2657	-0.232124	-3.40331	Q9R069	BCAM_MOUSE	Basal cell adhesion molecule OS=Mus musculus OX=10090 GN=Bcam PE=1 SV=1	Bcam
24.6971	23.6757	23.8764	24.5285	23.8093	23.9316			0.00569919	0.00670815	0.0174978	Q99KX1	MLF2_MOUSE	Myeloid leukemia factor 2 OS=Mus musculus OX=10090 GN=Mlf2 PE=1 SV=1	Mlf2
20.8396	20.8458	20.8457	22.5395	20.8534	20.9539			0.416654	0.605256	1.1084	Q2TPA8	HSDL2_MOUSE	Hydroxysteroid dehydrogenase-like protein 2 OS=Mus musculus OX=10090 GN=Hsdl2 PE=1 SV=1	Hsdl2
16.8531	17.4546	17.2974	17.4379	17.5694	17.8185			0.850061	0.406874	1.92013	Q9D706	RPAP3_MOUSE	RNA polymerase II-associated protein 3 OS=Mus musculus OX=10090 GN=Rpap3 PE=1 SV=1	Rpap3
21.0539	20.9101	20.5997	20.5411	20.683	20.0648			0.836343	-0.424919	-1.84725	Q8R2Y0	ABHD6_MOUSE	Monoacylglycerol lipase ABHD6 OS=Mus musculus OX=10090 GN=Abhd6 PE=1 SV=1	Abhd6
22.5779	22.7028	22.7351	22.6074	22.6718	22.8593			0.17047	0.0408936	0.457108	Q501J6	DDX17_MOUSE	Probable ATP-dependent RNA helicase DDX17 OS=Mus musculus OX=10090 GN=Ddx17 PE=1 SV=1	Ddx17
29.391	29.3807	29.4274	29.4174	29.3951	29.4254			0.307872	0.0129248	0.76815	P17182	ENOA_MOUSE	Alpha-enolase OS=Mus musculus OX=10090 GN=Eno1 PE=1 SV=3	Eno1
24.8288	23.2961	22.747	23.2477	23.8576	23.4425			0.0550264	-0.108058	-0.166666	Q63810	CANB1_MOUSE	Calcineurin subunit B type 1 OS=Mus musculus OX=10090 GN=Ppp3r1 PE=1 SV=3	Ppp3r1
23.0923	22.8292	23.5638	23.6209	23.5983	23.6431			0.780503	0.458979	2.13189	Q99MR3	S12A9_MOUSE	Solute carrier family 12 member 9 OS=Mus musculus OX=10090 GN=Slc12a9 PE=1 SV=2	Slc12a9
21.6686	22.7471	21.9333	21.5084	22.6194	21.8844			0.0866051	-0.112293	-0.244036	Q8R317	UBQL1_MOUSE	Ubiquilin-1 OS=Mus musculus OX=10090 GN=Ubqln1 PE=1 SV=1	Ubqln1
23.417	21.8937	23.5404	23.5404	23.4551	23.632			0.420545	0.592138	1.11309	O54988	SLK_MOUSE	STE20-like serine/threonine-protein kinase OS=Mus musculus OX=10090 GN=Slk PE=1 SV=2	Slk
25.1604	25.9157	25.3778	25.7286	25.1332	25.2926			0.127321	-0.0998319	-0.348505	P70349	HINT1_MOUSE	Histidine triad nucleotide-binding protein 1 OS=Mus musculus OX=10090 GN=Hint1 PE=1 SV=3	Hint1
21.3394	21.0337	21.0985	21.5028	22.1559	21.2306			0.654969	0.472555	1.63007	O54916	REPS1_MOUSE	RalBP1-associated Eps domain-containing protein 1 OS=Mus musculus OX=10090 GN=Reps1 PE=1 SV=2	Reps1
25.0691	25.3376	25.317	25.3239	25.1214	25.239			0.0424908	-0.0131187	-0.125713	Q3UPL0	SC31A_MOUSE	Protein transport protein Sec31A OS=Mus musculus OX=10090 GN=Sec31a PE=1 SV=2	Sec31a
20.475	21.3265	19.5937	20.5857	20.1637	19.4908			0.253692	-0.385003	-0.649024	Q8VCM7	FIBG_MOUSE	Fibrinogen gamma chain OS=Mus musculus OX=10090 GN=Fgg PE=1 SV=1	Fgg
21.6914	21.9224	21.6407	21.7816	21.8212	21.7741			0.163565	0.0407759	0.463846	Q91XY4	PCDG4_MOUSE	Protocadherin gamma-A4 OS=Mus musculus OX=10090 GN=Pcdhga4 PE=1 SV=1	Pcdhga4
21.6091	21.9404	22.0136	21.7039	21.9735	22.0515			0.123653	0.0552311	0.338824	Q9CT10	RANB3_MOUSE	Ran-binding protein 3 OS=Mus musculus OX=10090 GN=Ranbp3 PE=1 SV=2	Ranbp3
25.1604	25.1174	25.2643	24.7846	25.0567	25.317			0.30358	-0.127936	-0.800733	O35643	AP1B1_MOUSE	AP-1 complex subunit beta-1 OS=Mus musculus OX=10090 GN=Ap1b1 PE=1 SV=2	Ap1b1
24.1095	24.3031	24.317	24.0854	24.2679	24.3645			0.0123123	-0.00395203	-0.0373688	Q8C419	GP158_MOUSE	Probable G-protein coupled receptor 158 OS=Mus musculus OX=10090 GN=Gpr158 PE=1 SV=2	Gpr158
24.3975	24.239	24.6096	24.4298	24.1253	24.5926			0.0654077	-0.0327956	-0.188461	Q9CQJ8	NDUB9_MOUSE	NADH dehydrogenase [ubiquinone] 1 beta subcomplex subunit 9 OS=Mus musculus OX=10090 GN=Ndufb9 PE=1 SV=3	Ndufb9
22.8715	22.9742	22.8808	22.9157	22.8817	22.8772			0.180409	-0.0173111	-0.495194	Q61831	MK10_MOUSE	Mitogen-activated protein kinase 10 OS=Mus musculus OX=10090 GN=Mapk10 PE=1 SV=2	Mapk10
25.4862	24.895	23.6096	24.8336	23.9847	23.8191			0.277935	-0.451141	-0.708392	Q6PDL0	DC1L2_MOUSE	Cytoplasmic dynein 1 light intermediate chain 2 OS=Mus musculus OX=10090 GN=Dync1li2 PE=1 SV=2	Dync1li2
20.5477	20.312	20.4449	20.0846	20.3578	20.334			0.717557	-0.176028	-1.58798	Q9QXG4	ACSA_MOUSE	Acetyl-coenzyme A synthetase, cytoplasmic OS=Mus musculus OX=10090 GN=Acss2 PE=1 SV=2	Acss2
21.2347	21.1302	21.2801	21.4463	20.9628	21.4538			0.152839	0.0726458	0.431425	Q8BG18	NECA1_MOUSE	N-terminal EF-hand calcium-binding protein 1 OS=Mus musculus OX=10090 GN=Necab1 PE=1 SV=1	Necab1
22.8468	18.831	22.9133	22.5417	23.0181	23.1378			0.379302	1.36884	1.005	P97429	ANXA4_MOUSE	Annexin A4 OS=Mus musculus OX=10090 GN=Anxa4 PE=1 SV=4	Anxa4
18.4258	18.3708	19.2106	18.6412	18.6919	18.8048			0.0515607	0.043588	0.158202	P05555	ITAM_MOUSE	Integrin alpha-M OS=Mus musculus OX=10090 GN=Itgam PE=1 SV=2	Itgam
25.6153	25.7594	25.6811	25.4425	25.8069	25.7771			0.0254561	-0.00976944	-0.0787858	Q61735	CD47_MOUSE	Leukocyte surface antigen CD47 OS=Mus musculus OX=10090 GN=Cd47 PE=1 SV=2	Cd47
25.9225	26.0711	26.0212	25.848	25.9628	26.0062			0.439447	-0.0659053	-1.0252	P58252	EF2_MOUSE	Elongation factor 2 OS=Mus musculus OX=10090 GN=Eef2 PE=1 SV=2	Eef2
20.1629	23.3101	20.4792	20.3701	20.4005	20.5337			0.327153	-0.882637	-0.881075	Q91W90	TXND5_MOUSE	Thioredoxin domain-containing protein 5 OS=Mus musculus OX=10090 GN=Txndc5 PE=1 SV=2	Txndc5
23.867	23.0308	23.8764	23.8858	23.8764	23.848			0.371651	0.278645	0.993258	Q8BGS2	BOLA2_MOUSE	BolA-like protein 2 OS=Mus musculus OX=10090 GN=Bola2 PE=1 SV=1	Bola2
21.1869	21.1409	21.3395	21.2958	20.8492	21.2602			0.209505	-0.0874062	-0.562573	Q9DCR2	AP3S1_MOUSE	AP-3 complex subunit sigma-1 OS=Mus musculus OX=10090 GN=Ap3s1 PE=1 SV=2	Ap3s1
21.9605	21.9237	22.0727	22.0661	22.0207	22.2731			0.646742	0.134336	1.49811	Q9CPT4	MYDGF_MOUSE	Myeloid-derived growth factor OS=Mus musculus OX=10090 GN=Mydgf PE=1 SV=1	Mydgf
24.1174	21.1815	24.5345	24.3376	21.3215	21.4201			0.251643	-0.918065	-0.634749	O88735	MAP7_MOUSE	Ensconsin OS=Mus musculus OX=10090 GN=Map7 PE=1 SV=1	Map7
21.9987	22.6786	22.4498	22.0045	22.6015	22.4958			0.0102219	-0.00842667	-0.0310348	Q61290	CAC1E_MOUSE	Voltage-dependent R-type calcium channel subunit alpha-1E OS=Mus musculus OX=10090 GN=Cacna1e PE=1 SV=1	Cacna1e
19.5424	19.5348	21.344	20.9439	19.8938	19.9683			0.0635399	0.128306	0.18585	Q60770	STXB3_MOUSE	Syntaxin-binding protein 3 OS=Mus musculus OX=10090 GN=Stxbp3 PE=1 SV=1	Stxbp3
20.5911	20.5208	20.7209	20.595	20.3748	20.6812			0.214057	-0.0605901	-0.558899	P49586	PCY1A_MOUSE	Choline-phosphate cytidylyltransferase A OS=Mus musculus OX=10090 GN=Pcyt1a PE=1 SV=1	Pcyt1a
22.3324	20.7108	20.7971	22.0897	23.7695	21.0911			0.467199	1.03671	1.10006	Q3UMU9	HDGR2_MOUSE	Hepatoma-derived growth factor-related protein 2 OS=Mus musculus OX=10090 GN=Hdgfl2 PE=1 SV=1	Hdgfrp2
21.9246	21.7319	22.3176	21.8999	22.4071	22.2152			0.330565	0.182706	0.804596	Q9QYB1	CLIC4_MOUSE	Chloride intracellular channel protein 4 OS=Mus musculus OX=10090 GN=Clic4 PE=1 SV=3	Clic4
22.7866	22.6166	22.7453	22.6652	22.7039	22.6035			0.409347	-0.0586192	-0.994266	Q9Z127	LAT1_MOUSE	Large neutral amino acids transporter small subunit 1 OS=Mus musculus OX=10090 GN=Slc7a5 PE=1 SV=2	Slc7a5
21.7765	22.0667	21.7751	21.2382	21.8922	21.9343			0.290983	-0.184553	-0.752295	Q61425	HCDH_MOUSE	Hydroxyacyl-coenzyme A dehydrogenase, mitochondrial OS=Mus musculus OX=10090 GN=Hadh PE=1 SV=2	Hadh
20.487	20.7472	20.8595	20.6611	20.7026	20.6661			0.0627711	-0.0212714	-0.191442	Q9CQY6	UQCC2_MOUSE	Ubiquinol-cytochrome-c reductase complex assembly factor 2 OS=Mus musculus OX=10090 GN=Uqcc2 PE=1 SV=1	Uqcc2
21.2067	21.2953	21.4958	21.248	21.3919	21.3869			0.0328578	0.00967407	0.0990513	Q9QWW1	HOME2_MOUSE	Homer protein homolog 2 OS=Mus musculus OX=10090 GN=Homer2 PE=1 SV=1	Homer2
21.8836	22.6305	21.8744	21.3764	22.2461	22.2434			0.171891	-0.174189	-0.455039	P70333	HNRH2_MOUSE	Heterogeneous nuclear ribonucleoprotein H2 OS=Mus musculus OX=10090 GN=Hnrnph2 PE=1 SV=1	Hnrnph2
29.2869	29.0557	29.4073	28.9787	29.6948	29.4512			0.199462	0.124921	0.533483	Q99KI0	ACON_MOUSE	Aconitate hydratase, mitochondrial OS=Mus musculus OX=10090 GN=Aco2 PE=1 SV=1	Aco2
20.6693	19.7402	19.9543	20.1376	20.1473	20.6213			0.212621	0.180806	0.559585	Q8K2L8	TPC12_MOUSE	Trafficking protein particle complex subunit 12 OS=Mus musculus OX=10090 GN=Trappc12 PE=1 SV=2	Trappc12
20.1014	19.6677	19.7559	19.9546	19.7466	20.5344			0.353974	0.236866	0.876306	Q8CIB5	FERM2_MOUSE	Fermitin family homolog 2 OS=Mus musculus OX=10090 GN=Fermt2 PE=1 SV=1	Fermt2
23.1607	23.0019	22.7448	23.098	22.9231	22.9096			0.0186425	0.00776418	0.0572878	Q9DCL9	PUR6_MOUSE	Multifunctional protein ADE2 OS=Mus musculus OX=10090 GN=Paics PE=1 SV=4	Paics
20.4125	20.5577	20.6263	19.9378	20.3674	20.5018			0.587975	-0.263161	-1.45064	Q9R0M6	RAB9A_MOUSE	Ras-related protein Rab-9A OS=Mus musculus OX=10090 GN=Rab9a PE=1 SV=1	Rab9a
19.7471	19.9592	20.0739	19.6815	19.1161	19.9697			0.507987	-0.337646	-1.25819	Q80UM3	NAA15_MOUSE	N-alpha-acetyltransferase 15, NatA auxiliary subunit OS=Mus musculus OX=10090 GN=Naa15 PE=1 SV=1	Naa15
23.1779	23.3239	23.2373	23.4041	23.5045	23.4425	+	DS m_CON m	1.67885	0.203983	3.96065	Q5SSL4	ABR_MOUSE	Active breakpoint cluster region-related protein OS=Mus musculus OX=10090 GN=Abr PE=1 SV=1	Abr
19.6335	20.0042	19.5274	19.6553	19.5678	19.4183			0.445074	-0.174585	-1.08941	Q8K3G9	DP13B_MOUSE	DCC-interacting protein 13-beta OS=Mus musculus OX=10090 GN=Appl2 PE=1 SV=1	Appl2
24.4105	25.1214	24.4614	25.0567	24.6096	24.2607			0.0227139	-0.0220884	-0.0680077	Q8BP47	SYNC_MOUSE	Asparagine--tRNA ligase, cytoplasmic OS=Mus musculus OX=10090 GN=NARS1 PE=1 SV=2	Nars
21.3629	20.7037	21.2577	21.1456	20.9438	21.3044			0.0333641	0.0231571	0.100888	Q8R3B1	PLCD1_MOUSE	1-phosphatidylinositol 4,5-bisphosphate phosphodiesterase delta-1 OS=Mus musculus OX=10090 GN=Plcd1 PE=1 SV=2	Plcd1
23.2049	23.1582	23.0003	23.1102	23.0735	23.2395			0.0885789	0.0199305	0.249852	P21107	TPM3_MOUSE	Tropomyosin alpha-3 chain OS=Mus musculus OX=10090 GN=Tpm3 PE=1 SV=3	Tpm3
22.0673	22.0188	22.0903	22.2606	22.0628	22.0835			0.46057	0.0768757	1.16128	P53986	MOT1_MOUSE	Monocarboxylate transporter 1 OS=Mus musculus OX=10090 GN=Slc16a1 PE=1 SV=1	Slc16a1
18.7964	18.129	18.3006	18.6287	18.0653	18.6957			0.0672941	0.0545527	0.19287	O70551	SRPK1_MOUSE	SRSF protein kinase 1 OS=Mus musculus OX=10090 GN=Srpk1 PE=1 SV=2	Srpk1
20.9849	20.8779	21.3	20.6287	21.0566	21.2247			0.142179	-0.0842431	-0.386426	Q69ZW3	EHBP1_MOUSE	EH domain-binding protein 1 OS=Mus musculus OX=10090 GN=Ehbp1 PE=1 SV=3	Ehbp1
23.7695	24.0772	24.0105	23.8858	24.1253	23.8858			0.0363086	0.0131976	0.107355	Q8BZ98	DYN3_MOUSE	Dynamin-3 OS=Mus musculus OX=10090 GN=Dnm3 PE=1 SV=1	Dnm3
26.0254	25.8694	26.5359	26.0401	26.0955	26.2133			0.0427557	-0.027291	-0.13142	Q9R1Q8	TAGL3_MOUSE	Transgelin-3 OS=Mus musculus OX=10090 GN=Tagln3 PE=1 SV=1	Tagln3
25.9043	25.7995	25.8741	25.5926	25.867	26.0296			0.0752144	-0.0295149	-0.22486	Q91V14	S12A5_MOUSE	Solute carrier family 12 member 5 OS=Mus musculus OX=10090 GN=Slc12a5 PE=1 SV=2	Slc12a5
23.3376	22.5233	23.3645	23.0453	22.8374	23.4041			0.0209137	0.0204659	0.0635876	O70133	DHX9_MOUSE	ATP-dependent RNA helicase A OS=Mus musculus OX=10090 GN=Dhx9 PE=1 SV=2	Dhx9
21.8199	22.3858	22.3158	21.792	22.0683	22.1397			0.338405	-0.173829	-0.838574	Q8BLY2	SYTC2_MOUSE	Threonine--tRNA ligase 2, cytoplasmic OS=Mus musculus OX=10090 GN=Tars3 PE=1 SV=1	Tarsl2
23.4551	23.5754	24.019	23.4923	21.9217	24.019			0.31325	-0.538853	-0.825369	Q61074	PPM1G_MOUSE	Protein phosphatase 1G OS=Mus musculus OX=10090 GN=Ppm1g PE=1 SV=3	Ppm1g
24.7695	24.7995	24.5522	24.7077	24.7441	24.4984			0.201101	-0.057003	-0.521828	Q99LC3	NDUAA_MOUSE	NADH dehydrogenase [ubiquinone] 1 alpha subcomplex subunit 10, mitochondrial OS=Mus musculus OX=10090 GN=Ndufa10 PE=1 SV=1	Ndufa10
22.8089	22.7649	22.8481	22.9758	22.9351	23.0731	+	DS m_CON m	1.59781	0.187378	3.94717	Q9CY27	TECR_MOUSE	Very-long-chain enoyl-CoA reductase OS=Mus musculus OX=10090 GN=Tecr PE=1 SV=1	Tecr
21.4097	21.2862	21.6835	21.4235	21.518	21.3888			0.0433227	-0.0163256	-0.132107	Q8BRV5	K1671_MOUSE	Uncharacterized protein KIAA1671 OS=Mus musculus OX=10090 GN=Kiaa1671 PE=2 SV=1	Kiaa1671
20.9002	20.7648	20.7453	20.1292	21.2544	21.1168			0.0266234	0.0300077	0.0838885	Q91V64	ISOC1_MOUSE	Isochorismatase domain-containing protein 1 OS=Mus musculus OX=10090 GN=Isoc1 PE=1 SV=1	Isoc1
23.6971	23.6096	23.8858	23.7796	24.7077	24.0443			0.614556	0.446333	1.55078	P68181	KAPCB_MOUSE	cAMP-dependent protein kinase catalytic subunit beta OS=Mus musculus OX=10090 GN=Prkacb PE=1 SV=2	Prkacb
23.391	23.2306	23.1245	23.3239	23.0589	23.2535			0.120425	-0.0365944	-0.330187	Q9D6Z1	NOP56_MOUSE	Nucleolar protein 56 OS=Mus musculus OX=10090 GN=Nop56 PE=1 SV=2	Nop56
19.954	19.9822	20.0566	20.1924	20.4486	20.2138			1.23211	0.287369	3.28144	Q9D938	TM160_MOUSE	Transmembrane protein 160 OS=Mus musculus OX=10090 GN=Tmem160 PE=2 SV=1	Tmem160
23.9043	24.1174	24.1565	24.1015	24.2021	23.632			0.152005	-0.0808773	-0.420412	Q8R570	SNP47_MOUSE	Synaptosomal-associated protein 47 OS=Mus musculus OX=10090 GN=Snap47 PE=1 SV=1	Snap47
21.9135	21.7785	21.8313	22.0619	21.8861	21.839			0.469697	0.0878811	1.12131	Q62417	SRBS1_MOUSE	Sorbin and SH3 domain-containing protein 1 OS=Mus musculus OX=10090 GN=Sorbs1 PE=1 SV=2	Sorbs1
20.8215	23.0528	22.9322	22.9924	23.1004	22.836			0.364486	0.707457	0.971033	Q6P4T2	U520_MOUSE	U5 small nuclear ribonucleoprotein 200 kDa helicase OS=Mus musculus OX=10090 GN=Snrnp200 PE=1 SV=1	Snrnp200
18.9904	18.8123	19.0795	18.746	16.701	18.7969			0.481058	-0.879459	-1.26582	Q921G8	GCP2_MOUSE	Gamma-tubulin complex component 2 OS=Mus musculus OX=10090 GN=Tubgcp2 PE=1 SV=2	Tubgcp2
19.5638	19.4745	19.4893	19.0214	19.7428	19.4172			0.195986	-0.115379	-0.548385	Q9QYI3	DNJC7_MOUSE	DnaJ homolog subfamily C member 7 OS=Mus musculus OX=10090 GN=Dnajc7 PE=1 SV=2	Dnajc7
24.5926	24.6431	24.6096	24.1174	24.2679	24.5165			0.951928	-0.314506	-2.68107	Q99LC5	ETFA_MOUSE	Electron transfer flavoprotein subunit alpha, mitochondrial OS=Mus musculus OX=10090 GN=Etfa PE=1 SV=2	Etfa
20.3753	19.6759	21.3994	19.0109	19.0005	20.7034			0.530458	-0.911946	-1.2071	Q924D0	RT4I1_MOUSE	Reticulon-4-interacting protein 1, mitochondrial OS=Mus musculus OX=10090 GN=Rtn4ip1 PE=1 SV=2	Rtn4ip1
18.9533	19.2497	19.1079	19.1573	19.0259	19.447			0.280414	0.106448	0.705037	Q80YA3	DDHD1_MOUSE	Phospholipase DDHD1 OS=Mus musculus OX=10090 GN=Ddhd1 PE=1 SV=1	Ddhd1
26.0955	26.7517	26.604	26.0359	26.7389	26.6998			0.00845819	0.00779025	0.0257492	Q8BVE3	VATH_MOUSE	V-type proton ATPase subunit H OS=Mus musculus OX=10090 GN=Atp6v1h PE=1 SV=1	Atp6v1h
21.1363	20.7873	20.9164	20.8523	20.9079	21.1255			0.0392717	0.0152531	0.115878	P26049	GBRA3_MOUSE	Gamma-aminobutyric acid receptor subunit alpha-3 OS=Mus musculus OX=10090 GN=Gabra3 PE=1 SV=1	Gabra3
23.7895	23.4676	23.417	23.5404	23.5983	23.2961			0.2062	-0.0797736	-0.535592	Q05816	FABP5_MOUSE	Fatty acid-binding protein 5 OS=Mus musculus OX=10090 GN=Fabp5 PE=1 SV=3	Fabp5
25.8741	27.0914	26.5478	26.3153	26.8504	26.673			0.0979022	0.108489	0.281305	P62761	VISL1_MOUSE	Visinin-like protein 1 OS=Mus musculus OX=10090 GN=Vsnl1 PE=1 SV=2	Vsnl1
19.7003	19.5455	19.8412	20.1036	20.213	18.0631			0.114182	-0.235805	-0.334802	Q62415	ASPP1_MOUSE	Apoptosis-stimulating of p53 protein 1 OS=Mus musculus OX=10090 GN=Ppp1r13b PE=1 SV=2	Ppp1r13b
25.1871	25.673	25.6264	25.5045	25.824	25.4769			0.214724	0.106261	0.557186	Q8BVI4	DHPR_MOUSE	Dihydropteridine reductase OS=Mus musculus OX=10090 GN=Qdpr PE=1 SV=2	Qdpr
22.2382	22.1196	22.2931	22.2477	22.2739	22.301			0.418624	0.0572605	1.07093	Q9DCC4	P5CR3_MOUSE	Pyrroline-5-carboxylate reductase 3 OS=Mus musculus OX=10090 GN=Pycr3 PE=1 SV=2	Pycrl
19.5257	19.275	19.114	19.1085	19.1468	19.1116			0.57492	-0.182648	-1.51681	Q8JZY2	COMDA_MOUSE	COMM domain-containing protein 10 OS=Mus musculus OX=10090 GN=Commd10 PE=1 SV=1	Commd10
24.3031	24.5105	25.6209	24.6153	24.8336	24.9316			0.0135249	-0.0180092	-0.0429164	Q03958	PFD6_MOUSE	Prefoldin subunit 6 OS=Mus musculus OX=10090 GN=Pfdn6 PE=1 SV=1	Pfdn6
19.7859	19.593	22.5113	19.6623	19.7841	19.8338			0.343535	-0.87001	-0.921986	Q80Y98	DDHD2_MOUSE	Phospholipase DDHD2 OS=Mus musculus OX=10090 GN=Ddhd2 PE=1 SV=3	Ddhd2
21.2471	21.3386	21.197	21.0835	21.1885	21.2076			0.825528	-0.101001	-1.78351	Q9CWZ3	RBM8A_MOUSE	RNA-binding protein 8A OS=Mus musculus OX=10090 GN=Rbm8a PE=1 SV=4	Rbm8a
21.6188	22.0927	22.1423	21.9652	22.085	22.1504			0.24622	0.115594	0.658821	Q64152	BTF3_MOUSE	Transcription factor BTF3 OS=Mus musculus OX=10090 GN=Btf3 PE=1 SV=3	Btf3
24.2096	23.976	24.217	24.3778	24.275	24.2961			0.869307	0.182152	2.14007	P62754	RS6_MOUSE	40S ribosomal protein S6 OS=Mus musculus OX=10090 GN=Rps6 PE=1 SV=1	Rps6
21.6611	21.6996	21.1306	21.61	21.6032	21.9234			0.419716	0.215108	1.0157	Q3UGS4	MCRI1_MOUSE	Mapk-regulated corepressor-interacting protein 1 OS=Mus musculus OX=10090 GN=Mcrip1 PE=1 SV=1	Fam195b
22.1002	22.1982	22.3355	22.5346	22.4736	22.4016	+	DS m_CON m	1.37166	0.258622	3.30131	P70206	PLXA1_MOUSE	Plexin-A1 OS=Mus musculus OX=10090 GN=Plxna1 PE=1 SV=1	Plxna1
21.0676	17.9251	20.7783	20.9839	20.723	20.8647			0.3465	0.933529	0.928328	Q80Y24	PRIC2_MOUSE	Prickle-like protein 2 OS=Mus musculus OX=10090 GN=Prickle2 PE=1 SV=3	Prickle2
24.1795	23.8191	24.1719	23.7695	23.848	24.0105			0.559078	-0.180799	-1.30583	Q8BL65	ABLM2_MOUSE	Actin-binding LIM protein 2 OS=Mus musculus OX=10090 GN=Ablim2 PE=1 SV=1	Ablim2
24.976	24.5638	25.0401	25.0732	25.002	25.0732			0.479729	0.189465	1.25397	Q9CZ44	NSF1C_MOUSE	NSFL1 cofactor p47 OS=Mus musculus OX=10090 GN=Nsfl1c PE=1 SV=1	Nsfl1c
20.9432	20.6415	21.029	20.5706	21.0308	21.1464			0.0734491	0.0446885	0.211304	P35922	FMR1_MOUSE	Synaptic functional regulator FMR1 OS=Mus musculus OX=10090 GN=Fmr1 PE=1 SV=1	Fmr1
20.9933	21.1966	20.2644	21.1693	20.2027	21.256			0.0448207	0.0579071	0.131458	Q6X7S9	EID2_MOUSE	EP300-interacting inhibitor of differentiation 2 OS=Mus musculus OX=10090 GN=Eid2 PE=1 SV=1	Eid2
28.0609	28.0349	28.5165	27.8203	28.524	28.7096			0.175196	0.147248	0.470779	P00405	COX2_MOUSE	Cytochrome c oxidase subunit 2 OS=Mus musculus OX=10090 GN=Mtco2 PE=1 SV=1	Mtco2
23.8764	23.5983	23.895	23.5522	23.895	23.4676			0.390491	-0.151659	-0.935432	Q920I9	WDR7_MOUSE	WD repeat-containing protein 7 OS=Mus musculus OX=10090 GN=Wdr7 PE=1 SV=3	Wdr7
22.6936	23.1904	22.6093	22.6491	22.7561	22.8915			0.118342	-0.0655365	-0.337144	Q8BHL8	PSMF1_MOUSE	Proteasome inhibitor PI31 subunit OS=Mus musculus OX=10090 GN=Psmf1 PE=1 SV=1	Psmf1
21.2998	21.3529	21.6307	21.5082	21.5574	21.6271			0.502482	0.136377	1.26016	Q9D0M1	KPRA_MOUSE	Phosphoribosyl pyrophosphate synthase-associated protein 1 OS=Mus musculus OX=10090 GN=Prpsap1 PE=1 SV=1	Prpsap1
22.4653	22.3614	22.4909	22.3718	22.2885	22.4799			0.357577	-0.0591494	-0.86839	Q9JJ28	FLII_MOUSE	Protein flightless-1 homolog OS=Mus musculus OX=10090 GN=Flii PE=1 SV=1	Flii
20.8475	21.1809	19.198	20.9015	19.9979	20.1299			0.0320277	-0.0657419	-0.0974417	P22599	A1AT2_MOUSE	Alpha-1-antitrypsin 1-2 OS=Mus musculus OX=10090 GN=Serpina1b PE=1 SV=2	Serpina1b
19.8226	19.4848	19.2492	19.366	19.5639	19.3778			0.168771	-0.0830065	-0.465479	P70207	PLXA2_MOUSE	Plexin-A2 OS=Mus musculus OX=10090 GN=Plxna2 PE=1 SV=2	Plxna2
23.9584	21.4349	22.5523	23.6865	24.1332	24.1871			0.697484	1.35373	1.81198	Q8CCJ4	AMER2_MOUSE	APC membrane recruitment protein 2 OS=Mus musculus OX=10090 GN=Amer2 PE=1 SV=2	Amer2
25.1565	25.0105	25.1135	25.0691	25.0732	25.1908			0.107315	0.0175196	0.297399	Q9Z0P4	PALM_MOUSE	Paralemmin-1 OS=Mus musculus OX=10090 GN=Palm PE=1 SV=1	Palm
19.8847	20.1631	20.1867	20.1751	20.4728	20.7162			0.906426	0.376541	2.04545	E9Q7G0	NUMA1_MOUSE	Nuclear mitotic apparatus protein 1 OS=Mus musculus OX=10090 GN=Numa1 PE=1 SV=1	Numa1
24.2317	24.2891	24.1488	24.0359	24.0609	24.3444			0.272617	-0.0761674	-0.712003	P51859	HDGF_MOUSE	Hepatoma-derived growth factor OS=Mus musculus OX=10090 GN=Hdgf PE=1 SV=2	Hdgf
28.9787	29.0711	28.9372	28.94	28.7613	28.4746			0.752341	-0.270372	-1.91469	P12787	COX5A_MOUSE	Cytochrome c oxidase subunit 5A, mitochondrial OS=Mus musculus OX=10090 GN=Cox5a PE=1 SV=2	Cox5a
24.4862	24.7645	24.8336	24.7695	25.3342	24.8288			0.583124	0.282739	1.35763	P80315	TCPD_MOUSE	T-complex protein 1 subunit delta OS=Mus musculus OX=10090 GN=Cct4 PE=1 SV=3	Cct4
18.1755	17.9608	18.1489	18.2895	18.7786	18.9213			1.07628	0.568099	2.80019	Q80YE4	LMTK1_MOUSE	Serine/threonine-protein kinase LMTK1 OS=Mus musculus OX=10090 GN=Aatk PE=1 SV=1	Aatk
19.7546	19.5764	19.9188	19.8877	20.0534	20.0093			0.89666	0.233505	2.11151	Q3UPH1	PRRC1_MOUSE	Protein PRRC1 OS=Mus musculus OX=10090 GN=Prrc1 PE=1 SV=1	Prrc1
25.945	25.9672	25.9955	26.0547	26.038	26.0691	+	DS m_CON m	1.90425	0.0846678	4.93847	Q9CWZ7	SNAG_MOUSE	Gamma-soluble NSF attachment protein OS=Mus musculus OX=10090 GN=Napg PE=1 SV=1	Napg
23.6971	23.632	23.3101	23.6431	23.976	23.7594			0.724618	0.246408	1.59625	Q9Z0P5	TWF2_MOUSE	Twinfilin-2 OS=Mus musculus OX=10090 GN=Twf2 PE=1 SV=1	Twf2
19.7712	20.0997	20.8698	20.4311	20.7629	21.1794			0.608515	0.544203	1.39186	Q6P1D5	SE6L1_MOUSE	Seizure 6-like protein OS=Mus musculus OX=10090 GN=Sez6l PE=1 SV=1	Sez6l
24.8433	27.0401	27.3066	26.2463	27.2625	27.217			0.226969	0.51192	0.603718	Q3UVL4	VPS51_MOUSE	Vacuolar protein sorting-associated protein 51 homolog OS=Mus musculus OX=10090 GN=Vps51 PE=1 SV=2	Vps51
23.8191	24.6264	23.8093	23.7995	23.7695	23.7594			0.429229	-0.30883	-1.13947	Q9CR86	CHSP1_MOUSE	Calcium-regulated heat stable protein 1 OS=Mus musculus OX=10090 GN=Carhsp1 PE=1 SV=1	Carhsp1
21.4446	25.6676	22.9892	21.432	25.8647	26.0359			0.214126	1.07705	0.553051	Q8C196	CPSM_MOUSE	Carbamoyl-phosphate synthase [ammonia], mitochondrial OS=Mus musculus OX=10090 GN=Cps1 PE=1 SV=2	Cps1
21.0551	21.1833	21.3409	20.8415	21.6082	21.5496			0.197073	0.139975	0.538655	Q8BQZ4	RLGPB_MOUSE	Ral GTPase-activating protein subunit beta OS=Mus musculus OX=10090 GN=Ralgapb PE=1 SV=2	Ralgapb
22.6267	23.391	22.7425	22.4717	19.8077	23.0007			0.44209	-1.16003	-1.14148	Q3UMT1	PP12C_MOUSE	Protein phosphatase 1 regulatory subunit 12C OS=Mus musculus OX=10090 GN=Ppp1r12c PE=1 SV=1	Ppp1r12c
24.5404	24.3578	24.4984	24.558	24.558	24.5638			0.639837	0.0944188	1.70952	P34022	RANG_MOUSE	Ran-specific GTPase-activating protein OS=Mus musculus OX=10090 GN=Ranbp1 PE=1 SV=2	Ranbp1
23.3778	23.4041	22.0568	25.1095	23.5983	23.3101			0.667319	1.05975	1.48511	Q9D554	SF3A3_MOUSE	Splicing factor 3A subunit 3 OS=Mus musculus OX=10090 GN=Sf3a3 PE=1 SV=2	Sf3a3
25.1565	25.2426	25.3578	25.3342	25.2133	25.4138			0.341541	0.0680625	0.825513	Q62465	VAT1_MOUSE	Synaptic vesicle membrane protein VAT-1 homolog OS=Mus musculus OX=10090 GN=Vat1 PE=1 SV=3	Vat1
21.1362	21.568	21.4343	21.7167	21.5101	21.5372			0.615866	0.208534	1.45675	F6ZDS4	TPR_MOUSE	Nucleoprotein TPR OS=Mus musculus OX=10090 GN=Tpr PE=1 SV=1	Tpr
23.4551	23.5404	23.7492	23.2065	23.6096	23.8576			0.0374637	-0.0236772	-0.113356	Q91Z31	PTBP2_MOUSE	Polypyrimidine tract-binding protein 2 OS=Mus musculus OX=10090 GN=Ptbp2 PE=1 SV=2	Ptbp2
22.6802	20.227	21.9461	22.9688	20.5851	22.1068			0.0955574	0.269151	0.267274	Q61771	KIF3B_MOUSE	Kinesin-like protein KIF3B OS=Mus musculus OX=10090 GN=Kif3b PE=1 SV=1	Kif3b
21.5001	21.27	21.3726	21.2657	21.2749	21.5333			0.0726621	-0.0229225	-0.20821	Q9QXT0	CNPY2_MOUSE	Protein canopy homolog 2 OS=Mus musculus OX=10090 GN=Cnpy2 PE=1 SV=1	Cnpy2
21.3691	21.3693	21.4625	21.107	21.0839	21.6297			0.257775	-0.126772	-0.70073	O88653	LTOR3_MOUSE	Ragulator complex protein LAMTOR3 OS=Mus musculus OX=10090 GN=Lamtor3 PE=1 SV=1	Lamtor3
20.655	20.4694	20.3154	20.8147	20.3659	20.3093			0.0295537	0.016688	0.0889572	Q8BGR6	ARL15_MOUSE	ADP-ribosylation factor-like protein 15 OS=Mus musculus OX=10090 GN=Arl15 PE=1 SV=1	Arl15
22.6779	22.6531	22.7725	22.5829	22.6951	22.8424			0.0220991	0.00565592	0.067767	Q9Z2W0	DNPEP_MOUSE	Aspartyl aminopeptidase OS=Mus musculus OX=10090 GN=Dnpep PE=1 SV=2	Dnpep
23.8288	23.9406	24.1795	23.848	23.9406	23.7895			0.443917	-0.123571	-1.09954	Q9R0P3	ESTD_MOUSE	S-formylglutathione hydrolase OS=Mus musculus OX=10090 GN=Esd PE=1 SV=1	Esd
25.9473	25.9825	26.0894	26.0212	25.9825	25.9998			0.0384642	-0.00524076	-0.118629	Q91V41	RAB14_MOUSE	Ras-related protein Rab-14 OS=Mus musculus OX=10090 GN=Rab14 PE=1 SV=3	Rab14
20.0826	19.0292	20.3134	20.4493	19.5642	19.8015			0.0968564	0.129922	0.273173	Q8R554	OTU7A_MOUSE	OTU domain-containing protein 7A OS=Mus musculus OX=10090 GN=Otud7a PE=1 SV=1	Otud7a
20.6147	20.4125	20.3987	20.7403	20.5298	20.6387			0.800351	0.160954	1.73904	Q8BMS4	COQ3_MOUSE	Ubiquinone biosynthesis O-methyltransferase, mitochondrial OS=Mus musculus OX=10090 GN=Coq3 PE=1 SV=1	Coq3
19.1148	17.8735	18.9212	17.588	19.0816	19.3166			0.0126418	0.0255941	0.0385126	Q3TC93	H1BP3_MOUSE	HCLS1-binding protein 3 OS=Mus musculus OX=10090 GN=Hs1bp3 PE=1 SV=2	Hs1bp3
18.5009	19.8254	21.5401	19.3055	18.1556	21.9776			0.0334608	-0.142579	-0.0994439	P06728	APOA4_MOUSE	Apolipoprotein A-IV OS=Mus musculus OX=10090 GN=Apoa4 PE=1 SV=3	Apoa4
27.0084	25.7995	25.6096	26.0629	25.1757	25.7492			0.383485	-0.476564	-0.935771	P48036	ANXA5_MOUSE	Annexin A5 OS=Mus musculus OX=10090 GN=Anxa5 PE=1 SV=1	Anxa5
23.4676	22.9422	23.2442	23.1626	23.3778	23.391			0.204675	0.0924625	0.546172	Q91X97	NCALD_MOUSE	Neurocalcin-delta OS=Mus musculus OX=10090 GN=Ncald PE=1 SV=4	Ncald
22.9008	22.8842	23.0223	23.0229	22.9678	22.9786			0.464812	0.0540021	1.1569	Q99LS3	SERB_MOUSE	Phosphoserine phosphatase OS=Mus musculus OX=10090 GN=Psph PE=1 SV=1	Psph
22.6473	22.6618	23.6649	22.9554	23.5404	23.8385			0.456065	0.453382	1.06655	P08003	PDIA4_MOUSE	Protein disulfide-isomerase A4 OS=Mus musculus OX=10090 GN=Pdia4 PE=1 SV=3	Pdia4
20.2385	20.2244	20.3588	20.1314	20.249	20.6983			0.171961	0.0856889	0.481595	Q9WV27	AT1A4_MOUSE	Sodium/potassium-transporting ATPase subunit alpha-4 OS=Mus musculus OX=10090 GN=Atp1a4 PE=1 SV=3	Atp1a4
19.8718	19.8768	19.8253	19.7851	19.9578	20.0828			0.362175	0.0839183	0.955394	Q9DBH5	LMAN2_MOUSE	Vesicular integral-membrane protein VIP36 OS=Mus musculus OX=10090 GN=Lman2 PE=1 SV=2	Lman2
21.5597	21.3973	21.5466	21.6611	21.3561	21.278			0.202003	-0.0694288	-0.54262	Q9ESN9	JIP3_MOUSE	C-Jun-amino-terminal kinase-interacting protein 3 OS=Mus musculus OX=10090 GN=Mapk8ip3 PE=1 SV=1	Mapk8ip3
27.2803	27.0711	27.0401	27.1984	27.1984	27.0609			0.0873823	0.0220178	0.249454	O08709	PRDX6_MOUSE	Peroxiredoxin-6 OS=Mus musculus OX=10090 GN=Prdx6 PE=1 SV=3	Prdx6
25.8215	26.0975	25.8764	25.9428	25.9473	25.9517			0.0596821	0.0154457	0.183058	Q9DCW4	ETFB_MOUSE	Electron transfer flavoprotein subunit beta OS=Mus musculus OX=10090 GN=Etfb PE=1 SV=3	Etfb
22.9106	22.9524	22.6377	23.0433	22.6701	23.0434			0.207137	0.0853895	0.537739	Q8BG73	SH3L2_MOUSE	SH3 domain-binding glutamic acid-rich-like protein 2 OS=Mus musculus OX=10090 GN=Sh3bgrl2 PE=1 SV=1	Sh3bgrl2
27.2803	27.1015	27.2891	27.3066	27.2979	27.2535			0.37989	0.062362	0.985213	P26443	DHE3_MOUSE	Glutamate dehydrogenase 1, mitochondrial OS=Mus musculus OX=10090 GN=Glud1 PE=1 SV=1	Glud1
23.9225	24.1253	24.0772	24.0105	23.848	24.1095			0.206327	-0.0523529	-0.535676	O70493	SNX12_MOUSE	Sorting nexin-12 OS=Mus musculus OX=10090 GN=Snx12 PE=1 SV=1	Snx12
26.6458	26.8623	26.6865	26.6181	26.6998	26.673			0.377246	-0.0679073	-0.961151	Q64478	H2B1H_MOUSE	Histone H2B type 1-H OS=Mus musculus OX=10090 GN=H2bc9 PE=1 SV=3	Hist1h2bh
24.0275	24.1015	24.0443	24.141	23.9847	24.0275			0.0430258	-0.00668716	-0.129232	O70439	STX7_MOUSE	Syntaxin-7 OS=Mus musculus OX=10090 GN=Stx7 PE=1 SV=3	Stx7
27.1604	27.0711	26.7389	26.8385	26.9428	26.7645			0.408316	-0.141572	-1.0239	P50518	VATE1_MOUSE	V-type proton ATPase subunit E 1 OS=Mus musculus OX=10090 GN=Atp6v1e1 PE=1 SV=2	Atp6v1e1
23.6431	24.0275	23.9847	23.7995	23.9043	23.9225			0.0243472	-0.00966199	-0.0757585	Q9DBF1	AL7A1_MOUSE	Alpha-aminoadipic semialdehyde dehydrogenase OS=Mus musculus OX=10090 GN=Aldh7a1 PE=1 SV=4	Aldh7a1
23.0678	27.2445	23.3511	23.1618	23.8191	26.8974			0.0133422	0.0716273	0.0404126	Q6ZPE2	MTMR5_MOUSE	Myotubularin-related protein 5 OS=Mus musculus OX=10090 GN=Sbf1 PE=1 SV=2	Sbf1
20.0932	20.4376	20.1204	20.2134	20.4629	20.4393			0.488111	0.154813	1.13681	P61290	PSME3_MOUSE	Proteasome activator complex subunit 3 OS=Mus musculus OX=10090 GN=Psme3 PE=1 SV=1	Psme3
21.4696	21.6161	21.5175	21.4316	21.4584	21.5545			0.39037	-0.0529118	-0.927802	Q9CQ85	TIM22_MOUSE	Mitochondrial import inner membrane translocase subunit Tim22 OS=Mus musculus OX=10090 GN=Timm22 PE=1 SV=1	Timm22
22.2344	22.5764	22.6201	22.5605	22.4132	22.7995			0.275877	0.114077	0.687447	Q7TPM6	FSD1_MOUSE	Fibronectin type III and SPRY domain-containing protein 1 OS=Mus musculus OX=10090 GN=Fsd1 PE=1 SV=1	Fsd1
21.6401	21.9285	21.9307	21.7033	21.5261	21.7647			0.620901	-0.16835	-1.40139	O88322	NID2_MOUSE	Nidogen-2 OS=Mus musculus OX=10090 GN=Nid2 PE=1 SV=2	Nid2
23.3511	23.4923	20.431	19.978	19.9174	20.7814			0.822716	-2.19921	-2.12308	Q8R3S6	EXOC1_MOUSE	Exocyst complex component 1 OS=Mus musculus OX=10090 GN=Exoc1 PE=1 SV=4	Exoc1
23.4425	23.3239	22.6246	23.3645	22.6878	23.207			0.0457444	-0.0438773	-0.134188	Q9CR00	PSMD9_MOUSE	26S proteasome non-ATPase regulatory subunit 9 OS=Mus musculus OX=10090 GN=Psmd9 PE=1 SV=1	Psmd9
21.9162	21.7316	23.3239	23.1766	23.2821	22.189			0.378207	0.55865	0.913467	Q0KL02	TRIO_MOUSE	Triple functional domain protein OS=Mus musculus OX=10090 GN=Trio PE=1 SV=3	Trio
24.48	23.8764	23.848	24.4488	24.002	24.0275			0.132276	0.091273	0.362304	Q60692	PSB6_MOUSE	Proteasome subunit beta type-6 OS=Mus musculus OX=10090 GN=Psmb6 PE=1 SV=3	Psmb6
24.217	24.2821	24.4488	24.1871	24.217	24.141			0.736643	-0.134274	-1.85216	P26638	SYSC_MOUSE	Serine--tRNA ligase, cytoplasmic OS=Mus musculus OX=10090 GN=Sars1 PE=1 SV=3	Sars
28.003	28.1115	28.1459	27.9923	27.9977	28.0243			0.716496	-0.0820491	-1.85749	P48962	ADT1_MOUSE	ADP/ATP translocase 1 OS=Mus musculus OX=10090 GN=Slc25a4 PE=1 SV=4	Slc25a4
19.4352	19.0014	18.5694	18.756	19.1064	18.4733			0.28897	-0.223451	-0.721188	Q61147	CERU_MOUSE	Ceruloplasmin OS=Mus musculus OX=10090 GN=Cp PE=1 SV=2	Cp
23.5404	23.48	23.4298	23.5165	23.48	23.5045			0.18229	0.0169303	0.502107	Q9D1T0	LIGO1_MOUSE	Leucine-rich repeat and immunoglobulin-like domain-containing nogo receptor-interacting protein 1 OS=Mus musculus OX=10090 GN=Lingo1 PE=1 SV=1	Lingo1
19.9879	20.4841	20.157	20.5197	20.4386	20.6524			0.852155	0.327212	2.0655	Q9JK81	MYG1_MOUSE	MYG1 exonuclease OS=Mus musculus OX=10090 GN=Myg1 PE=1 SV=1	Myg1
21.3225	21.2009	20.9091	21.4233	21.24	21.4354			0.685643	0.222073	1.60891	Q5M8N4	D39U1_MOUSE	Epimerase family protein SDR39U1 OS=Mus musculus OX=10090 GN=Sdr39u1 PE=1 SV=2	Sdr39u1
22.9799	23.3645	23.391	23.1949	23.2679	23.4551			0.144307	0.0608082	0.39542	Q8VC30	TKFC_MOUSE	Triokinase/FMN cyclase OS=Mus musculus OX=10090 GN=Tkfc PE=1 SV=1	Dak
24.141	24.141	24.1565	24.1642	24.1174	24.1253			0.258716	-0.0105247	-0.68529	Q9D8E6	RL4_MOUSE	60S ribosomal protein L4 OS=Mus musculus OX=10090 GN=Rpl4 PE=1 SV=3	Rpl4
23.3645	23.48	23.632	23.199	23.4298	23.6431			0.169258	-0.0682163	-0.455388	Q922S4	PDE2A_MOUSE	cGMP-dependent 3',5'-cyclic phosphodiesterase OS=Mus musculus OX=10090 GN=Pde2a PE=1 SV=4	Pde2a
22.9677	21.8918	21.7779	22.1111	22.9884	22.1665			0.165811	0.209557	0.442626	Q0VGU4	VGF_MOUSE	Neurosecretory protein VGF OS=Mus musculus OX=10090 GN=Vgf PE=1 SV=1	Vgf
21.6276	21.781	21.7016	21.515	21.6844	21.7734			0.196493	-0.0457325	-0.520973	Q91Z67	SRGP2_MOUSE	SLIT-ROBO Rho GTPase-activating protein 2 OS=Mus musculus OX=10090 GN=Srgap2 PE=1 SV=2	Srgap2
20.8062	21.3128	20.9222	20.5282	21.2733	21.5069			0.0935379	0.0890249	0.267722	P48774	GSTM5_MOUSE	Glutathione S-transferase Mu 5 OS=Mus musculus OX=10090 GN=Gstm5 PE=1 SV=1	Gstm5
21.7577	21.9332	22.0892	21.7314	21.8398	22.1779			0.0206965	-0.0103168	-0.0625054	P47934	CACP_MOUSE	Carnitine O-acetyltransferase OS=Mus musculus OX=10090 GN=Crat PE=1 SV=3	Crat
21.793	24.6153	24.1488	24.239	24.654	23.0025			0.163979	0.446151	0.444164	A2RT62	FXL16_MOUSE	F-box/LRR-repeat protein 16 OS=Mus musculus OX=10090 GN=Fbxl16 PE=1 SV=1	Fbxl16
19.5936	19.6152	19.5563	20.0846	19.5493	20.2005			0.66406	0.356492	1.77105	P29391	FRIL1_MOUSE	Ferritin light chain 1 OS=Mus musculus OX=10090 GN=Ftl1 PE=1 SV=2	Ftl1
22.3973	20.0155	20.5652	20.5988	21.8688	20.3959			0.0146192	-0.0381495	-0.044625	Q3V0K9	PLSI_MOUSE	Plastin-1 OS=Mus musculus OX=10090 GN=Pls1 PE=1 SV=1	Pls1
19.4654	20.423	20.0078	19.7153	19.5566	20.2784			0.118437	-0.115321	-0.326406	Q8BH50	CR025_MOUSE	Uncharacterized protein C18orf25 homolog OS=Mus musculus OX=10090 PE=1 SV=1
21.4408	21.4307	21.3917	21.5547	21.5107	21.514	+	DS m_CON m	2.15781	0.105422	5.11833	Q9D415	DLGP1_MOUSE	Disks large-associated protein 1 OS=Mus musculus OX=10090 GN=Dlgap1 PE=1 SV=3	Dlgap1
23.9316	23.8858	24.0772	23.9134	23.9495	24.1332			0.140111	0.0338446	0.379266	Q9R1P4	PSA1_MOUSE	Proteasome subunit alpha type-1 OS=Mus musculus OX=10090 GN=Psma1 PE=1 SV=1	Psma1
21.7924	21.5381	21.6215	21.6339	21.3351	21.3557			0.779515	-0.209078	-1.71348	P97952	SCN1B_MOUSE	Sodium channel subunit beta-1 OS=Mus musculus OX=10090 GN=Scn1b PE=1 SV=1	Scn1b
20.3013	20.5916	21.8483	20.1466	21.4029	21.3239			0.023523	0.0440343	0.0704726	Q8R555	CRAC1_MOUSE	Cartilage acidic protein 1 OS=Mus musculus OX=10090 GN=Crtac1 PE=2 SV=1	Crtac1
23.0588	21.9658	23.0942	23.48	23.1259	23.632			0.726617	0.706395	1.76793	Q9QXV0	PCS1N_MOUSE	ProSAAS OS=Mus musculus OX=10090 GN=Pcsk1n PE=1 SV=2	Pcsk1n
22.1623	22.0605	22.1457	21.9946	22.1804	21.913			0.440416	-0.0935218	-1.09816	Q6PHU5	SORT_MOUSE	Sortilin OS=Mus musculus OX=10090 GN=Sort1 PE=1 SV=1	Sort1
23.417	23.48	23.4676	23.237	23.1805	23.4551			0.734692	-0.163979	-1.90876	Q9Z1N5	DX39B_MOUSE	Spliceosome RNA helicase Ddx39b OS=Mus musculus OX=10090 GN=Ddx39b PE=1 SV=1	Ddx39b
21.6087	21.8048	22.7612	22.4808	22.1274	22.7326			0.396372	0.388743	0.979378	Q8BFT9	SVOP_MOUSE	Synaptic vesicle 2-related protein OS=Mus musculus OX=10090 GN=Svop PE=1 SV=1	Svop
20.6114	20.536	20.9447	20.9592	20.7474	20.9206			0.52798	0.178336	1.26059	B2RUJ5	APBA1_MOUSE	Amyloid-beta A4 precursor protein-binding family A member 1 OS=Mus musculus OX=10090 GN=Apba1 PE=1 SV=2	Apba1
23.5404	23.5285	23.4551	23.4041	23.2523	23.5404			0.495529	-0.109077	-1.24867	Q99JY8	PLPP3_MOUSE	Phospholipid phosphatase 3 OS=Mus musculus OX=10090 GN=Plpp3 PE=1 SV=1	Ppap2b
22.7158	22.3606	22.7379	22.6173	22.7674	22.7089			0.272168	0.0931015	0.717142	Q8BL66	EEA1_MOUSE	Early endosome antigen 1 OS=Mus musculus OX=10090 GN=Eea1 PE=1 SV=2	Eea1
21.2869	21.3287	21.5976	20.736	21.5474	21.7537			0.0599524	-0.0586987	-0.180334	Q80TL0	PPM1E_MOUSE	Protein phosphatase 1E OS=Mus musculus OX=10090 GN=Ppm1e PE=1 SV=2	Ppm1e
21.8616	21.9677	22.1135	22.1376	22.1291	22.2115			0.913084	0.178476	2.30112	Q9WV32	ARC1B_MOUSE	Actin-related protein 2/3 complex subunit 1B OS=Mus musculus OX=10090 GN=Arpc1b PE=1 SV=4	Arpc1b
24.4862	24.6703	24.8764	24.9716	25.019	24.8904			0.929885	0.282702	2.37943	Q8CHH9	SEPT8_MOUSE	Septin-8 OS=Mus musculus OX=10090 GN=Septin8 PE=1 SV=4	2023-09-08
23.4298	23.5285	23.5754	23.4041	23.018	23.0765			1.04823	-0.345065	-2.70506	Q8C163	EXOG_MOUSE	Nuclease EXOG, mitochondrial OS=Mus musculus OX=10090 GN=Exog PE=1 SV=1	Exog
22.1628	22.2605	22.2602	24.8997	24.5869	22.6294			0.902164	1.81082	2.54634	P16332	MUTA_MOUSE	Methylmalonyl-CoA mutase, mitochondrial OS=Mus musculus OX=10090 GN=Mmut PE=1 SV=2	Mut
19.6235	20.0109	20.3189	19.7506	20.162	20.4042			0.164459	0.121146	0.436945	P97449	AMPN_MOUSE	Aminopeptidase N OS=Mus musculus OX=10090 GN=Anpep PE=1 SV=4	Anpep
23.5045	23.1935	23.4923	23.417	23.4923	23.2821			0.00103149	0.000380834	0.00320452	Q8VHW2	CCG8_MOUSE	Voltage-dependent calcium channel gamma-8 subunit OS=Mus musculus OX=10090 GN=Cacng8 PE=1 SV=1	Cacng8
19.3869	19.1685	19.5079	19.665	19.4788	19.6258			0.897975	0.235449	2.05932	Q99N87	RT05_MOUSE	28S ribosomal protein S5, mitochondrial OS=Mus musculus OX=10090 GN=Mrps5 PE=1 SV=1	Mrps5
23.2679	23.4425	23.2961	23.1922	23.3511	22.9994			0.567462	-0.15461	-1.34216	Q9DBG6	RPN2_MOUSE	Dolichyl-diphosphooligosaccharide--protein glycosyltransferase subunit 2 OS=Mus musculus OX=10090 GN=Rpn2 PE=1 SV=1	Rpn2
21.6656	22.1264	22.3212	21.9616	22.2549	22.2738			0.217398	0.125724	0.573832	P62855	RS26_MOUSE	40S ribosomal protein S26 OS=Mus musculus OX=10090 GN=Rps26 PE=1 SV=3	Rps26
16.8559	17.9052	18.085	17.7986	17.7574	17.9473			0.202939	0.219058	0.56521	Q69Z99	ZN512_MOUSE	Zinc finger protein 512 OS=Mus musculus OX=10090 GN=Znf512 PE=2 SV=2	Znf512
23.3778	23.2385	23.4551	23.417	23.5522	23.632			0.924978	0.176572	1.97965	Q9Z0Y1	DCTN3_MOUSE	Dynactin subunit 3 OS=Mus musculus OX=10090 GN=Dctn3 PE=1 SV=2	Dctn3
23.103	22.8622	22.9537	23.0572	23.1316	23.075			0.62311	0.114971	1.56034	Q8R0S4	CACB4_MOUSE	Voltage-dependent L-type calcium channel subunit beta-4 OS=Mus musculus OX=10090 GN=Cacnb4 PE=1 SV=2	Cacnb4
28.4551	24.2021	24.2096	28.3704	24.1795	24.2535			0.00349016	-0.0211417	-0.0106728	Q8C0M9	ASGL1_MOUSE	Isoaspartyl peptidase/L-asparaginase OS=Mus musculus OX=10090 GN=Asrgl1 PE=1 SV=1	Asrgl1
22.4839	22.2973	22.17	22.4086	22.2576	22.1725			0.118722	-0.0374578	-0.327558	Q9CZX9	EMC4_MOUSE	ER membrane protein complex subunit 4 OS=Mus musculus OX=10090 GN=Emc4 PE=1 SV=1	Emc4
22.1408	22.3031	22.2187	22.2621	22.1824	22.3443			0.252017	0.0420532	0.635338	P28271	ACOC_MOUSE	Cytoplasmic aconitate hydratase OS=Mus musculus OX=10090 GN=Aco1 PE=1 SV=3	Aco1
25.3376	25.4676	25.2058	25.2133	25.4073	24.9977			0.384689	-0.130928	-0.932627	Q61301	CTNA2_MOUSE	Catenin alpha-2 OS=Mus musculus OX=10090 GN=Ctnna2 PE=1 SV=3	Ctnna2
17.6859	17.9348	17.9943	17.8996	17.9276	18.3482			0.455466	0.186803	1.07912	Q9CXW2	RT22_MOUSE	28S ribosomal protein S22, mitochondrial OS=Mus musculus OX=10090 GN=Mrps22 PE=1 SV=1	Mrps22
19.9335	19.0097	20.4184	20.3314	20.289	19.1928			0.0967518	0.150512	0.270503	Q91YE8	SYNP2_MOUSE	Synaptopodin-2 OS=Mus musculus OX=10090 GN=Synpo2 PE=1 SV=2	Synpo2
23.2453	22.9086	23.2679	23.1879	22.9908	23.0992			0.132831	-0.0479132	-0.370256	Q69Z98	BRSK2_MOUSE	Serine/threonine-protein kinase BRSK2 OS=Mus musculus OX=10090 GN=Brsk2 PE=1 SV=2	Brsk2
22.6724	22.7467	22.3635	22.7338	22.6029	22.6133			0.161097	0.0558141	0.447882	Q9EP89	LACTB_MOUSE	Serine beta-lactamase-like protein LACTB, mitochondrial OS=Mus musculus OX=10090 GN=Lactb PE=1 SV=1	Lactb
23.4676	23.4425	23.7389	23.6096	23.48	23.5045			0.0598634	-0.0183239	-0.178094	O35215	DOPD_MOUSE	D-dopachrome decarboxylase OS=Mus musculus OX=10090 GN=Ddt PE=1 SV=3	Ddt
23.3778	22.7246	23.6209	22.7527	23.5165	22.689			0.270776	-0.255025	-0.676066	Q8BJY1	PSMD5_MOUSE	26S proteasome non-ATPase regulatory subunit 5 OS=Mus musculus OX=10090 GN=Psmd5 PE=1 SV=4	Psmd5
23.0493	23.1108	23.0764	22.9451	22.9722	22.9639	+	DS m_CON m	1.95352	-0.118428	-6.06272	Q9WUL7	ARL3_MOUSE	ADP-ribosylation factor-like protein 3 OS=Mus musculus OX=10090 GN=Arl3 PE=1 SV=1	Arl3
24.8336	24.8576	24.945	24.8997	24.9539	25.0854			0.681896	0.10091	1.55974	Q9CQI3	GMFB_MOUSE	Glia maturation factor beta OS=Mus musculus OX=10090 GN=Gmfb PE=1 SV=3	Gmfb
19.9465	20.6344	19.4497	19.0419	18.8872	19.8262			0.771853	-0.758438	-1.68561	Q9QUG9	GRP2_MOUSE	RAS guanyl-releasing protein 2 OS=Mus musculus OX=10090 GN=Rasgrp2 PE=1 SV=2	Rasgrp2
23.6649	23.6971	23.7895	23.7594	23.7077	23.7995			0.34206	0.0383167	0.835917	O70591	PFD2_MOUSE	Prefoldin subunit 2 OS=Mus musculus OX=10090 GN=Pfdn2 PE=1 SV=2	Pfdn2
29.5754	28.9841	29.4919	29.4334	29.196	29.3662			0.0306517	-0.0186164	-0.0941163	P18760	COF1_MOUSE	Cofilin-1 OS=Mus musculus OX=10090 GN=Cfl1 PE=1 SV=3	Cfl1
20.8784	20.9116	20.9754	20.9231	21.239	21.2238			0.756569	0.2068	1.93761	P46935	NEDD4_MOUSE	E3 ubiquitin-protein ligase NEDD4 OS=Mus musculus OX=10090 GN=Nedd4 PE=1 SV=3	Nedd4
20.5435	20.4849	20.2267	20.3277	20.393	20.1718			0.433419	-0.120925	-1.03029	O88492	PLIN4_MOUSE	Perilipin-4 OS=Mus musculus OX=10090 GN=Plin4 PE=1 SV=2	Plin4
23.5869	23.5754	22.5561	24.3712	22.6678	24.5105			0.362353	0.610355	0.89249	P70704	AT8A1_MOUSE	Phospholipid-transporting ATPase IA OS=Mus musculus OX=10090 GN=Atp8a1 PE=1 SV=2	Atp8a1
27.9869	28.0557	28.0296	27.9923	28.2759	27.9814			0.218387	0.0591342	0.600601	P63044	VAMP2_MOUSE	Vesicle-associated membrane protein 2 OS=Mus musculus OX=10090 GN=Vamp2 PE=1 SV=2	Vamp2
19.8095	20.3303	20.3443	20.2176	20.621	20.6088			0.650039	0.3211	1.45783	Q9DCB4	ARP21_MOUSE	cAMP-regulated phosphoprotein 21 OS=Mus musculus OX=10090 GN=Arpp21 PE=1 SV=2	Arpp21
23.9584	24.2243	24.0935	23.7182	24.4614	24.0691			0.0128428	-0.00918261	-0.0402779	Q9QXY6	EHD3_MOUSE	EH domain-containing protein 3 OS=Mus musculus OX=10090 GN=Ehd3 PE=1 SV=2	Ehd3
24.5045	23.9584	23.157	24.6209	23.2961	23.5638			0.0276325	-0.0463206	-0.0823138	Q8C3Q5	SHSA7_MOUSE	Protein shisa-7 OS=Mus musculus OX=10090 GN=Shisa7 PE=1 SV=3	Shisa7
19.8328	19.5849	19.3095	20.2598	19.9906	20.192	+	DS m_CON m	1.36357	0.571739	3.3357	Q7TPV4	MBB1A_MOUSE	Myb-binding protein 1A OS=Mus musculus OX=10090 GN=Mybbp1a PE=1 SV=2	Mybbp1a
20.5062	20.1481	20.5618	20.5044	20.314	20.6532			0.20075	0.0852089	0.524031	Q3TLS3	GDPP1_MOUSE	GDP-D-glucose phosphorylase 1 OS=Mus musculus OX=10090 GN=Gdpgp1 PE=1 SV=2	Gdpgp1
19.7702	20.2146	19.9659	19.777	19.8021	20.053			0.269502	-0.106188	-0.681266	Q923D5	WBP11_MOUSE	WW domain-binding protein 11 OS=Mus musculus OX=10090 GN=Wbp11 PE=1 SV=2	Wbp11
20.8849	20.8407	20.9055	20.66	20.7914	20.7492	+	DS m_CON m	1.32996	-0.143523	-3.32203	P57722	PCBP3_MOUSE	Poly(rC)-binding protein 3 OS=Mus musculus OX=10090 GN=Pcbp3 PE=1 SV=3	Pcbp3
25.275	25.2058	25.1604	25.2996	25.2535	25.2785			0.725967	0.0634893	1.76927	Q6PDM2	SRSF1_MOUSE	Serine/arginine-rich splicing factor 1 OS=Mus musculus OX=10090 GN=Srsf1 PE=1 SV=3	Srsf1
20.5519	20.5298	20.7224	20.2802	20.6175	20.3924			0.640475	-0.1713	-1.47237	Q80WQ2	VAC14_MOUSE	Protein VAC14 homolog OS=Mus musculus OX=10090 GN=Vac14 PE=1 SV=1	Vac14
19.7376	20.1094	19.5997	19.9048	18.813	20.1061			0.175802	-0.207609	-0.483297	Q9Z2A5	ATE1_MOUSE	Arginyl-tRNA--protein transferase 1 OS=Mus musculus OX=10090 GN=Ate1 PE=1 SV=2	Ate1
20.3002	20.3182	20.5343	20.3121	20.3257	20.47			0.0565205	-0.0149574	-0.165078	Q8BRJ3	RELL2_MOUSE	RELT-like protein 2 OS=Mus musculus OX=10090 GN=Rell2 PE=1 SV=1	Rell2
27.976	28.4394	28.6181	28.5898	28.4113	28.003			0.0124507	-0.00974528	-0.0377149	P15105	GLNA_MOUSE	Glutamine synthetase OS=Mus musculus OX=10090 GN=Glul PE=1 SV=6	Glul
21.6048	21.5677	21.3646	21.5919	21.5326	21.625			0.347204	0.0707843	0.891604	Q8R010	AIMP2_MOUSE	Aminoacyl tRNA synthase complex-interacting multifunctional protein 2 OS=Mus musculus OX=10090 GN=Aimp2 PE=1 SV=2	Aimp2
24.0105	23.9043	23.8191	23.7695	23.9933	24.1565			0.18318	0.0618394	0.494315	Q9R1V7	ADA23_MOUSE	Disintegrin and metalloproteinase domain-containing protein 23 OS=Mus musculus OX=10090 GN=Adam23 PE=1 SV=1	Adam23
27.4862	26.9203	26.9539	27.5014	27.0813	27.1984			0.247176	0.140249	0.631906	P20357	MTAP2_MOUSE	Microtubule-associated protein 2 OS=Mus musculus OX=10090 GN=Map2 PE=1 SV=2	Map2
22.5951	22.6244	22.6893	22.705	22.6062	22.8444			0.443573	0.08225	1.10429	Q9D880	TIM50_MOUSE	Mitochondrial import inner membrane translocase subunit TIM50 OS=Mus musculus OX=10090 GN=Timm50 PE=1 SV=1	Timm50
26.7895	26.7129	26.4234	26.6458	26.8142	26.8858			0.44458	0.139964	1.05838	Q01853	TERA_MOUSE	Transitional endoplasmic reticulum ATPase OS=Mus musculus OX=10090 GN=Vcp PE=1 SV=4	Vcp
25.4425	25.0609	25.5345	25.3612	25.2679	25.6012			0.13316	0.0641219	0.364901	P57780	ACTN4_MOUSE	Alpha-actinin-4 OS=Mus musculus OX=10090 GN=Actn4 PE=1 SV=1	Actn4
22.5154	22.0985	21.7122	22.5466	22.2197	22.5772			0.547654	0.339099	1.31131	Q91ZM2	SH2B1_MOUSE	SH2B adapter protein 1 OS=Mus musculus OX=10090 GN=Sh2b1 PE=1 SV=2	Sh2b1
19.3969	19.4057	19.0599	18.9101	19.2021	18.7605			0.887382	-0.329927	-1.91229	G3X9K3	BIG1_MOUSE	Brefeldin A-inhibited guanine nucleotide-exchange protein 1 OS=Mus musculus OX=10090 GN=Arfgef1 PE=1 SV=1	Arfgef1
22.4448	22.2884	22.5905	22.4559	22.5298	22.5742			0.326762	0.0787284	0.839146	Q8BFZ9	ERLN2_MOUSE	Erlin-2 OS=Mus musculus OX=10090 GN=Erlin2 PE=1 SV=1	Erlin2
22.5408	22.5647	22.858	22.7487	22.5133	22.9967			0.220273	0.0984173	0.569393	Q8BHL3	TB10B_MOUSE	TBC1 domain family member 10B OS=Mus musculus OX=10090 GN=Tbc1d10b PE=1 SV=2	Tbc1d10b
25.8142	25.7312	25.895	25.7745	25.7517	25.8167			0.240318	-0.032493	-0.637326	P27773	PDIA3_MOUSE	Protein disulfide-isomerase A3 OS=Mus musculus OX=10090 GN=Pdia3 PE=1 SV=2	Pdia3
24.0772	24.0526	24.2317	24.1015	24.391	24.1642			0.389843	0.0984008	0.943671	P32037	GTR3_MOUSE	Solute carrier family 2, facilitated glucose transporter member 3 OS=Mus musculus OX=10090 GN=Slc2a3 PE=1 SV=1	Slc2a3
27.1214	27.3578	27.17	27.0914	27.189	27.141			0.388329	-0.0759271	-0.981026	P28652	KCC2B_MOUSE	Calcium/calmodulin-dependent protein kinase type II subunit beta OS=Mus musculus OX=10090 GN=Camk2b PE=1 SV=2	Camk2b
26.0629	26.8385	26.6181	25.8858	26.8019	26.5315			0.100631	-0.100087	-0.280746	P97807	FUMH_MOUSE	Fumarate hydratase, mitochondrial OS=Mus musculus OX=10090 GN=Fh PE=1 SV=3	Fh
26.7645	26.6865	26.6998	26.7129	26.8019	26.8264			0.670394	0.0635268	1.51046	Q9QYB8	ADDB_MOUSE	Beta-adducin OS=Mus musculus OX=10090 GN=Add2 PE=1 SV=4	Add2
23.9584	24.0105	23.7594	23.9933	24.1174	24.1871			0.910519	0.189858	1.99418	Q9CX86	ROA0_MOUSE	Heterogeneous nuclear ribonucleoprotein A0 OS=Mus musculus OX=10090 GN=Hnrnpa0 PE=1 SV=1	Hnrnpa0
26.4314	25.7466	21.4391	25.797	26.0275	25.1642			0.261084	1.12386	0.709642	P60761	NEUG_MOUSE	Neurogranin OS=Mus musculus OX=10090 GN=Nrgn PE=1 SV=1	Nrgn
21.376	21.4501	21.555	21.1615	21.4369	21.5155			0.291361	-0.0890528	-0.746906	Q8VE88	F1142_MOUSE	Protein FAM114A2 OS=Mus musculus OX=10090 GN=Fam114a2 PE=1 SV=2	Fam114a2
23.1739	22.6743	23.7182	22.7679	19.7548	23.4041			0.403163	-1.21319	-1.04123	P61205	ARF3_MOUSE	ADP-ribosylation factor 3 OS=Mus musculus OX=10090 GN=Arf3 PE=2 SV=2	Arf3
24.654	24.9271	24.3578	22.925	23.6209	24.6264			0.709281	-0.922187	-1.77176	Q80U49	C170B_MOUSE	Centrosomal protein of 170 kDa protein B OS=Mus musculus OX=10090 GN=Cep170b PE=1 SV=2	Cep170b
22.9081	22.9935	23.0888	22.8791	22.9835	23.0284			0.184469	-0.0331459	-0.484619	Q3UH60	DIP2B_MOUSE	Disco-interacting protein 2 homolog B OS=Mus musculus OX=10090 GN=Dip2b PE=1 SV=1	Dip2b
25.1135	25.141	25.1527	25.2021	25.1642	25.217	+	DS m_CON m	1.35541	0.058712	3.00548	Q9WUA3	PFKAP_MOUSE	ATP-dependent 6-phosphofructokinase, platelet type OS=Mus musculus OX=10090 GN=Pfkp PE=1 SV=1	Pfkp
26.3083	26.7645	26.5419	26.4298	27.1115	26.8974			0.486086	0.274663	1.142	Q99P72	RTN4_MOUSE	Reticulon-4 OS=Mus musculus OX=10090 GN=Rtn4 PE=1 SV=2	Rtn4
21.2393	21.5797	20.9963	20.5619	20.8438	20.5968			1.29889	-0.604287	-3.16273	Q3UMY5	EMAL4_MOUSE	Echinoderm microtubule-associated protein-like 4 OS=Mus musculus OX=10090 GN=Eml4 PE=1 SV=1	Eml4
22.0175	22.1421	22.0619	21.8898	22.054	21.9611			0.802694	-0.105568	-1.76286	Q80UW2	FBX2_MOUSE	F-box only protein 2 OS=Mus musculus OX=10090 GN=Fbxo2 PE=1 SV=1	Fbxo2
24.7441	24.7895	24.9672	24.8385	24.7895	24.8904			0.0258159	0.00587082	0.0792923	Q9D0F9	PGM1_MOUSE	Phosphoglucomutase-1 OS=Mus musculus OX=10090 GN=Pgm1 PE=1 SV=4	Pgm1
21.9874	22.1249	22.1329	22.176	22.0259	21.956			0.132663	-0.0291138	-0.36276	Q78IK4	MIC27_MOUSE	MICOS complex subunit Mic27 OS=Mus musculus OX=10090 GN=Apool PE=1 SV=1	Apool
22.5657	22.0692	22.7903	22.4502	22.0587	23.2961			0.106312	0.126612	0.299492	P62311	LSM3_MOUSE	U6 snRNA-associated Sm-like protein LSm3 OS=Mus musculus OX=10090 GN=Lsm3 PE=1 SV=2	Lsm3
22.9803	22.8567	22.956	22.9314	22.9946	23.0205			0.473031	0.0511576	1.10849	Q8CGC7	SYEP_MOUSE	Bifunctional glutamate/proline--tRNA ligase OS=Mus musculus OX=10090 GN=Eprs1 PE=1 SV=4	Eprs
22.4482	22.9419	22.6229	22.4488	22.9943	22.8477			0.159217	0.0925643	0.424881	G3XA57	RFIP2_MOUSE	Rab11 family-interacting protein 2 OS=Mus musculus OX=10090 GN=Rab11fip2 PE=1 SV=1	Rab11fip2
28.0084	28.2308	28.0762	28.0762	28.0557	28.1604			0.03474	-0.00769424	-0.105133	Q64433	CH10_MOUSE	10 kDa heat shock protein, mitochondrial OS=Mus musculus OX=10090 GN=Hspe1 PE=1 SV=2	Hspe1
19.8813	20.2562	20.6073	20.6238	20.4695	20.183			0.284776	0.177166	0.71954	Q11136	PEPD_MOUSE	Xaa-Pro dipeptidase OS=Mus musculus OX=10090 GN=Pepd PE=1 SV=3	Pepd
23.8288	23.848	23.9316	23.6431	23.9134	23.9406			0.130495	-0.0371272	-0.371026	P70414	NAC1_MOUSE	Sodium/calcium exchanger 1 OS=Mus musculus OX=10090 GN=Slc8a1 PE=1 SV=1	Slc8a1
22.8023	23.1652	22.6752	23.5045	22.7881	22.7644			0.182401	0.13811	0.486738	O08989	RASM_MOUSE	Ras-related protein M-Ras OS=Mus musculus OX=10090 GN=Mras PE=1 SV=1	Mras
24.5225	24.8764	24.7492	24.1565	25.2096	25.2679			0.15296	0.161931	0.431064	P62082	RS7_MOUSE	40S ribosomal protein S7 OS=Mus musculus OX=10090 GN=Rps7 PE=2 SV=1	Rps7
23.3101	23.6757	23.5404	23.189	23.632	23.654			0.0307976	-0.0170619	-0.0920713	P12849	KAP1_MOUSE	cAMP-dependent protein kinase type I-beta regulatory subunit OS=Mus musculus OX=10090 GN=Prkar1b PE=1 SV=2	Prkar1b
20.6975	20.8616	22.1141	21.7558	20.7706	20.9101			0.0494524	-0.0788803	-0.145265	Q3U214	MAST3_MOUSE	Microtubule-associated serine/threonine-protein kinase 3 OS=Mus musculus OX=10090 GN=Mast3 PE=1 SV=3	Mast3
20.4766	19.9824	20.3772	20.4658	20.4889	20.592			0.595599	0.236849	1.51984	Q9D1P0	RM13_MOUSE	39S ribosomal protein L13, mitochondrial OS=Mus musculus OX=10090 GN=Mrpl13 PE=1 SV=1	Mrpl13
27.1115	26.8974	26.9203	27.0296	26.7389	27.019			0.149195	-0.0471757	-0.403537	Q06185	ATP5I_MOUSE	ATP synthase subunit e, mitochondrial OS=Mus musculus OX=10090 GN=Atp5me PE=1 SV=2	Atp5i
23.0924	23.1105	22.7853	23.0983	22.8433	23.1709			0.102897	0.0414607	0.286113	Q8K341	ATAT_MOUSE	Alpha-tubulin N-acetyltransferase 1 OS=Mus musculus OX=10090 GN=Atat1 PE=1 SV=1	Atat1
25.1332	24.3578	24.3307	24.5869	24.3239	25.3712			0.137937	0.153407	0.374091	O70443	GNAZ_MOUSE	Guanine nucleotide-binding protein G(z) subunit alpha OS=Mus musculus OX=10090 GN=Gnaz PE=1 SV=4	Gnaz
21.4858	21.5291	21.5623	21.4836	21.2876	21.8884			0.0500721	0.0275192	0.154373	Q3THG9	AASD1_MOUSE	Alanyl-tRNA editing protein Aarsd1 OS=Mus musculus OX=10090 GN=Aarsd1 PE=1 SV=2	Aarsd1
22.16	22.4753	22.6218	22.3589	22.2394	22.7253			0.0376027	0.0221608	0.110905	A2AP18	PLCH2_MOUSE	1-phosphatidylinositol 4,5-bisphosphate phosphodiesterase eta-2 OS=Mus musculus OX=10090 GN=Plch2 PE=1 SV=2	Plch2
22.3891	22.4202	22.3168	22.2091	22.4043	22.6519			0.12203	0.0464401	0.352532	P49813	TMOD1_MOUSE	Tropomodulin-1 OS=Mus musculus OX=10090 GN=Tmod1 PE=1 SV=2	Tmod1
26.5448	26.6458	26.7895	26.3562	26.7129	26.8019			0.0819948	-0.0363839	-0.23687	Q9R0K7	AT2B2_MOUSE	Plasma membrane calcium-transporting ATPase 2 OS=Mus musculus OX=10090 GN=Atp2b2 PE=1 SV=2	Atp2b2
27.6181	27.4938	27.2625	27.524	27.6595	27.7129			0.627418	0.174026	1.46997	Q62419	SH3G1_MOUSE	Endophilin-A2 OS=Mus musculus OX=10090 GN=Sh3gl1 PE=1 SV=1	Sh3gl1
21.942	22.1617	22.2055	22.1391	22.2683	22.4874			0.674157	0.195222	1.49797	Q9JM96	BORG4_MOUSE	Cdc42 effector protein 4 OS=Mus musculus OX=10090 GN=Cdc42ep4 PE=1 SV=1	Cdc42ep4
22.1187	25.0691	24.9584	22.4656	25.0105	24.945			0.023952	0.0916576	0.0717081	Q9D1E6	TBCB_MOUSE	Tubulin-folding cofactor B OS=Mus musculus OX=10090 GN=Tbcb PE=1 SV=2	Tbcb
20.7489	20.9503	20.7952	20.9803	20.7086	20.6097			0.19361	-0.0652332	-0.516032	Q8BG51	MIRO1_MOUSE	Mitochondrial Rho GTPase 1 OS=Mus musculus OX=10090 GN=Rhot1 PE=1 SV=1	Rhot1
18.6016	18.9724	18.9434	19.1331	18.6444	19.0741			0.22216	0.11142	0.572312	Q8BXV2	BRI3B_MOUSE	BRI3-binding protein OS=Mus musculus OX=10090 GN=Bri3bp PE=1 SV=1	Bri3bp
23.1394	22.9921	23.7695	22.9149	23.0625	23.2679			0.330469	-0.218601	-0.842601	Q9DB72	BTBDH_MOUSE	BTB/POZ domain-containing protein 17 OS=Mus musculus OX=10090 GN=Btbd17 PE=1 SV=1	Btbd17
22.3418	22.3547	22.401	22.238	22.3362	22.402			0.306005	-0.0404218	-0.793766	O35737	HNRH1_MOUSE	Heterogeneous nuclear ribonucleoprotein H OS=Mus musculus OX=10090 GN=Hnrnph1 PE=1 SV=3	Hnrnph1
19.7111	19.5667	19.2487	19.2779	19.3749	19.2915			0.538526	-0.19408	-1.38711	Q9D920	BORC5_MOUSE	BLOC-1-related complex subunit 5 OS=Mus musculus OX=10090 GN=Borcs5 PE=1 SV=1	Loh12cr1
21.3493	21.2221	21.7483	21.7402	21.3433	21.5872			0.232199	0.116995	0.596347	Q9CRD2	EMC2_MOUSE	ER membrane protein complex subunit 2 OS=Mus musculus OX=10090 GN=Emc2 PE=1 SV=1	Emc2
19.966	20.0262	20.1232	19.6088	19.8873	19.842			1.12089	-0.259093	-2.65206	Q8VD65	PI3R4_MOUSE	Phosphoinositide 3-kinase regulatory subunit 4 OS=Mus musculus OX=10090 GN=Pik3r4 PE=1 SV=3	Pik3r4
20.6906	20.9594	20.4943	20.947	20.9334	21.0164			0.698064	0.250837	1.82798	Q9JHL1	NHRF2_MOUSE	Na(+)/H(+) exchange regulatory cofactor NHE-RF2 OS=Mus musculus OX=10090 GN=Slc9a3r2 PE=1 SV=2	Slc9a3r2
23.7995	23.848	23.6649	23.848	23.7389	23.8288			0.203556	0.0344486	0.535994	O70492	SNX3_MOUSE	Sorting nexin-3 OS=Mus musculus OX=10090 GN=Snx3 PE=1 SV=3	Snx3
26.4457	26.5285	26.6181	26.4846	26.4457	26.5433			0.269873	-0.03954	-0.690102	P00920	CAH2_MOUSE	Carbonic anhydrase 2 OS=Mus musculus OX=10090 GN=Ca2 PE=1 SV=4	Ca2
22.9576	22.8273	23.0339	22.7573	22.9782	23.1987			0.095027	0.0384712	0.272904	Q5DTL9	S4A10_MOUSE	Sodium-driven chloride bicarbonate exchanger OS=Mus musculus OX=10090 GN=Slc4a10 PE=1 SV=2	Slc4a10
20.8922	20.9585	21.264	21.9845	21.0583	21.0425			0.38372	0.323488	0.974986	Q3U0S6	RAIN_MOUSE	Ras-interacting protein 1 OS=Mus musculus OX=10090 GN=Rasip1 PE=1 SV=3	Rasip1
23.48	23.7389	23.7389	23.8576	24.2317	23.48			0.341545	0.203804	0.87272	Q80X50	UBP2L_MOUSE	Ubiquitin-associated protein 2-like OS=Mus musculus OX=10090 GN=Ubap2l PE=1 SV=1	Ubap2l
24.7389	24.9225	24.9316	24.5225	24.8142	24.9539			0.276023	-0.10078	-0.711029	Q9D1G1	RAB1B_MOUSE	Ras-related protein Rab-1B OS=Mus musculus OX=10090 GN=Rab1b PE=1 SV=1	Rab1b
21.3957	21.1502	21.3789	20.8544	21.3199	21.3463			0.295884	-0.134754	-0.75579	P22723	GBRG2_MOUSE	Gamma-aminobutyric acid receptor subunit gamma-2 OS=Mus musculus OX=10090 GN=Gabrg2 PE=1 SV=3	Gabrg2
22.0961	21.9485	22.2407	22.3225	22.1301	22.2339			0.5748	0.133736	1.32381	Q922Y1	UBXN1_MOUSE	UBX domain-containing protein 1 OS=Mus musculus OX=10090 GN=Ubxn1 PE=1 SV=1	Ubxn1
22.4998	22.7939	21.8814	22.5604	22.791	22.0844			0.0906529	0.0869039	0.255612	P48428	TBCA_MOUSE	Tubulin-specific chaperone A OS=Mus musculus OX=10090 GN=Tbca PE=1 SV=3	Tbca
21.854	23.417	22.106	21.5817	21.9244	23.7182			0.0205594	-0.0509218	-0.0620435	O54901	OX2G_MOUSE	OX-2 membrane glycoprotein OS=Mus musculus OX=10090 GN=Cd200 PE=1 SV=1	Cd200
20.74	20.7677	20.9993	21.0188	21.1479	21.3658			1.21263	0.341819	2.62054	Q9D6E4	TTC9B_MOUSE	Tetratricopeptide repeat protein 9B OS=Mus musculus OX=10090 GN=Ttc9b PE=1 SV=1	Ttc9b
28.066	28.1263	27.8203	27.7389	28.2759	27.8682			0.0803196	-0.0432129	-0.231194	P46460	NSF_MOUSE	Vesicle-fusing ATPase OS=Mus musculus OX=10090 GN=Nsf PE=1 SV=2	Nsf
25.3745	25.5433	25.5696	25.3477	25.433	25.5404			0.267898	-0.0554555	-0.670361	P51150	RAB7A_MOUSE	Ras-related protein Rab-7a OS=Mus musculus OX=10090 GN=Rab7a PE=1 SV=2	Rab7a
24.7286	24.3712	24.7645	24.7895	24.5696	24.3307			0.115654	-0.0580997	-0.318328	Q8R0A7	K0513_MOUSE	Uncharacterized protein KIAA0513 OS=Mus musculus OX=10090 GN=Kiaa0513 PE=1 SV=1	Kiaa0513
22.1608	22.1485	22.624	22.1735	22.3628	22.1285			0.192867	-0.0894871	-0.519795	Q80X90	FLNB_MOUSE	Filamin-B OS=Mus musculus OX=10090 GN=Flnb PE=1 SV=3	Flnb
21.3591	21.3609	21.6456	21.4466	21.4068	21.5733			0.0645437	0.0203609	0.189193	P21126	UBL4A_MOUSE	Ubiquitin-like protein 4A OS=Mus musculus OX=10090 GN=Ubl4a PE=1 SV=1	Ubl4a
21.1803	21.5599	22.4266	21.1531	22.133	22.3818			0.115371	0.167039	0.317564	Q8VDD8	WASH1_MOUSE	WASH complex subunit 1 OS=Mus musculus OX=10090 GN=Washc1 PE=1 SV=1	Wash1
22.6857	22.6226	22.5744	22.6105	22.5289	22.6462			0.273752	-0.0323448	-0.682814	Q9R226	KHDR3_MOUSE	KH domain-containing, RNA-binding, signal transduction-associated protein 3 OS=Mus musculus OX=10090 GN=Khdrbs3 PE=1 SV=1	Khdrbs3
28.5352	28.4629	28.7486	28.4938	28.6931	28.7453			0.207966	0.061861	0.537941	P17751	TPIS_MOUSE	Triosephosphate isomerase OS=Mus musculus OX=10090 GN=Tpi1 PE=1 SV=5	Tpi1
21.3414	21.3632	21.5685	21.3452	21.6131	21.6855			0.409687	0.123524	0.978336	Q8R4H2	ARHGC_MOUSE	Rho guanine nucleotide exchange factor 12 OS=Mus musculus OX=10090 GN=Arhgef12 PE=1 SV=2	Arhgef12
24.3578	24.4614	24.0443	24.2821	24.2243	24.3712			0.0112855	0.00470479	0.0355158	Q3UJB9	EDC4_MOUSE	Enhancer of mRNA-decapping protein 4 OS=Mus musculus OX=10090 GN=Edc4 PE=1 SV=2	Edc4
21.8551	22.2009	22.0793	21.8971	21.8857	21.9855			0.454517	-0.122342	-1.15363	P70290	EM55_MOUSE	55 kDa erythrocyte membrane protein OS=Mus musculus OX=10090 GN=Mpp1 PE=1 SV=1	Mpp1
20.0388	19.5629	19.8362	17.6287	19.8414	19.8116			0.365597	-0.718703	-0.964041	Q91WK0	LRRF2_MOUSE	Leucine-rich repeat flightless-interacting protein 2 OS=Mus musculus OX=10090 GN=Lrrfip2 PE=1 SV=1	Lrrfip2
23.2961	23.6865	24.141	23.0871	23.417	23.632			0.480348	-0.329172	-1.13098	O88456	CPNS1_MOUSE	Calpain small subunit 1 OS=Mus musculus OX=10090 GN=Capns1 PE=1 SV=1	Capns1
24.2607	24.1871	24.0526	24.3101	24.0526	24.2821			0.178544	0.0481281	0.472735	P62869	ELOB_MOUSE	Elongin-B OS=Mus musculus OX=10090 GN=Elob PE=1 SV=1	Tceb2
25.8811	25.7846	26.0629	26.0317	26.0275	26.0484			0.583054	0.126349	1.54369	Q80YN3	BCAS1_MOUSE	Breast carcinoma-amplified sequence 1 homolog OS=Mus musculus OX=10090 GN=Bcas1 PE=1 SV=3	Bcas1
25.2679	25.3877	25.0854	26.6181	26.4923	26.4692	+	DS m_CON m	3.0167	1.27953	12.8813	Q8K4R4	PITC1_MOUSE	Cytoplasmic phosphatidylinositol transfer protein 1 OS=Mus musculus OX=10090 GN=Pitpnc1 PE=1 SV=1	Pitpnc1
19.5273	21.9421	22.4239	21.7306	21.2072	20.097			0.0988661	-0.286155	-0.28129	Q62083	PICK1_MOUSE	PRKCA-binding protein OS=Mus musculus OX=10090 GN=Pick1 PE=1 SV=2	Pick1
23.3645	23.4551	23.4041	23.2492	23.3239	23.4676			0.345908	-0.0609964	-0.880845	Q8BG32	PSD11_MOUSE	26S proteasome non-ATPase regulatory subunit 11 OS=Mus musculus OX=10090 GN=Psmd11 PE=1 SV=3	Psmd11
23.9495	24.019	23.7695	23.9225	23.7695	23.8288			0.337105	-0.072396	-0.835342	Q9D0S9	HINT2_MOUSE	Histidine triad nucleotide-binding protein 2, mitochondrial OS=Mus musculus OX=10090 GN=Hint2 PE=1 SV=1	Hint2
24.5522	24.5045	24.6595	24.5638	24.558	24.7543			0.266951	0.0533479	0.674294	O70251	EF1B_MOUSE	Elongation factor 1-beta OS=Mus musculus OX=10090 GN=Eef1b PE=1 SV=5	Eef1b
21.7367	21.8348	22.2248	21.6709	22.0192	22.163			0.0305429	0.0189323	0.0907062	Q14BI2	GRM2_MOUSE	Metabotropic glutamate receptor 2 OS=Mus musculus OX=10090 GN=Grm2 PE=1 SV=2	Grm2
20.5835	20.671	21.0044	20.9738	20.6717	21.461			0.445166	0.282519	1.07316	Q6P9S0	MTSS2_MOUSE	Protein MTSS 2 OS=Mus musculus OX=10090 GN=Mtss2 PE=1 SV=1	Mtss1l
24.3712	24.6096	24.7441	24.4551	24.6431	24.7129			0.0751292	0.0287412	0.215349	Q9QYJ0	DNJA2_MOUSE	DnaJ homolog subfamily A member 2 OS=Mus musculus OX=10090 GN=Dnaja2 PE=1 SV=1	Dnaja2
25.9584	26.0732	26.0609	25.9998	26.1795	26.2133			0.561409	0.100063	1.32392	Q5M8N0	CNRP1_MOUSE	CB1 cannabinoid receptor-interacting protein 1 OS=Mus musculus OX=10090 GN=Cnrip1 PE=1 SV=1	Cnrip1
22.4843	23.8191	22.193	22.0735	22.4098	22.4913			0.377409	-0.507243	-0.981758	P97492	RGS14_MOUSE	Regulator of G-protein signaling 14 OS=Mus musculus OX=10090 GN=Rgs14 PE=1 SV=2	Rgs14
25.2996	25.0275	25.0935	25.2058	25.1174	25.1095			0.0148202	0.00405439	0.0462901	P08113	ENPL_MOUSE	Endoplasmin OS=Mus musculus OX=10090 GN=Hsp90b1 PE=1 SV=2	Hsp90b1
19.4969	19.0668	19.4368	19.7141	19.5747	19.2867			0.447302	0.191663	1.04069	O55201	SPT5H_MOUSE	Transcription elongation factor SPT5 OS=Mus musculus OX=10090 GN=Supt5h PE=1 SV=1	Supt5h
20.5007	20.2919	20.6021	20.4609	20.4921	20.7203			0.308605	0.0928739	0.757594	Q8VDM6	HNRL1_MOUSE	Heterogeneous nuclear ribonucleoprotein U-like protein 1 OS=Mus musculus OX=10090 GN=Hnrnpul1 PE=1 SV=1	Hnrnpul1
20.2504	20.8929	21.3435	21.0056	21.3147	21.2141			0.41197	0.349194	1.05824	Q8CHW4	EI2BE_MOUSE	Translation initiation factor eIF-2B subunit epsilon OS=Mus musculus OX=10090 GN=Eif2b5 PE=1 SV=1	Eif2b5
22.1784	23.3511	23.0315	23.07	23.4551	22.3228			0.0692423	0.0956402	0.198138	Q8BJ42	DLGP2_MOUSE	Disks large-associated protein 2 OS=Mus musculus OX=10090 GN=Dlgap2 PE=1 SV=2	Dlgap2
26.019	25.9293	26.2133	26.1469	25.9473	26.0588			0.00930926	-0.00290044	-0.0284991	P31650	S6A11_MOUSE	Sodium- and chloride-dependent GABA transporter 3 OS=Mus musculus OX=10090 GN=Slc6a11 PE=1 SV=2	Slc6a11
22.2109	22.9312	21.9879	22.4695	21.9407	22.5585			0.0533924	-0.0537542	-0.156348	P70202	LXN_MOUSE	Latexin OS=Mus musculus OX=10090 GN=Lxn PE=1 SV=2	Lxn
17.8406	18.638	19.208	15.5632	18.3129	17.4709			0.675086	-1.44658	-1.59858	Q9CQ25	MZT2_MOUSE	Mitotic-spindle organizing protein 2 OS=Mus musculus OX=10090 GN=Mzt2 PE=1 SV=1	Mzt2
24.7995	25.9361	25.3273	25.9134	25.8093	25.7441			0.538931	0.467983	1.4093	Q00623	APOA1_MOUSE	Apolipoprotein A-I OS=Mus musculus OX=10090 GN=Apoa1 PE=1 SV=2	Apoa1
20.0101	19.7995	19.4932	19.1399	19.4631	19.7643			0.590727	-0.311847	-1.32943	Q9CWD8	NUBPL_MOUSE	Iron-sulfur protein NUBPL OS=Mus musculus OX=10090 GN=Nubpl PE=1 SV=2	Nubpl
23.632	23.6096	23.7182	23.6096	23.7895	23.7695			0.439844	0.0696297	1.05756	Q3TDK6	ROGDI_MOUSE	Protein rogdi homolog OS=Mus musculus OX=10090 GN=Rogdi PE=1 SV=2	Rogdi
25.1253	25.5983	25.6348	25.5725	25.6375	25.6153			0.353309	0.155634	0.942204	Q9D1K2	VATF_MOUSE	V-type proton ATPase subunit F OS=Mus musculus OX=10090 GN=Atp6v1f PE=1 SV=2	Atp6v1f
26.4488	26.7645	26.7389	26.0484	26.8264	26.6595			0.201054	-0.139307	-0.541599	P84091	AP2M1_MOUSE	AP-2 complex subunit mu OS=Mus musculus OX=10090 GN=Ap2m1 PE=1 SV=1	Ap2m1
23.8191	26.2262	24.1332	23.6096	26.4024	26.2768			0.232692	0.703447	0.594493	Q68FL4	SAHH3_MOUSE	Putative adenosylhomocysteinase 3 OS=Mus musculus OX=10090 GN=Ahcyl2 PE=1 SV=1	Ahcyl2
21.156	21.2859	21.3559	21.2629	21.2317	21.429			0.189408	0.0419445	0.495112	O54865	GCYB1_MOUSE	Guanylate cyclase soluble subunit beta-1 OS=Mus musculus OX=10090 GN=Gucy1b1 PE=1 SV=1	Gucy1b3
19.5133	19.1054	19.4759	19.2027	18.9144	19.2533			0.645639	-0.241379	-1.44025	O08784	TCOF_MOUSE	Treacle protein OS=Mus musculus OX=10090 GN=Tcof1 PE=1 SV=1	Tcof1
22.5301	22.4643	22.6678	22.4598	22.6793	22.9279			0.362175	0.134917	0.912019	Q68ED7	CRTC1_MOUSE	CREB-regulated transcription coactivator 1 OS=Mus musculus OX=10090 GN=Crtc1 PE=1 SV=1	Crtc1
26.5345	26.6998	26.9088	26.3393	26.6595	26.9977			0.0773695	-0.0488815	-0.223422	P51863	VA0D1_MOUSE	V-type proton ATPase subunit d 1 OS=Mus musculus OX=10090 GN=Atp6v0d1 PE=1 SV=2	Atp6v0d1
23.0616	22.9808	23.0482	23.1041	23.0514	23.2347			0.697359	0.0998236	1.66499	Q60676	PPP5_MOUSE	Serine/threonine-protein phosphatase 5 OS=Mus musculus OX=10090 GN=Ppp5c PE=1 SV=3	Ppp5c
27.6458	27.4073	27.8142	27.0914	27.3662	27.611			0.62083	-0.266214	-1.39422	Q8BMF4	ODP2_MOUSE	Dihydrolipoyllysine-residue acetyltransferase component of pyruvate dehydrogenase complex, mitochondrial OS=Mus musculus OX=10090 GN=Dlat PE=1 SV=2	Dlat
22.2291	21.989	22.2388	22.1616	22.1244	22.197			0.033206	0.00868607	0.102988	Q80UU9	PGRC2_MOUSE	Membrane-associated progesterone receptor component 2 OS=Mus musculus OX=10090 GN=Pgrmc2 PE=1 SV=2	Pgrmc2
22.2388	22.091	22.5261	21.9053	22.2797	22.2343			0.346963	-0.14558	-0.83729	P35505	FAAA_MOUSE	Fumarylacetoacetase OS=Mus musculus OX=10090 GN=Fah PE=1 SV=2	Fah
20.8491	20.9785	20.9167	21.191	20.7503	20.9963			0.174403	0.0644595	0.485116	O89079	COPE_MOUSE	Coatomer subunit epsilon OS=Mus musculus OX=10090 GN=Cope PE=1 SV=3	Cope
25.8167	25.8093	26.2372	25.7312	25.9517	26.1273			0.0326315	-0.0176474	-0.0969541	Q8BFR5	EFTU_MOUSE	Elongation factor Tu, mitochondrial OS=Mus musculus OX=10090 GN=Tufm PE=1 SV=1	Tufm
22.885	23.1134	23.0892	23.1067	23.0695	23.0767			0.277956	0.0551287	0.751976	P30416	FKBP4_MOUSE	Peptidyl-prolyl cis-trans isomerase FKBP4 OS=Mus musculus OX=10090 GN=Fkbp4 PE=1 SV=5	Fkbp4
20.4753	20.287	20.1979	20.4098	20.5458	20.1769			0.158392	0.0574284	0.424691	P70188	KIFA3_MOUSE	Kinesin-associated protein 3 OS=Mus musculus OX=10090 GN=Kifap3 PE=1 SV=1	Kifap3
25.1214	25.5667	25.558	25.4202	25.6012	25.5492			0.261439	0.10815	0.690844	P48453	PP2BB_MOUSE	Serine/threonine-protein phosphatase 2B catalytic subunit beta isoform OS=Mus musculus OX=10090 GN=Ppp3cb PE=1 SV=2	Ppp3cb
22.5858	22.8776	22.7424	22.7746	22.7883	22.8581			0.31029	0.0717557	0.813617	Q9D358	PPAC_MOUSE	Low molecular weight phosphotyrosine protein phosphatase OS=Mus musculus OX=10090 GN=Acp1 PE=1 SV=3	Acp1
19.9897	19.9221	20.2788	19.978	19.942	19.5558			0.610179	-0.238245	-1.37025	Q920B9	SP16H_MOUSE	FACT complex subunit SPT16 OS=Mus musculus OX=10090 GN=Supt16h PE=1 SV=2	Supt16h
29.4765	29.3807	28.9484	29.3001	29.0609	29.0296			0.29649	-0.138367	-0.753851	Q6PIC6	AT1A3_MOUSE	Sodium/potassium-transporting ATPase subunit alpha-3 OS=Mus musculus OX=10090 GN=Atp1a3 PE=1 SV=1	Atp1a3
22.9905	23.0689	23.071	23.2094	23.0864	23.1585			1.11102	0.107922	2.42848	Q3THS6	METK2_MOUSE	S-adenosylmethionine synthase isoform type-2 OS=Mus musculus OX=10090 GN=Mat2a PE=1 SV=2	Mat2a
18.5177	19.5658	19.3926	19.12	19.5151	19.5542			0.256914	0.237697	0.673787	Q80ZF8	AGRB3_MOUSE	Adhesion G protein-coupled receptor B3 OS=Mus musculus OX=10090 GN=Adgrb3 PE=1 SV=2	Bai3
22.0761	21.8762	22.0826	21.7269	21.8443	22.3999			0.0315523	-0.021253	-0.0973524	Q9D1I5	MCEE_MOUSE	Methylmalonyl-CoA epimerase, mitochondrial OS=Mus musculus OX=10090 GN=Mcee PE=1 SV=1	Mcee
25.1795	25.3307	24.6096	25.3444	24.2679	24.9933			0.166056	-0.171443	-0.444645	Q69ZK9	NLGN2_MOUSE	Neuroligin-2 OS=Mus musculus OX=10090 GN=Nlgn2 PE=1 SV=2	Nlgn2
25.9933	25.8361	26.1194	25.9781	25.9495	26.0793			0.0728786	0.0193691	0.213014	Q9D0K2	SCOT1_MOUSE	Succinyl-CoA:3-ketoacid coenzyme A transferase 1, mitochondrial OS=Mus musculus OX=10090 GN=Oxct1 PE=1 SV=1	Oxct1
18.3185	22.2277	22.2142	21.9544	20.0922	20.2778			0.0334463	-0.145297	-0.101657	E9Q4N7	ARI1B_MOUSE	AT-rich interactive domain-containing protein 1B OS=Mus musculus OX=10090 GN=Arid1b PE=1 SV=1	Arid1b
24.9584	25.0148	25.2571	25.0609	24.8858	24.8528			0.558188	-0.143606	-1.28115	Q8BH95	ECHM_MOUSE	Enoyl-CoA hydratase, mitochondrial OS=Mus musculus OX=10090 GN=Echs1 PE=1 SV=1	Echs1
22.5366	22.4566	22.553	22.5369	22.9855	22.7747			0.725499	0.250341	1.88307	Q9D7G0	PRPS1_MOUSE	Ribose-phosphate pyrophosphokinase 1 OS=Mus musculus OX=10090 GN=Prps1 PE=1 SV=4	Prps1
22.1421	22.054	21.9992	22.0846	22.0184	21.9762			0.298564	-0.0386918	-0.740632	P34152	FAK1_MOUSE	Focal adhesion kinase 1 OS=Mus musculus OX=10090 GN=Ptk2 PE=1 SV=4	Ptk2
19.908	19.4202	19.3067	19.487	19.7497	19.4811			0.0450856	0.0276527	0.135152	Q8R2Z5	VWA1_MOUSE	von Willebrand factor A domain-containing protein 1 OS=Mus musculus OX=10090 GN=Vwa1 PE=1 SV=1	Vwa1
25.4892	25.5898	25.3679	25.5075	25.3545	25.3545			0.393375	-0.0768108	-0.937184	P62627	DLRB1_MOUSE	Dynein light chain roadblock-type 1 OS=Mus musculus OX=10090 GN=Dynlrb1 PE=1 SV=3	Dynlrb1
19.2823	19.2328	19.4923	19.4986	19.1017	19.3703			0.0288709	-0.0122477	-0.0865968	Q9DBB8	DHDH_MOUSE	Trans-1,2-dihydrobenzene-1,2-diol dehydrogenase OS=Mus musculus OX=10090 GN=Dhdh PE=1 SV=1	Dhdh
21.6193	21.6491	21.5854	21.4968	21.5118	21.5383	+	DS m_CON m	1.86392	-0.102292	-4.63994	Q80TM9	NISCH_MOUSE	Nischarin OS=Mus musculus OX=10090 GN=Nisch PE=1 SV=2	Nisch
24.0609	24.0105	24.0526	24.0443	23.9847	24.0275			0.402991	-0.0225042	-0.953035	P62270	RS18_MOUSE	40S ribosomal protein S18 OS=Mus musculus OX=10090 GN=Rps18 PE=1 SV=3	Rps18
24.019	24.0609	26.0547	23.9933	24.217	24.1015			0.335881	-0.607576	-0.900412	P35278	RAB5C_MOUSE	Ras-related protein Rab-5C OS=Mus musculus OX=10090 GN=Rab5c PE=1 SV=2	Rab5c
19.1934	19.0092	19.1651	19.4431	19.3037	19.0516			0.461566	0.143536	1.12077	Q99PG2	OGFR_MOUSE	Opioid growth factor receptor OS=Mus musculus OX=10090 GN=Ogfr PE=1 SV=1	Ogfr
21.7778	22.0956	22.1421	21.9	22.0101	23.3511			0.32805	0.415247	0.864596	Q9JK48	SHLB1_MOUSE	Endophilin-B1 OS=Mus musculus OX=10090 GN=Sh3glb1 PE=1 SV=1	Sh3glb1
21.3648	21.1345	21.4311	21.3236	21.4012	21.6598			0.484378	0.151426	1.11599	Q3URE1	ACSF3_MOUSE	Malonate--CoA ligase ACSF3, mitochondrial OS=Mus musculus OX=10090 GN=Acsf3 PE=1 SV=2	Acsf3
22.7625	22.8479	22.5643	22.8971	22.8387	22.7955			0.535994	0.118811	1.33476	Q80WC7	AGFG2_MOUSE	Arf-GAP domain and FG repeat-containing protein 2 OS=Mus musculus OX=10090 GN=Agfg2 PE=1 SV=1	Agfg2
18.726	17.1896	19.6286	18.6048	18.353	19.4822			0.135737	0.298602	0.378001	Q9CY57	CHTOP_MOUSE	Chromatin target of PRMT1 protein OS=Mus musculus OX=10090 GN=Chtop PE=1 SV=2	Chtop
23.7895	23.5404	23.3376	23.654	23.5165	23.6865			0.162463	0.0631777	0.449018	Q60634	FLOT2_MOUSE	Flotillin-2 OS=Mus musculus OX=10090 GN=Flot2 PE=1 SV=2	Flot2
22.9263	22.8122	23.0568	21.3207	23.0174	23.1208			0.279225	-0.445437	-0.757762	Q3UTQ8	CDKL5_MOUSE	Cyclin-dependent kinase-like 5 OS=Mus musculus OX=10090 GN=Cdkl5 PE=1 SV=1	Cdkl5
19.2978	20.1702	20.4424	18.4028	19.9375	20.0908			0.308909	-0.493076	-0.770385	Q9CZP5	BCS1_MOUSE	Mitochondrial chaperone BCS1 OS=Mus musculus OX=10090 GN=Bcs1l PE=1 SV=1	Bcs1l
21.4214	21.5065	21.9348	21.3818	21.6441	21.9357			0.0501934	0.0329545	0.146175	Q91VE0	S27A4_MOUSE	Long-chain fatty acid transport protein 4 OS=Mus musculus OX=10090 GN=Slc27a4 PE=1 SV=1	Slc27a4
21.9057	22.1636	23.7695	22.059	23.8093	22.2964			0.0464154	0.108597	0.135699	E9Q8I9	FRY_MOUSE	Protein furry homolog OS=Mus musculus OX=10090 GN=Fry PE=1 SV=1	Fry
21.3949	20.4968	21.6814	20.4494	20.8269	21.7054			0.141695	-0.197163	-0.382447	Q921M3	SF3B3_MOUSE	Splicing factor 3B subunit 3 OS=Mus musculus OX=10090 GN=Sf3b3 PE=1 SV=1	Sf3b3
25.0526	25.0813	25.1795	24.945	25.1214	25.1908			0.0781493	-0.0187105	-0.226415	P70404	IDHG1_MOUSE	Isocitrate dehydrogenase [NAD] subunit gamma 1, mitochondrial OS=Mus musculus OX=10090 GN=Idh3g PE=1 SV=1	Idh3g
22.1589	21.6007	21.7098	22.4027	21.956	22.1356			0.717725	0.341652	1.59249	P97494	GSH1_MOUSE	Glutamate--cysteine ligase catalytic subunit OS=Mus musculus OX=10090 GN=Gclc PE=1 SV=4	Gclc
23.0044	23.0564	23.0264	23.1656	23.0553	23.232			0.877139	0.121875	2.26948	P61082	UBC12_MOUSE	NEDD8-conjugating enzyme Ubc12 OS=Mus musculus OX=10090 GN=Ube2m PE=1 SV=1	Ube2m
20.9064	18.9796	20.0234	21.059	20.1605	20.1798			0.311834	0.496659	0.787348	E9QAT4	SC16A_MOUSE	Protein transport protein Sec16A OS=Mus musculus OX=10090 GN=Sec16a PE=1 SV=1	Sec16a
21.4163	21.4213	21.7731	21.7629	21.5624	22.0038			0.618225	0.239475	1.37729	Q99KE1	MAOM_MOUSE	NAD-dependent malic enzyme, mitochondrial OS=Mus musculus OX=10090 GN=Me2 PE=1 SV=1	Me2
22.0778	21.1079	20.7408	20.8436	20.9447	21.1949			0.286572	-0.314383	-0.762601	P29533	VCAM1_MOUSE	Vascular cell adhesion protein 1 OS=Mus musculus OX=10090 GN=Vcam1 PE=1 SV=1	Vcam1
20.3649	19.8573	20.0576	20.8599	20.0039	18.3897			0.163789	-0.342122	-0.462895	Q924S8	SPRE1_MOUSE	Sprouty-related, EVH1 domain-containing protein 1 OS=Mus musculus OX=10090 GN=Spred1 PE=1 SV=1	Spred1
24.2463	24.5463	23.4298	24.275	23.4041	23.5638			0.310112	-0.326497	-0.763364	P07759	SPA3K_MOUSE	Serine protease inhibitor A3K OS=Mus musculus OX=10090 GN=Serpina3k PE=1 SV=2	Serpina3k
23.391	23.6971	23.7995	23.8093	23.7077	23.5522			0.155199	0.0605234	0.421194	Q5EBJ4	ERMIN_MOUSE	Ermin OS=Mus musculus OX=10090 GN=Ermn PE=1 SV=1	Ermn
24.4551	24.4298	24.5983	24.5812	24.654	24.5165			0.601567	0.0894915	1.36005	P60867	RS20_MOUSE	40S ribosomal protein S20 OS=Mus musculus OX=10090 GN=Rps20 PE=1 SV=1	Rps20
23.039	23.0673	23.8191	22.9343	23.0746	22.8922			0.505991	-0.341433	-1.30648	O88685	PRS6A_MOUSE	26S proteasome regulatory subunit 6A OS=Mus musculus OX=10090 GN=Psmc3 PE=1 SV=2	Psmc3
16.7778	18.6194	16.4925	16.2022	16.1526	16.7893			0.520251	-0.91518	-1.31268	Q91X78	ERLN1_MOUSE	Erlin-1 OS=Mus musculus OX=10090 GN=Erlin1 PE=1 SV=2	Erlin1
22.3873	22.0338	22.0751	22.2514	22.1566	22.1504			0.0591093	0.0207342	0.178307	Q8BYR5	CAPS2_MOUSE	Calcium-dependent secretion activator 2 OS=Mus musculus OX=10090 GN=Cadps2 PE=1 SV=2	Cadps2
18.6894	19.3193	19.345	19.0674	19.016	19.6911			0.174188	0.140223	0.459723	P39087	GRIK2_MOUSE	Glutamate receptor ionotropic, kainate 2 OS=Mus musculus OX=10090 GN=Grik2 PE=1 SV=4	Grik2
19.8253	19.4673	19.8496	20.0087	19.4682	19.9425			0.164245	0.0924244	0.439425	Q99JH7	CSTN3_MOUSE	Calsyntenin-3 OS=Mus musculus OX=10090 GN=Clstn3 PE=1 SV=1	Clstn3
25.5404	25.4138	25.3135	25.3031	25.5165	25.5433			0.11471	0.0317656	0.316353	F6SEU4	SYGP1_MOUSE	Ras/Rap GTPase-activating protein SynGAP OS=Mus musculus OX=10090 GN=Syngap1 PE=1 SV=2	Syngap1
23.9406	23.895	24.002	23.9847	23.9584	24.0854			0.565855	0.0636215	1.28338	P84104	SRSF3_MOUSE	Serine/arginine-rich splicing factor 3 OS=Mus musculus OX=10090 GN=Srsf3 PE=1 SV=1	Srsf3
24.141	26.8858	27.1214	26.6595	24.1488	27.2803			0.00480744	-0.019865	-0.0146786	B1AWN6	SCN2A_MOUSE	Sodium channel protein type 2 subunit alpha OS=Mus musculus OX=10090 GN=Scn2a PE=1 SV=1	Scn2a1
22.6308	22.5607	22.5164	22.596	22.7218	22.5059			0.205101	0.0385933	0.544205	Q812A2	SRGP3_MOUSE	SLIT-ROBO Rho GTPase-activating protein 3 OS=Mus musculus OX=10090 GN=Srgap3 PE=1 SV=1	Srgap3
24.4738	24.3778	24.5638	24.4362	24.5522	24.8576			0.422084	0.143475	1.04981	Q8BTM8	FLNA_MOUSE	Filamin-A OS=Mus musculus OX=10090 GN=Flna PE=1 SV=5	Flna
25.1371	25.1371	25.1871	24.976	25.1565	25.1371			0.418138	-0.0638962	-1.07204	Q9Z0E0	NCDN_MOUSE	Neurochondrin OS=Mus musculus OX=10090 GN=Ncdn PE=1 SV=1	Ncdn
19.4171	19.9828	19.1688	19.0346	18.0991	18.5824			1.22824	-0.950901	-2.62731	Q5F2E7	NUFP2_MOUSE	Nuclear fragile X mental retardation-interacting protein 2 OS=Mus musculus OX=10090 GN=Nufip2 PE=1 SV=1	Nufip2
23.5754	23.6865	26.2909	23.9134	23.7594	26.4105			0.0491184	0.176863	0.143202	P35235	PTN11_MOUSE	Tyrosine-protein phosphatase non-receptor type 11 OS=Mus musculus OX=10090 GN=Ptpn11 PE=1 SV=3	Ptpn11
22.5504	22.2157	22.2956	22.233	22.2473	22.2202			0.449648	-0.120395	-1.18942	Q5SSM3	RHG44_MOUSE	Rho GTPase-activating protein 44 OS=Mus musculus OX=10090 GN=Arhgap44 PE=1 SV=1	Arhgap44
18.7349	16.8864	18.5267	18.1299	18.212	18.6067			0.156844	0.266897	0.442762	Q9DAU1	CNPY3_MOUSE	Protein canopy homolog 3 OS=Mus musculus OX=10090 GN=Cnpy3 PE=1 SV=1	Cnpy3
19.2262	19.5742	20.0958	20.4535	20.5671	20.7345			1.28064	0.95293	3.58856	Q8C079	STRP1_MOUSE	Striatin-interacting protein 1 OS=Mus musculus OX=10090 GN=Strip1 PE=1 SV=2	Strip1
23.2535	22.0328	22.5059	23.3101	23.2339	22.6113			0.456375	0.454358	1.08536	O54833	CSK22_MOUSE	Casein kinase II subunit alpha' OS=Mus musculus OX=10090 GN=Csnk2a2 PE=1 SV=1	Csnk2a2
21.0773	20.4865	20.7926	21.1319	20.3167	20.647			0.106812	-0.0869459	-0.297969	Q63959	KCNC3_MOUSE	Potassium voltage-gated channel subfamily C member 3 OS=Mus musculus OX=10090 GN=Kcnc3 PE=1 SV=3	Kcnc3
21.7852	22.2578	22.0046	21.8389	21.7969	21.9266			0.445593	-0.161694	-1.14046	Q9D0F3	LMAN1_MOUSE	Protein ERGIC-53 OS=Mus musculus OX=10090 GN=Lman1 PE=1 SV=1	Lman1
21.2774	21.4181	21.2764	20.6901	21.3517	21.7335			0.0702859	-0.0655479	-0.212546	Q61335	BAP31_MOUSE	B-cell receptor-associated protein 31 OS=Mus musculus OX=10090 GN=Bcap31 PE=1 SV=4	Bcap31
21.5043	21.6798	21.6813	21.5096	21.7152	21.5614			0.112132	-0.0263666	-0.309477	P21447	MDR1A_MOUSE	ATP-dependent translocase ABCB1 OS=Mus musculus OX=10090 GN=Abcb1a PE=1 SV=3	Abcb1a
25.0401	24.989	25.1253	24.9134	25.2679	24.848			0.105406	-0.0417105	-0.305931	P63028	TCTP_MOUSE	Translationally-controlled tumor protein OS=Mus musculus OX=10090 GN=Tpt1 PE=1 SV=1	Tpt1
24.3239	23.0437	24.1488	24.317	24.4923	24.3101			0.504105	0.534321	1.31881	P62196	PRS8_MOUSE	26S proteasome regulatory subunit 8 OS=Mus musculus OX=10090 GN=Psmc5 PE=1 SV=1	Psmc5
20.0164	19.8648	19.8731	20.1968	19.9454	20.2612			0.853689	0.216324	1.9998	Q9CQ45	NENF_MOUSE	Neudesin OS=Mus musculus OX=10090 GN=Nenf PE=1 SV=1	Nenf
23.7895	23.7796	23.8288	23.7995	23.8093	24.0691			0.396154	0.0933088	1.04204	Q8CHP8	PGP_MOUSE	Glycerol-3-phosphate phosphatase OS=Mus musculus OX=10090 GN=Pgp PE=1 SV=1	Pgp
19.6017	20.0991	20.1348	18.9649	20.2206	19.9274			0.217274	-0.240897	-0.578405	Q8BZW8	NHLC2_MOUSE	NHL repeat-containing protein 2 OS=Mus musculus OX=10090 GN=Nhlrc2 PE=1 SV=1	Nhlrc2
23.0748	23.2462	23.4551	22.9765	23.3645	23.6096			0.0955612	0.058211	0.271211	Q8JZN5	ACAD9_MOUSE	Complex I assembly factor ACAD9, mitochondrial OS=Mus musculus OX=10090 GN=Acad9 PE=1 SV=2	Acad9
26.1312	26.4953	26.8623	25.8997	26.7895	25.8167			0.35743	-0.327674	-0.871089	Q91WD5	NDUS2_MOUSE	NADH dehydrogenase [ubiquinone] iron-sulfur protein 2, mitochondrial OS=Mus musculus OX=10090 GN=Ndufs2 PE=1 SV=1	Ndufs2
27.019	27.5898	26.17	25.9361	26.275	26.0691			0.756176	-0.832889	-1.96391	Q8R3V5	SHLB2_MOUSE	Endophilin-B2 OS=Mus musculus OX=10090 GN=Sh3glb2 PE=1 SV=2	Sh3glb2
20.4708	20.2158	20.0549	20.4179	20.0627	20.264			0.00204314	0.000995636	0.00626791	P55258	RAB8A_MOUSE	Ras-related protein Rab-8A OS=Mus musculus OX=10090 GN=Rab8a PE=1 SV=2	Rab8a
19.32	18.9476	19.6089	19.8306	19.4811	19.1566			0.292538	0.197278	0.722696	Q61120	SHC3_MOUSE	SHC-transforming protein 3 OS=Mus musculus OX=10090 GN=Shc3 PE=1 SV=2	Shc3
18.9068	18.7745	19.9369	18.7536	19.1636	19.8265			0.0291018	0.0418186	0.0866889	Q9R0I7	YLPM1_MOUSE	YLP motif-containing protein 1 OS=Mus musculus OX=10090 GN=Ylpm1 PE=2 SV=2	Ylpm1
23.5869	21.7384	22.029	21.9882	21.8345	22.1522			0.293892	-0.459784	-0.791106	Q8BLE7	VGLU2_MOUSE	Vesicular glutamate transporter 2 OS=Mus musculus OX=10090 GN=Slc17a6 PE=1 SV=1	Slc17a6
21.9348	22.2124	21.5436	21.6217	22.0499	21.4665			0.284511	-0.184255	-0.706289	Q8VBX6	MPDZ_MOUSE	Multiple PDZ domain protein OS=Mus musculus OX=10090 GN=Mpdz PE=1 SV=2	Mpdz
23.7695	23.7895	23.867	23.7389	23.8093	23.7695			0.420331	-0.0361137	-1.00186	Q8BJI1	S6A17_MOUSE	Sodium-dependent neutral amino acid transporter SLC6A17 OS=Mus musculus OX=10090 GN=Slc6a17 PE=1 SV=1	Slc6a17
20.9606	21.5409	21.5274	21.1736	20.9932	21.2478			0.395224	-0.204763	-0.995799	Q9CX00	IST1_MOUSE	IST1 homolog OS=Mus musculus OX=10090 GN=Ist1 PE=1 SV=1	Ist1
18.7499	18.5967	18.5163	17.5253	19.1617	18.5364			0.155024	-0.213174	-0.442596	Q68EF0	RAB3I_MOUSE	Rab-3A-interacting protein OS=Mus musculus OX=10090 GN=Rab3ip PE=1 SV=1	Rab3ip
21.4742	21.7213	21.9003	21.7392	21.6243	21.9316			0.162419	0.0664132	0.43507	Q923Z0	GPC5B_MOUSE	G-protein coupled receptor family C group 5 member B OS=Mus musculus OX=10090 GN=Gprc5b PE=1 SV=1	Gprc5b
24.4041	24.6153	24.8191	24.6757	24.7594	24.5983			0.185182	0.0650094	0.505807	Q8CAA7	PGM2L_MOUSE	Glucose 1,6-bisphosphate synthase OS=Mus musculus OX=10090 GN=Pgm2l1 PE=1 SV=1	Pgm2l1
20.4836	21.4336	21.3483	20.3815	20.5128	21.3517			0.325127	-0.339857	-0.791364	Q8K406	LGI3_MOUSE	Leucine-rich repeat LGI family member 3 OS=Mus musculus OX=10090 GN=Lgi3 PE=1 SV=1	Lgi3
26.433	27.1795	26.9428	26.4769	26.9428	26.726			0.200476	-0.136534	-0.528961	Q8C996	TM163_MOUSE	Transmembrane protein 163 OS=Mus musculus OX=10090 GN=Tmem163 PE=1 SV=1	Tmem163
22.5651	22.293	22.3458	22.2169	22.1759	22.4315			0.477559	-0.126545	-1.10059	Q60972	RBBP4_MOUSE	Histone-binding protein RBBP4 OS=Mus musculus OX=10090 GN=Rbbp4 PE=1 SV=5	Rbbp4
20.7554	21.4486	20.9686	20.8667	21.1731	21.1766			0.020763	0.0145957	0.0636582	A2BH40	ARI1A_MOUSE	AT-rich interactive domain-containing protein 1A OS=Mus musculus OX=10090 GN=Arid1a PE=1 SV=1	Arid1a
25.0567	24.3645	24.275	24.2317	24.5812	24.275			0.290761	-0.202792	-0.749979	P62301	RS13_MOUSE	40S ribosomal protein S13 OS=Mus musculus OX=10090 GN=Rps13 PE=1 SV=2	Rps13
22.0026	22.3376	22.2472	22.3438	22.0257	22.3889			0.138564	0.0569979	0.375258	Q6W8Q3	PC4L1_MOUSE	Purkinje cell protein 4-like protein 1 OS=Mus musculus OX=10090 GN=Pcp4l1 PE=1 SV=1	Pcp4l1
20.6774	20.6005	20.7426	20.1981	20.6314	20.7113			0.373081	-0.159852	-0.970987	Q62186	SSRD_MOUSE	Translocon-associated protein subunit delta OS=Mus musculus OX=10090 GN=Ssr4 PE=1 SV=1	Ssr4
25.4769	25.7619	26.5255	25.6944	26.5898	26.228			0.240852	0.249297	0.612587	P34884	MIF_MOUSE	Macrophage migration inhibitory factor OS=Mus musculus OX=10090 GN=Mif PE=1 SV=2	Mif
24.7024	23.4676	23.6209	24.8576	25.4488	23.5165			0.409484	0.677352	0.979962	O09061	PSB1_MOUSE	Proteasome subunit beta type-1 OS=Mus musculus OX=10090 GN=Psmb1 PE=1 SV=1	Psmb1
25.217	24.5926	24.8433	24.7129	24.7645	24.5404			0.435613	-0.2117	-1.09329	P48678	LMNA_MOUSE	Prelamin-A/C OS=Mus musculus OX=10090 GN=Lmna PE=1 SV=2	Lmna
22.8813	22.6219	22.9074	23.3239	22.9058	23.417			0.989545	0.412022	2.26754	Q9Z1Q9	SYVC_MOUSE	Valine--tRNA ligase OS=Mus musculus OX=10090 GN=Vars1 PE=1 SV=1	Vars
25.6891	25.9847	26.2944	25.4707	26.341	26.0955			0.0215353	-0.0203457	-0.0651122	Q9DC69	NDUA9_MOUSE	NADH dehydrogenase [ubiquinone] 1 alpha subcomplex subunit 9, mitochondrial OS=Mus musculus OX=10090 GN=Ndufa9 PE=1 SV=2	Ndufa9
24.5983	22.7711	25.1871	22.7391	22.9413	23.1215			0.646836	-1.2515	-1.70114	Q9CPW0	CNTP2_MOUSE	Contactin-associated protein-like 2 OS=Mus musculus OX=10090 GN=Cntnap2 PE=1 SV=2	Cntnap2
23.9316	24.4488	23.9134	23.9316	23.976	23.5754			0.543389	-0.270293	-1.24837	Q91ZA3	PCCA_MOUSE	Propionyl-CoA carboxylase alpha chain, mitochondrial OS=Mus musculus OX=10090 GN=Pcca PE=1 SV=2	Pcca
25.2856	24.895	25.1681	25.2317	25.0854	25.3101			0.273041	0.0928154	0.69728	P63158	HMGB1_MOUSE	High mobility group protein B1 OS=Mus musculus OX=10090 GN=Hmgb1 PE=1 SV=2	Hmgb1
25.3031	25.2926	25.1214	25.3239	25.1984	25.2426			0.079839	0.0159073	0.229096	Q9Z2U0	PSA7_MOUSE	Proteasome subunit alpha type-7 OS=Mus musculus OX=10090 GN=Psma7 PE=1 SV=1	Psma7
22.2244	22.1506	22.5114	22.0176	22.0679	22.4415			0.277076	-0.11983	-0.691958	Q9CZM2	RL15_MOUSE	60S ribosomal protein L15 OS=Mus musculus OX=10090 GN=Rpl15 PE=1 SV=4	Rpl15
21.6957	21.7523	22.0679	21.9377	22.1731	22.1132			0.765451	0.236054	1.74033	Q9D6U8	F162A_MOUSE	Protein FAM162A OS=Mus musculus OX=10090 GN=Fam162a PE=1 SV=1	Fam162a
19.9384	19.8814	19.7708	19.6537	19.767	19.9236			0.363299	-0.0821247	-0.888383	Q91WC0	SETD3_MOUSE	Actin-histidine N-methyltransferase OS=Mus musculus OX=10090 GN=Setd3 PE=1 SV=1	Setd3
23.2821	23.3101	23.3239	23.2245	23.3778	23.2257			0.20307	-0.0293388	-0.560154	Q923T9	KCC2G_MOUSE	Calcium/calmodulin-dependent protein kinase type II subunit gamma OS=Mus musculus OX=10090 GN=Camk2g PE=1 SV=1	Camk2g
23.2112	23.5285	23.3778	23.5404	23.3239	23.5285			0.324047	0.0917346	0.794459	O55106	STRN_MOUSE	Striatin OS=Mus musculus OX=10090 GN=Strn PE=1 SV=2	Strn
25.2571	25.1946	25.3877	25.0935	25.3031	25.3975			0.0481002	-0.0150979	-0.141958	P62962	PROF1_MOUSE	Profilin-1 OS=Mus musculus OX=10090 GN=Pfn1 PE=1 SV=2	Pfn1
22.2274	22.2714	22.5269	22.1218	22.025	22.3222			0.655531	-0.185533	-1.44966	Q8R574	KPRB_MOUSE	Phosphoribosyl pyrophosphate synthase-associated protein 2 OS=Mus musculus OX=10090 GN=Prpsap2 PE=1 SV=1	Prpsap2
25.5045	25.5045	25.6012	25.5255	25.5522	25.5345			0.0064511	0.000683467	0.0206041	Q9D8N0	EF1G_MOUSE	Elongation factor 1-gamma OS=Mus musculus OX=10090 GN=Eef1g PE=1 SV=3	Eef1g
21.658	21.7956	21.8366	21.685	21.9617	21.9878			0.427395	0.114801	1.03517	Q6KAR6	EXOC3_MOUSE	Exocyst complex component 3 OS=Mus musculus OX=10090 GN=Exoc3 PE=1 SV=2	Exoc3
19.8831	19.3672	19.8218	20.1621	19.9825	19.5272			0.329292	0.199934	0.801847	Q8VCR7	ABHEB_MOUSE	Protein ABHD14B OS=Mus musculus OX=10090 GN=Abhd14b PE=1 SV=1	Abhd14b
24.9933	25.0148	25.1449	25.0443	25.1488	25.1253			0.402952	0.0551217	0.96758	Q8R1I1	QCR9_MOUSE	Cytochrome b-c1 complex subunit 9 OS=Mus musculus OX=10090 GN=Uqcr10 PE=1 SV=1	Uqcr10
23.6865	23.8764	23.654	23.6431	23.48	23.7389			0.503838	-0.118308	-1.15331	Q5SQX6	CYFP2_MOUSE	Cytoplasmic FMR1-interacting protein 2 OS=Mus musculus OX=10090 GN=Cyfip2 PE=1 SV=2	Cyfip2
24.4862	24.5045	24.6096	24.558	24.6486	24.7441			0.797932	0.116793	1.7676	Q62426	CYTB_MOUSE	Cystatin-B OS=Mus musculus OX=10090 GN=Cstb PE=1 SV=1	Cstb
18.0835	18.0507	18.1142	17.9279	18.3069	18.4388			0.344087	0.141738	0.918952	Q8K003	TMA7_MOUSE	Translation machinery-associated protein 7 OS=Mus musculus OX=10090 GN=Tma7 PE=3 SV=1	Tma7
22.9367	22.9348	22.8666	22.7752	22.9548	22.975			0.0542929	-0.0110346	-0.163289	Q922Q8	LRC59_MOUSE	Leucine-rich repeat-containing protein 59 OS=Mus musculus OX=10090 GN=Lrrc59 PE=1 SV=1	Lrrc59
26.8623	26.2909	26.6998	25.9406	25.5812	25.7363	+	DS m_CON m	1.73607	-0.86495	-4.33967	Q8BWF0	SSDH_MOUSE	Succinate-semialdehyde dehydrogenase, mitochondrial OS=Mus musculus OX=10090 GN=Aldh5a1 PE=1 SV=1	Aldh5a1
24.317	24.3778	24.5105	24.3578	24.3376	24.3239			0.40746	-0.0620168	-1.06971	Q05920	PYC_MOUSE	Pyruvate carboxylase, mitochondrial OS=Mus musculus OX=10090 GN=Pc PE=1 SV=1	Pc
22.1748	21.9482	22.5487	22.0629	21.7817	21.8245			0.725609	-0.334195	-1.70766	Q8K0Z7	TACO1_MOUSE	Translational activator of cytochrome c oxidase 1 OS=Mus musculus OX=10090 GN=Taco1 PE=1 SV=1	Taco1
21.7855	21.6874	21.6339	22.2338	21.4664	21.905			0.271675	0.16611	0.732844	Q6ZPF3	TIAM2_MOUSE	Rho guanine nucleotide exchange factor TIAM2 OS=Mus musculus OX=10090 GN=Tiam2 PE=1 SV=2	Tiam2
20.2815	20.5933	19.9069	19.8918	19.9348	17.7646			0.563721	-1.06351	-1.43074	Q8K3X4	I2BPL_MOUSE	Probable E3 ubiquitin-protein ligase IRF2BPL OS=Mus musculus OX=10090 GN=Irf2bpl PE=1 SV=1	Irf2bpl
23.0354	22.9847	23.0636	22.8083	23.059	23.3778			0.1101	0.0538082	0.323368	Q8CHT1	NGEF_MOUSE	Ephexin-1 OS=Mus musculus OX=10090 GN=Ngef PE=1 SV=1	Ngef
21.6096	21.4292	21.5418	21.5433	21.6508	21.8457			0.644111	0.153013	1.48628	Q8BH04	PCKGM_MOUSE	Phosphoenolpyruvate carboxykinase [GTP], mitochondrial OS=Mus musculus OX=10090 GN=Pck2 PE=1 SV=1	Pck2
25.7796	25.6486	25.6757	25.7594	25.6012	25.7441			0.00128326	0.000253677	0.00394644	P62874	GBB1_MOUSE	Guanine nucleotide-binding protein G(I)/G(S)/G(T) subunit beta-1 OS=Mus musculus OX=10090 GN=Gnb1 PE=1 SV=3	Gnb1
22.0548	22.2326	22.1788	22.2117	22.3304	22.2245			0.690096	0.10012	1.54679	O55013	TPPC3_MOUSE	Trafficking protein particle complex subunit 3 OS=Mus musculus OX=10090 GN=Trappc3 PE=1 SV=1	Trappc3
23.1047	25.5255	23.1687	23.0936	22.9389	23.0472			0.428252	-0.906434	-1.13617	O35927	CTND2_MOUSE	Catenin delta-2 OS=Mus musculus OX=10090 GN=Ctnnd2 PE=1 SV=1	Ctnnd2
26.4073	25.7945	26.1488	25.9539	25.4138	26.1546			0.411239	-0.276103	-0.973225	Q8K3J1	NDUS8_MOUSE	NADH dehydrogenase [ubiquinone] iron-sulfur protein 8, mitochondrial OS=Mus musculus OX=10090 GN=Ndufs8 PE=1 SV=1	Ndufs8
26.976	27.1015	26.8623	27.0084	27.0084	26.8385			0.114204	-0.0281785	-0.315445	Q99JF8	PSIP1_MOUSE	PC4 and SFRS1-interacting protein OS=Mus musculus OX=10090 GN=Psip1 PE=1 SV=1	Psip1
20.7162	20.5204	20.4117	20.8345	20.6109	20.4029			0.162297	0.0666459	0.435057	P70362	UFD1_MOUSE	Ubiquitin recognition factor in ER-associated degradation protein 1 OS=Mus musculus OX=10090 GN=Ufd1 PE=1 SV=2	Ufd1l
23.2206	24.0691	24.0105	24.3578	24.0609	23.9406			0.480921	0.353022	1.17524	P14869	RLA0_MOUSE	60S acidic ribosomal protein P0 OS=Mus musculus OX=10090 GN=Rplp0 PE=1 SV=3	Rplp0
22.7795	22.8964	22.9811	22.768	22.9759	23.0251			0.139898	0.0372976	0.380277	Q9D1D4	TMEDA_MOUSE	Transmembrane emp24 domain-containing protein 10 OS=Mus musculus OX=10090 GN=Tmed10 PE=1 SV=1	Tmed10
20.8026	20.8767	20.8413	20.6598	20.8091	20.7131			0.975648	-0.112852	-2.32084	Q99KW9	TIP_MOUSE	T-cell immunomodulatory protein OS=Mus musculus OX=10090 GN=Itfg1 PE=1 SV=2	Itfg1
20.3921	20.8287	20.7423	20.7014	20.3656	20.9678			0.0367765	0.0239194	0.108978	Q9D1J1	NECP2_MOUSE	Adaptin ear-binding coat-associated protein 2 OS=Mus musculus OX=10090 GN=Necap2 PE=1 SV=1	Necap2
23.0691	23.2961	22.8669	23.1046	23.2286	23.5638			0.526621	0.221629	1.1987	Q7TMY8	HUWE1_MOUSE	E3 ubiquitin-protein ligase HUWE1 OS=Mus musculus OX=10090 GN=Huwe1 PE=1 SV=5	Huwe1
28.0864	28.1361	27.632	27.9595	27.6998	27.6798			0.3807	-0.171848	-0.934131	P62631	EF1A2_MOUSE	Elongation factor 1-alpha 2 OS=Mus musculus OX=10090 GN=Eef1a2 PE=1 SV=1	Eef1a2
21.1188	21.23	21.0124	20.4969	21.1682	21.0665			0.372685	-0.209871	-0.962144	Q8CH25	SLTM_MOUSE	SAFB-like transcription modulator OS=Mus musculus OX=10090 GN=Sltm PE=1 SV=1	Sltm
23.2961	23.3778	23.2961	23.48	23.6096	23.4298			1.24938	0.183119	3.0472	Q9QYF9	NDRG3_MOUSE	Protein NDRG3 OS=Mus musculus OX=10090 GN=Ndrg3 PE=1 SV=1	Ndrg3
25.1371	25.4583	24.7796	25.2891	24.7077	24.7745			0.304806	-0.201202	-0.748986	Q91XM9	DLG2_MOUSE	Disks large homolog 2 OS=Mus musculus OX=10090 GN=Dlg2 PE=1 SV=2	Dlg2
19.9204	20.0132	19.8089	19.9124	19.8534	20.1281			0.186894	0.0504576	0.493407	Q07235	GDN_MOUSE	Glia-derived nexin OS=Mus musculus OX=10090 GN=Serpine2 PE=1 SV=2	Serpine2
20.4707	18.7416	20.6454	20.4494	20.9353	20.8913			0.502272	0.806092	1.28545	Q9CZW4	ACSL3_MOUSE	Long-chain-fatty-acid--CoA ligase 3 OS=Mus musculus OX=10090 GN=Acsl3 PE=1 SV=2	Acsl3
29.8112	29.6948	29.9677	29.7517	29.7047	29.6848			0.531284	-0.110811	-1.35905	P63017	HSP7C_MOUSE	Heat shock cognate 71 kDa protein OS=Mus musculus OX=10090 GN=Hspa8 PE=1 SV=1	Hspa8
24.6595	24.5165	24.6486	24.6486	24.7945	24.7129			0.818512	0.110475	1.77039	Q8R1Q8	DC1L1_MOUSE	Cytoplasmic dynein 1 light intermediate chain 1 OS=Mus musculus OX=10090 GN=Dync1li1 PE=1 SV=1	Dync1li1
20.8295	21.7051	21.5555	21.3529	21.5942	22.0479			0.369731	0.30165	0.890987	Q61599	GDIR2_MOUSE	Rho GDP-dissociation inhibitor 2 OS=Mus musculus OX=10090 GN=Arhgdib PE=1 SV=3	Arhgdib
23.9406	23.8576	23.867	23.848	24.0443	23.9847			0.450581	0.0706132	1.10801	O35405	PLD3_MOUSE	5'-3' exonuclease PLD3 OS=Mus musculus OX=10090 GN=Pld3 PE=1 SV=1	Pld3
29.0531	29.1435	29.3066	28.8415	29.1747	29.2308			0.231191	-0.0853964	-0.599834	P68368	TBA4A_MOUSE	Tubulin alpha-4A chain OS=Mus musculus OX=10090 GN=Tuba4a PE=1 SV=1	Tuba4a
29.2353	28.611	29.2353	29.203	29.4012	29.1015			0.364406	0.207996	0.920562	Q9DBJ1	PGAM1_MOUSE	Phosphoglycerate mutase 1 OS=Mus musculus OX=10090 GN=Pgam1 PE=1 SV=3	Pgam1
18.7282	18.1473	18.9351	17.025	17.2655	18.8079			0.615006	-0.904123	-1.49128	O89026	ROBO1_MOUSE	Roundabout homolog 1 OS=Mus musculus OX=10090 GN=Robo1 PE=1 SV=1	Robo1
28.8019	28.8887	28.8682	28.8385	28.8799	28.9622			0.375826	0.0406075	0.906142	Q60932	VDAC1_MOUSE	Voltage-dependent anion-selective channel protein 1 OS=Mus musculus OX=10090 GN=Vdac1 PE=1 SV=3	Vdac1
21.0639	20.8407	21.2646	21.0042	21.2297	21.1505			0.193248	0.0717379	0.515757	Q8R1X6	SPART_MOUSE	Spartin OS=Mus musculus OX=10090 GN=Spart PE=1 SV=1	Spg20
21.4206	21.4934	21.4816	21.6381	21.5059	21.2831			0.0316395	0.0104574	0.0986194	B5TVM2	ILDR2_MOUSE	Immunoglobulin-like domain-containing receptor 2 OS=Mus musculus OX=10090 GN=Ildr2 PE=1 SV=2	Ildr2
26.433	26.1984	26.4999	26.3562	26.4676	26.5463			0.296052	0.0795956	0.74543	P09671	SODM_MOUSE	Superoxide dismutase [Mn], mitochondrial OS=Mus musculus OX=10090 GN=Sod2 PE=1 SV=3	Sod2
21.3588	21.919	21.6896	21.1126	21.6472	21.3276			0.58156	-0.293387	-1.30485	Q8BMI3	GGA3_MOUSE	ADP-ribosylation factor-binding protein GGA3 OS=Mus musculus OX=10090 GN=Gga3 PE=1 SV=2	Gga3
21.1868	21.4582	21.277	21.2888	21.2666	21.2928			0.103718	-0.0245978	-0.306661	Q8K0D5	EFGM_MOUSE	Elongation factor G, mitochondrial OS=Mus musculus OX=10090 GN=Gfm1 PE=1 SV=1	Gfm1
22.0669	21.9726	22.4267	21.9342	22.2547	22.3949			0.0706946	0.0392392	0.201998	Q6GQS1	SCMC3_MOUSE	Calcium-binding mitochondrial carrier protein SCaMC-3 OS=Mus musculus OX=10090 GN=Slc25a23 PE=1 SV=1	Slc25a23
28.6831	28.3196	28.6595	28.509	28.2262	28.8142			0.0627885	-0.037597	-0.182117	P62259	1433E_MOUSE	14-3-3 protein epsilon OS=Mus musculus OX=10090 GN=Ywhae PE=1 SV=1	Ywhae
20.6594	20.5049	20.6974	20.6871	20.7953	20.9118			0.945374	0.177485	2.02585	Q6ZWV3	RL10_MOUSE	60S ribosomal protein L10 OS=Mus musculus OX=10090 GN=Rpl10 PE=1 SV=3	Rpl10
21.7782	21.647	21.939	21.7804	21.9635	22.0949			0.564818	0.158189	1.27289	Q64442	DHSO_MOUSE	Sorbitol dehydrogenase OS=Mus musculus OX=10090 GN=Sord PE=1 SV=3	Sord
19.3713	18.9279	19.8472	19.3058	19.7463	20.2008			0.425074	0.368821	0.995736	Q9EQK5	MVP_MOUSE	Major vault protein OS=Mus musculus OX=10090 GN=Mvp PE=1 SV=4	Mvp
20.188	20.511	20.5666	20.2372	20.4881	20.825			0.171736	0.094923	0.458149	Q9JMG3	TMUB1_MOUSE	Transmembrane and ubiquitin-like domain-containing protein 1 OS=Mus musculus OX=10090 GN=Tmub1 PE=1 SV=1	Tmub1
22.1126	19.9018	17.8207	17.6743	20.0976	22.6498			0.0348113	0.195526	0.103066	A2AQ19	RTF1_MOUSE	RNA polymerase-associated protein RTF1 homolog OS=Mus musculus OX=10090 GN=Rtf1 PE=1 SV=1	Rtf1
23.5404	23.3511	23.7492	24.0935	23.7182	23.6865			0.751742	0.2858	1.64189	Q99K51	PLST_MOUSE	Plastin-3 OS=Mus musculus OX=10090 GN=Pls3 PE=1 SV=3	Pls3
27.2445	27.8142	27.2262	26.976	27.6998	27.2262			0.167765	-0.127649	-0.444944	P0CG50	UBC_MOUSE	Polyubiquitin-C OS=Mus musculus OX=10090 GN=Ubc PE=1 SV=2	Ubc
23.3778	23.6431	23.5983	23.3778	23.4041	23.6865			0.145167	-0.0502917	-0.391741	Q8R326	PSPC1_MOUSE	Paraspeckle component 1 OS=Mus musculus OX=10090 GN=Pspc1 PE=1 SV=1	Pspc1
21.9587	21.6646	22.0787	22.0373	21.9447	22.2493			0.498807	0.176418	1.15683	Q5XG69	F169A_MOUSE	Soluble lamin-associated protein of 75 kDa OS=Mus musculus OX=10090 GN=Fam169a PE=1 SV=3	Fam169a
20.7891	21.1041	20.7885	21.0396	21.3851	21.2608			1.07841	0.334609	2.29519	Q8R146	APEH_MOUSE	Acylamino-acid-releasing enzyme OS=Mus musculus OX=10090 GN=Apeh PE=1 SV=3	Apeh
20.8047	20.6488	20.9489	20.628	20.9218	21.1782			0.229284	0.108561	0.599701	Q9WUP7	UCHL5_MOUSE	Ubiquitin carboxyl-terminal hydrolase isozyme L5 OS=Mus musculus OX=10090 GN=Uchl5 PE=1 SV=2	Uchl5
20.9346	20.8146	21.0193	19.7812	20.8107	21.0255			0.373256	-0.383726	-0.987526	P97393	RHG05_MOUSE	Rho GTPase-activating protein 5 OS=Mus musculus OX=10090 GN=Arhgap5 PE=1 SV=2	Arhgap5
23.391	23.48	23.6096	23.5165	23.4923	23.6431			0.290368	0.0570768	0.724023	Q8R127	SCPDL_MOUSE	Saccharopine dehydrogenase-like oxidoreductase OS=Mus musculus OX=10090 GN=Sccpdh PE=1 SV=1	Sccpdh
21.8574	21.9249	22.232	21.7881	22.2339	22.3057			0.200877	0.104481	0.525708	O70435	PSA3_MOUSE	Proteasome subunit alpha type-3 OS=Mus musculus OX=10090 GN=Psma3 PE=1 SV=3	Psma3
21.5274	22.1697	21.9544	21.4734	22.0161	22.338			0.0644701	0.0586573	0.186184	Q8R361	RFIP5_MOUSE	Rab11 family-interacting protein 5 OS=Mus musculus OX=10090 GN=Rab11fip5 PE=1 SV=2	Rab11fip5
19.7212	18.8701	19.6286	19.7215	19.4364	18.3603			0.177405	-0.233885	-0.473027	Q8BGT7	SPF30_MOUSE	Survival of motor neuron-related-splicing factor 30 OS=Mus musculus OX=10090 GN=Smndc1 PE=1 SV=1	Smndc1
24.7594	24.7645	24.9134	24.8191	24.8764	24.5754			0.198197	-0.0554409	-0.527005	P97315	CSRP1_MOUSE	Cysteine and glycine-rich protein 1 OS=Mus musculus OX=10090 GN=Csrp1 PE=1 SV=3	Csrp1
25.0233	24.9539	24.9933	25.0401	25.019	25.065			0.954071	0.0511812	2.12641	P47911	RL6_MOUSE	60S ribosomal protein L6 OS=Mus musculus OX=10090 GN=Rpl6 PE=1 SV=3	Rpl6
22.6172	23.1885	23.9406	22.5885	22.856	24.1174			0.0341059	-0.0614669	-0.101175	Q8BIJ6	SYIM_MOUSE	Isoleucine--tRNA ligase, mitochondrial OS=Mus musculus OX=10090 GN=Iars2 PE=1 SV=1	Iars2
22.0456	22.0608	22.2902	22.0354	22.1444	22.1598			0.0737268	-0.0189877	-0.215029	Q5SXY1	CYTSB_MOUSE	Cytospin-B OS=Mus musculus OX=10090 GN=Specc1 PE=1 SV=2	Specc1
22.0258	23.9933	23.6649	23.5045	24.5869	23.1903			0.286791	0.532509	0.718523	Q9JJY3	NSMA2_MOUSE	Sphingomyelin phosphodiesterase 3 OS=Mus musculus OX=10090 GN=Smpd3 PE=1 SV=1	Smpd3
23.7796	22.857	23.654	22.5734	23.0829	22.208			0.981289	-0.808742	-2.10347	P08032	SPTA1_MOUSE	Spectrin alpha chain, erythrocytic 1 OS=Mus musculus OX=10090 GN=Spta1 PE=1 SV=3	Spta1
21.5989	21.6455	21.8405	21.4838	21.6232	21.737			0.315447	-0.0802905	-0.7711	Q9QYJ3	DNJB1_MOUSE	DnaJ homolog subfamily B member 1 OS=Mus musculus OX=10090 GN=Dnajb1 PE=1 SV=3	Dnajb1
24.8858	23.3511	23.1171	23.2961	23.0959	25.0062			0.00589144	0.0147692	0.017975	Q922D8	C1TC_MOUSE	C-1-tetrahydrofolate synthase, cytoplasmic OS=Mus musculus OX=10090 GN=Mthfd1 PE=1 SV=4	Mthfd1
25.0732	25.673	24.9225	25.0062	25.7155	25.0609			0.0399398	0.0379747	0.117487	P61161	ARP2_MOUSE	Actin-related protein 2 OS=Mus musculus OX=10090 GN=Actr2 PE=1 SV=1	Actr2
22.3777	22.4942	22.6198	22.5221	22.5279	22.6448			0.338383	0.0677376	0.841196	Q9CZS1	AL1B1_MOUSE	Aldehyde dehydrogenase X, mitochondrial OS=Mus musculus OX=10090 GN=Aldh1b1 PE=1 SV=1	Aldh1b1
20.4442	20.2021	20.1746	20.362	19.9995	20.062			0.393987	-0.132491	-0.940332	Q8BNN1	SPA2L_MOUSE	Spermatogenesis-associated protein 2-like protein OS=Mus musculus OX=10090 GN=Spata2l PE=1 SV=1	Spata2l
23.3239	23.7796	23.5869	23.3645	23.5754	23.7895			0.024196	0.0130431	0.0723556	F8VPU2	FARP1_MOUSE	FERM, ARHGEF and pleckstrin domain-containing protein 1 OS=Mus musculus OX=10090 GN=Farp1 PE=1 SV=1	Farp1
23.0933	22.4711	23.1597	23.2821	23.391	24.1946			0.90497	0.714497	1.97487	Q91WJ8	FUBP1_MOUSE	Far upstream element-binding protein 1 OS=Mus musculus OX=10090 GN=Fubp1 PE=1 SV=1	Fubp1
20.356	20.787	20.8785	21.2452	21.1716	21.355			1.24674	0.583396	3.43789	Q91WT9	CBS_MOUSE	Cystathionine beta-synthase OS=Mus musculus OX=10090 GN=Cbs PE=1 SV=3	Cbs
21.5947	21.6574	21.7094	21.5957	21.6271	21.8206			0.124771	0.0272497	0.350475	Q99JX3	GORS2_MOUSE	Golgi reassembly-stacking protein 2 OS=Mus musculus OX=10090 GN=Gorasp2 PE=1 SV=3	Gorasp2
28.0243	27.8682	27.7708	27.9428	27.0813	27.8264			0.373208	-0.270936	-0.968388	P63011	RAB3A_MOUSE	Ras-related protein Rab-3A OS=Mus musculus OX=10090 GN=Rab3a PE=1 SV=1	Rab3a
29.94	30.0737	29.8264	29.9117	29.995	29.9814			0.0710952	0.0160109	0.210735	P14094	AT1B1_MOUSE	Sodium/potassium-transporting ATPase subunit beta-1 OS=Mus musculus OX=10090 GN=Atp1b1 PE=1 SV=1	Atp1b1
22.8998	22.8447	23.1124	22.9047	23.5754	23.7077			0.678524	0.443627	1.69562	Q8VE70	PDC10_MOUSE	Programmed cell death protein 10 OS=Mus musculus OX=10090 GN=Pdcd10 PE=1 SV=1	Pdcd10
21.3618	20.0822	21.5179	22.8558	21.4423	23.3376			0.989335	1.55791	2.13932	Q0VGY8	TANC1_MOUSE	Protein TANC1 OS=Mus musculus OX=10090 GN=Tanc1 PE=1 SV=2	Tanc1
21.291	21.231	21.4629	21.478	21.3444	21.5233			0.607606	0.120295	1.36983	Q9D0A3	ARPIN_MOUSE	Arpin OS=Mus musculus OX=10090 GN=Arpin PE=1 SV=1	Arpin
23.5165	23.4298	23.417	23.3511	23.4551	23.7077			0.162398	0.0501874	0.454657	O88844	IDHC_MOUSE	Isocitrate dehydrogenase [NADP] cytoplasmic OS=Mus musculus OX=10090 GN=Idh1 PE=1 SV=2	Idh1
23.2679	23.5045	23.2961	23.3101	23.3239	23.391			0.0614673	-0.0144946	-0.184229	Q07076	ANXA7_MOUSE	Annexin A7 OS=Mus musculus OX=10090 GN=Anxa7 PE=1 SV=2	Anxa7
20.6735	20.0712	21.071	21.1762	20.3986	21.1648			0.325518	0.307962	0.79335	O35668	HAP1_MOUSE	Huntingtin-associated protein 1 OS=Mus musculus OX=10090 GN=Hap1 PE=1 SV=1	Hap1
23.895	24.1642	24.141	23.9316	24.1015	24.3578			0.156261	0.0635344	0.421079	Q9ESN6	TRIM2_MOUSE	Tripartite motif-containing protein 2 OS=Mus musculus OX=10090 GN=Trim2 PE=1 SV=1	Trim2
25.4073	24.019	26.4008	25.217	25.3511	25.4583			0.030414	0.0664012	0.095649	Q91XV3	BASP1_MOUSE	Brain acid soluble protein 1 OS=Mus musculus OX=10090 GN=Basp1 PE=1 SV=3	Basp1
20.9314	20.6854	19.7318	20.9672	20.225	19.9324			0.0537193	-0.074693	-0.156199	Q7TSE6	ST38L_MOUSE	Serine/threonine-protein kinase 38-like OS=Mus musculus OX=10090 GN=Stk38l PE=1 SV=2	Stk38l
21.5746	21.7362	20.8415	21.2168	20.7114	20.9831			0.560405	-0.413642	-1.32744	Q9DC61	MPPA_MOUSE	Mitochondrial-processing peptidase subunit alpha OS=Mus musculus OX=10090 GN=Pmpca PE=1 SV=1	Pmpca
21.8378	21.8038	21.8916	22.9239	23.2189	22.1269			0.971793	0.912219	2.78829	A2AFR3	FRPD4_MOUSE	FERM and PDZ domain-containing protein 4 OS=Mus musculus OX=10090 GN=Frmpd4 PE=1 SV=1	Frmpd4
19.4642	19.5024	19.8299	19.8721	19.7856	19.6359			0.521564	0.165728	1.22751	A2ASZ8	SCMC2_MOUSE	Calcium-binding mitochondrial carrier protein SCaMC-2 OS=Mus musculus OX=10090 GN=Slc25a25 PE=1 SV=1	Slc25a25
19.6675	19.5976	19.2392	19.5441	19.3474	19.5448			0.0514818	-0.0226758	-0.153173	Q8BVL9	JKIP1_MOUSE	Janus kinase and microtubule-interacting protein 1 OS=Mus musculus OX=10090 GN=Jakmip1 PE=1 SV=2	Jakmip1
25.6784	25.5404	25.7441	25.5345	25.2961	25.4266			1.2017	-0.235216	-2.57409	Q9CPP6	NDUA5_MOUSE	NADH dehydrogenase [ubiquinone] 1 alpha subcomplex subunit 5 OS=Mus musculus OX=10090 GN=Ndufa5 PE=1 SV=3	Ndufa5
25.8599	25.4234	25.604	25.8312	25.7024	25.8858			0.52731	0.177345	1.28687	Q62188	DPYL3_MOUSE	Dihydropyrimidinase-related protein 3 OS=Mus musculus OX=10090 GN=Dpysl3 PE=1 SV=1	Dpysl3
28.673	28.4707	28.9031	28.9896	29.1312	28.8019			0.848639	0.291953	1.85778	P08553	NFM_MOUSE	Neurofilament medium polypeptide OS=Mus musculus OX=10090 GN=Nefm PE=1 SV=4	Nefm
24.8142	24.9977	24.9316	24.867	25.1984	25.0484			0.469434	0.123459	1.12455	Q8BWY3	ERF1_MOUSE	Eukaryotic peptide chain release factor subunit 1 OS=Mus musculus OX=10090 GN=Etf1 PE=1 SV=4	Etf1
23.1964	23.3511	23.4298	22.8753	23.2459	23.2961			0.52274	-0.186672	-1.24974	Q8VCD6	REEP2_MOUSE	Receptor expression-enhancing protein 2 OS=Mus musculus OX=10090 GN=Reep2 PE=1 SV=2	Reep2
31.0544	30.8974	31.1052	30.9609	30.9746	31.0673			0.0888818	-0.0180887	-0.255002	P16858	G3P_MOUSE	Glyceraldehyde-3-phosphate dehydrogenase OS=Mus musculus OX=10090 GN=Gapdh PE=1 SV=2	Gapdh
23.48	23.895	23.7077	23.3376	24.0854	23.7286			0.0307374	0.0229327	0.0928255	Q5RJI5	BRSK1_MOUSE	Serine/threonine-protein kinase BRSK1 OS=Mus musculus OX=10090 GN=Brsk1 PE=1 SV=1	Brsk1
20.0919	20.7508	20.5554	20.4538	20.6862	21.0171			0.421987	0.252998	0.993211	Q4VBD2	TAPT1_MOUSE	Transmembrane anterior posterior transformation protein 1 OS=Mus musculus OX=10090 GN=Tapt1 PE=1 SV=2	Tapt1
23.6096	22.6229	22.5121	23.5638	22.5993	22.394			0.0424322	-0.0624765	-0.124519	Q8CGY8	OGT1_MOUSE	UDP-N-acetylglucosamine--peptide N-acetylglucosaminyltransferase 110 kDa subunit OS=Mus musculus OX=10090 GN=Ogt PE=1 SV=2	Ogt
26.2643	26.452	26.2499	26.2445	26.317	26.2077			0.36249	-0.0656694	-0.90464	P59999	ARPC4_MOUSE	Actin-related protein 2/3 complex subunit 4 OS=Mus musculus OX=10090 GN=Arpc4 PE=1 SV=3	Arpc4
20.8745	20.6198	20.8098	20.6136	20.6021	20.8474			0.294123	-0.0803038	-0.726183	Q5SUC9	SCO1_MOUSE	Protein SCO1 homolog, mitochondrial OS=Mus musculus OX=10090 GN=Sco1 PE=1 SV=1	Sco1
22.3888	22.486	23.4676	23.2293	23.2961	22.7617			0.324703	0.314901	0.821409	P83510	TNIK_MOUSE	Traf2 and NCK-interacting protein kinase OS=Mus musculus OX=10090 GN=Tnik PE=1 SV=2	Tnik
27.5463	27.965	27.341	27.3992	27.4473	27.5389			0.311385	-0.15563	-0.827212	P46096	SYT1_MOUSE	Synaptotagmin-1 OS=Mus musculus OX=10090 GN=Syt1 PE=1 SV=1	Syt1
21.4752	21.4595	21.4258	21.5973	21.3108	21.6832			0.247441	0.0769742	0.678082	Q9JIW9	RALB_MOUSE	Ras-related protein Ral-B OS=Mus musculus OX=10090 GN=Ralb PE=1 SV=1	Ralb
21.5785	21.2209	21.4242	21.3284	21.5089	21.5188			0.13267	0.044157	0.366043	Q99JX4	EIF3M_MOUSE	Eukaryotic translation initiation factor 3 subunit M OS=Mus musculus OX=10090 GN=Eif3m PE=1 SV=1	Eif3m
21.2455	21.3037	21.2555	21.1163	20.9677	21.5348			0.124572	-0.0619965	-0.36311	Q5FW52	MLIP_MOUSE	Muscular LMNA-interacting protein OS=Mus musculus OX=10090 GN=Mlip PE=1 SV=1	Mlip
24.9088	25.1135	25.1681	25.5345	25.0526	24.8385			0.125376	0.0783736	0.355572	Q6A068	CDC5L_MOUSE	Cell division cycle 5-like protein OS=Mus musculus OX=10090 GN=Cdc5l PE=1 SV=2	Cdc5l
22.4213	22.4375	22.4995	22.4684	22.4572	22.616			0.440412	0.0611019	1.08219	Q9ER72	SYCC_MOUSE	Cysteine--tRNA ligase, cytoplasmic OS=Mus musculus OX=10090 GN=Cars1 PE=1 SV=2	Cars
25.7745	25.228	25.7568	25.7645	25.8215	25.705			0.368551	0.177202	0.971379	Q8C8R3	ANK2_MOUSE	Ankyrin-2 OS=Mus musculus OX=10090 GN=Ank2 PE=1 SV=2	Ank2
22.0631	22.6151	21.9639	22.0024	22.0119	21.8611			0.476748	-0.25559	-1.2266	P18052	PTPRA_MOUSE	Receptor-type tyrosine-protein phosphatase alpha OS=Mus musculus OX=10090 GN=Ptpra PE=1 SV=3	Ptpra
18.9582	18.527	18.9154	18.9427	18.8387	19.1925			0.475487	0.191072	1.10619	Q9CRA5	GOLP3_MOUSE	Golgi phosphoprotein 3 OS=Mus musculus OX=10090 GN=Golph3 PE=1 SV=1	Golph3
21.5868	21.536	21.2379	21.408	21.5063	21.5475			0.100301	0.0337423	0.289785	Q01063	PDE4D_MOUSE	cAMP-specific 3',5'-cyclic phosphodiesterase 4D OS=Mus musculus OX=10090 GN=Pde4d PE=1 SV=2	Pde4d
26.1623	26.1984	26.604	26.1833	26.2944	26.2262			0.21811	-0.0869306	-0.598484	P47708	RP3A_MOUSE	Rabphilin-3A OS=Mus musculus OX=10090 GN=Rph3a PE=1 SV=2	Rph3a
22.873	23.0219	23.1341	23.0406	23.3101	22.7769			0.0652286	0.0328801	0.191729	P70195	PSB7_MOUSE	Proteasome subunit beta type-7 OS=Mus musculus OX=10090 GN=Psmb7 PE=1 SV=1	Psmb7
23.0975	22.9758	23.0879	23.03	23.0044	23.1686			0.0761579	0.0139713	0.217489	O09131	GSTO1_MOUSE	Glutathione S-transferase omega-1 OS=Mus musculus OX=10090 GN=Gsto1 PE=1 SV=2	Gsto1
25.8142	25.5135	25.7129	25.6811	25.9111	25.7363			0.353194	0.095974	0.854716	Q9ES97	RTN3_MOUSE	Reticulon-3 OS=Mus musculus OX=10090 GN=Rtn3 PE=1 SV=2	Rtn3
22.0388	23.6431	21.9828	21.3803	21.7208	21.6722			0.666662	-0.963764	-1.73771	Q99MI1	RB6I2_MOUSE	ELKS/Rab6-interacting/CAST family member 1 OS=Mus musculus OX=10090 GN=Erc1 PE=1 SV=1	Erc1
25.3811	26.2114	25.3745	25.3745	25.7286	25.1984			0.272312	-0.221868	-0.696338	Q8BX70	VP13C_MOUSE	Vacuolar protein sorting-associated protein 13C OS=Mus musculus OX=10090 GN=Vps13c PE=1 SV=2	Vps13c
25.1015	26.5898	26.1642	25.5841	26.5374	25.4583			0.0566301	-0.0919221	-0.164585	Q8VEK3	HNRPU_MOUSE	Heterogeneous nuclear ribonucleoprotein U OS=Mus musculus OX=10090 GN=Hnrnpu PE=1 SV=1	Hnrnpu
18.0699	18.0441	17.7752	17.8565	18.2009	17.8703			0.0293082	0.0128174	0.0873135	Q8K2D3	EDC3_MOUSE	Enhancer of mRNA-decapping protein 3 OS=Mus musculus OX=10090 GN=Edc3 PE=1 SV=1	Edc3
18.4971	20.1196	19.2365	18.644	20.3258	19.757			0.160502	0.291217	0.427571	Q0GA42	CNNM1_MOUSE	Metal transporter CNNM1 OS=Mus musculus OX=10090 GN=Cnnm1 PE=1 SV=5	Cnnm1
21.8365	21.4255	20.98	21.5022	21.2236	21.9104			0.154101	0.131406	0.413585	Q8K010	OPLA_MOUSE	5-oxoprolinase OS=Mus musculus OX=10090 GN=Oplah PE=1 SV=1	Oplah
18.9825	19.0305	18.8286	18.6358	19.0774	18.9093			0.190492	-0.073054	-0.513163	Q8C145	S39A6_MOUSE	Zinc transporter ZIP6 OS=Mus musculus OX=10090 GN=Slc39a6 PE=1 SV=1	Slc39a6
21.8921	22.2629	22.0424	21.4177	22.2092	22.0032			0.280888	-0.189121	-0.726342	P23492	PNPH_MOUSE	Purine nucleoside phosphorylase OS=Mus musculus OX=10090 GN=Pnp PE=1 SV=2	Pnp
28.8474	28.9316	28.8858	28.8858	28.8974	29.1459			0.386624	0.0880744	0.997922	O55042	SYUA_MOUSE	Alpha-synuclein OS=Mus musculus OX=10090 GN=Snca PE=1 SV=2	Snca
23.4923	23.3239	23.3511	23.9225	23.4041	23.4551			0.467748	0.204811	1.18368	Q64514	TPP2_MOUSE	Tripeptidyl-peptidase 2 OS=Mus musculus OX=10090 GN=Tpp2 PE=1 SV=3	Tpp2
23.8288	23.7389	23.867	23.848	23.7389	23.9225			0.139772	0.02491	0.380577	Q9D8B3	CHM4B_MOUSE	Charged multivesicular body protein 4b OS=Mus musculus OX=10090 GN=Chmp4b PE=1 SV=2	Chmp4b
20.3773	20.7119	20.7863	20.4963	21.0999	20.9431			0.422192	0.22127	1.00457	Q08642	PADI2_MOUSE	Protein-arginine deiminase type-2 OS=Mus musculus OX=10090 GN=Padi2 PE=1 SV=2	Padi2
23.1894	22.9908	23.3778	23.1941	23.48	23.4923			0.611908	0.202785	1.36788	Q9Z1Z2	STRAP_MOUSE	Serine-threonine kinase receptor-associated protein OS=Mus musculus OX=10090 GN=Strap PE=1 SV=2	Strap
22.2518	21.8234	22.2441	22.0407	22.1187	22.3851			0.159104	0.0750504	0.426887	Q811P8	RHG32_MOUSE	Rho GTPase-activating protein 32 OS=Mus musculus OX=10090 GN=Arhgap32 PE=1 SV=2	Arhgap32
21.493	21.9584	21.4992	21.7926	21.678	21.4158			0.037977	-0.0214208	-0.112607	P32848	PRVA_MOUSE	Parvalbumin alpha OS=Mus musculus OX=10090 GN=Pvalb PE=1 SV=3	Pvalb
22.3627	22.416	22.3451	22.4275	22.4213	22.3897			0.67591	0.0382417	1.57193	Q8R1B4	EIF3C_MOUSE	Eukaryotic translation initiation factor 3 subunit C OS=Mus musculus OX=10090 GN=Eif3c PE=1 SV=1	Eif3c
23.9933	23.9225	23.7492	23.867	23.848	23.848			0.163698	-0.0339801	-0.466772	Q61696	HS71A_MOUSE	Heat shock 70 kDa protein 1A OS=Mus musculus OX=10090 GN=Hspa1a PE=1 SV=2	Hspa1a
23.091	22.8933	22.8987	22.9097	22.9137	23.017			0.0655506	-0.0141671	-0.191751	Q8K1Z0	COQ9_MOUSE	Ubiquinone biosynthesis protein COQ9, mitochondrial OS=Mus musculus OX=10090 GN=Coq9 PE=1 SV=1	Coq9
29.1842	29.4134	29.21	29.1747	29.3992	29.1312			0.11219	-0.0341549	-0.309953	P61264	STX1B_MOUSE	Syntaxin-1B OS=Mus musculus OX=10090 GN=Stx1b PE=1 SV=1	Stx1b
24.141	23.7286	24.141	23.6757	23.7995	24.4425			0.0376764	-0.0309671	-0.112782	Q9ESW4	AGK_MOUSE	Acylglycerol kinase, mitochondrial OS=Mus musculus OX=10090 GN=Agk PE=1 SV=1	Agk
24.895	25.002	25.0443	24.848	25.0275	25.0233			0.0664142	-0.0141551	-0.191436	Q99K85	SERC_MOUSE	Phosphoserine aminotransferase OS=Mus musculus OX=10090 GN=Psat1 PE=1 SV=1	Psat1
23.8764	23.6649	23.8093	24.2021	23.7182	24.019			0.522622	0.19621	1.27197	Q80TB8	VAT1L_MOUSE	Synaptic vesicle membrane protein VAT-1 homolog-like OS=Mus musculus OX=10090 GN=Vat1l PE=1 SV=2	Vat1l
23.4923	23.5983	23.8385	23.5285	23.4298	23.9406			0.0177081	-0.0100625	-0.0538238	Q9D2M8	UB2V2_MOUSE	Ubiquitin-conjugating enzyme E2 variant 2 OS=Mus musculus OX=10090 GN=Ube2v2 PE=1 SV=4	Ube2v2
32.9814	32.9695	33.0017	33.1753	33.0463	32.7712			0.0358193	0.0134087	0.112152	P04370	MBP_MOUSE	Myelin basic protein OS=Mus musculus OX=10090 GN=Mbp PE=1 SV=2	Mbp
21.512	21.312	21.8665	21.2038	21.7111	21.9124			0.0590998	0.0455793	0.171372	Q8BX10	PGAM5_MOUSE	Serine/threonine-protein phosphatase PGAM5, mitochondrial OS=Mus musculus OX=10090 GN=Pgam5 PE=1 SV=1	Pgam5
26.1965	26.3861	26.3695	26.1174	26.2661	26.4041			0.20502	-0.0548414	-0.534562	Q99PJ0	NTRI_MOUSE	Neurotrimin OS=Mus musculus OX=10090 GN=Ntm PE=1 SV=2	Ntm
23.7796	23.7286	23.9495	23.8191	23.7995	23.9043			0.102777	0.0217272	0.293127	Q9WU78	PDC6I_MOUSE	Programmed cell death 6-interacting protein OS=Mus musculus OX=10090 GN=Pdcd6ip PE=1 SV=3	Pdcd6ip
25.7695	26.5898	25.8599	26.1234	26.2996	26.3273			0.244474	0.17703	0.662024	Q8BLQ9	CADM2_MOUSE	Cell adhesion molecule 2 OS=Mus musculus OX=10090 GN=Cadm2 PE=1 SV=2	Cadm2
25.2679	24.8623	24.9361	25.317	24.976	25.2926			0.447036	0.173123	1.04169	Q8C1A5	THOP1_MOUSE	Thimet oligopeptidase OS=Mus musculus OX=10090 GN=Thop1 PE=1 SV=1	Thop1
21.6408	21.7646	21.7304	21.7048	21.6514	21.6746			0.344084	-0.0350094	-0.875182	Q9D5V5	CUL5_MOUSE	Cullin-5 OS=Mus musculus OX=10090 GN=Cul5 PE=1 SV=3	Cul5
20.0736	20.9992	21.1492	20.477	20.7049	20.9618			0.0232627	-0.0261307	-0.0717224	Q3TIR3	RIC8A_MOUSE	Synembryn-A OS=Mus musculus OX=10090 GN=Ric8a PE=1 SV=2	Ric8a
24.2891	24.2535	24.3578	24.4738	24.0935	24.3239			0.00848297	-0.00309308	-0.026948	P45878	FKBP2_MOUSE	Peptidyl-prolyl cis-trans isomerase FKBP2 OS=Mus musculus OX=10090 GN=Fkbp2 PE=1 SV=1	Fkbp2
23.0012	23.0131	22.9904	22.9122	22.6303	23.1315			0.278348	-0.110221	-0.759045	Q6DIC0	SMCA2_MOUSE	Probable global transcription activator SNF2L2 OS=Mus musculus OX=10090 GN=Smarca2 PE=1 SV=1	Smarca2
21.7237	21.8827	21.9148	21.6697	21.8909	22.2728			0.205747	0.104027	0.559923	P21836	ACES_MOUSE	Acetylcholinesterase OS=Mus musculus OX=10090 GN=Ache PE=1 SV=1	Ache
25.8881	25.8997	25.9606	25.895	25.8881	26.0296			0.152203	0.0214678	0.418882	Q8BG05	ROA3_MOUSE	Heterogeneous nuclear ribonucleoprotein A3 OS=Mus musculus OX=10090 GN=Hnrnpa3 PE=1 SV=1	Hnrnpa3
25.3578	25.3811	25.3612	25.2243	24.9847	25.1055			1.2094	-0.261875	-3.76427	Q9QWI6	SRCN1_MOUSE	SRC kinase signaling inhibitor 1 OS=Mus musculus OX=10090 GN=Srcin1 PE=1 SV=2	Srcin1
20.812	21.4817	21.4239	21.1667	20.8525	20.9995			0.400225	-0.232985	-1.00133	Q921E2	RAB31_MOUSE	Ras-related protein Rab-31 OS=Mus musculus OX=10090 GN=Rab31 PE=1 SV=1	Rab31
25.4362	25.4984	25.5014	25.5725	25.632	25.5725	+	DS m_CON m	1.75618	0.113694	3.91161	Q9CYT6	CAP2_MOUSE	Adenylyl cyclase-associated protein 2 OS=Mus musculus OX=10090 GN=Cap2 PE=1 SV=1	Cap2
26.8504	27.1115	27.1604	27.2445	27.1312	27.0609			0.388417	0.10475	0.951638	P40142	TKT_MOUSE	Transketolase OS=Mus musculus OX=10090 GN=Tkt PE=1 SV=1	Tkt
20.4337	20.0159	19.9313	20.3611	19.9341	20.1068			0.0116307	0.0070254	0.0353478	Q4JIM5	ABL2_MOUSE	Tyrosine-protein kinase ABL2 OS=Mus musculus OX=10090 GN=Abl2 PE=1 SV=1	Abl2
19.2313	18.5075	18.9934	18.2897	17.7645	19.1745			0.445483	-0.501174	-1.08184	Q6ZPZ3	ZC3H4_MOUSE	Zinc finger CCCH domain-containing protein 4 OS=Mus musculus OX=10090 GN=Zc3h4 PE=1 SV=2	Zc3h4
24.1565	24.0526	24.141	24.141	24.1095	24.1332			0.11491	0.0111898	0.33169	O70172	PI42A_MOUSE	Phosphatidylinositol 5-phosphate 4-kinase type-2 alpha OS=Mus musculus OX=10090 GN=Pip4k2a PE=1 SV=1	Pip4k2a
25.5255	25.6068	25.6431	25.5926	25.7543	25.5285			0.161683	0.0333449	0.440867	P20917	MAG_MOUSE	Myelin-associated glycoprotein OS=Mus musculus OX=10090 GN=Mag PE=1 SV=3	Mag
19.5295	19.1061	19.2005	19.5118	19.7006	19.2904			0.564324	0.222197	1.27199	P09541	MYL4_MOUSE	Myosin light chain 4 OS=Mus musculus OX=10090 GN=Myl4 PE=1 SV=3	Myl4
21.3906	21.2312	21.1405	21.1241	21.5389	21.8363			0.44572	0.245718	1.12165	O08759	UBE3A_MOUSE	Ubiquitin-protein ligase E3A OS=Mus musculus OX=10090 GN=Ube3a PE=1 SV=2	Ube3a
20.3022	20.3386	20.406	20.3684	19.8078	20.4383			0.26247	-0.144114	-0.714007	Q9QXK3	COPG2_MOUSE	Coatomer subunit gamma-2 OS=Mus musculus OX=10090 GN=Copg2 PE=1 SV=1	Copg2
22.1903	22.335	22.3659	22.3902	22.1724	22.3536			0.0324449	0.00832939	0.0964375	P40630	TFAM_MOUSE	Transcription factor A, mitochondrial OS=Mus musculus OX=10090 GN=Tfam PE=1 SV=2	Tfam
20.6022	20.5425	20.8964	20.2796	21.1184	21.7482			0.317998	0.368404	0.838803	Q61097	KSR1_MOUSE	Kinase suppressor of Ras 1 OS=Mus musculus OX=10090 GN=Ksr1 PE=1 SV=1	Ksr1
19.9028	20.6131	20.4068	21.4252	20.5557	20.6273			0.724909	0.561833	1.60755	Q04690	NF1_MOUSE	Neurofibromin OS=Mus musculus OX=10090 GN=Nf1 PE=1 SV=1	Nf1
20.7831	21.1819	18.9102	21.2266	19.1169	20.0877			0.0549112	-0.147985	-0.159385	P01027	CO3_MOUSE	Complement C3 OS=Mus musculus OX=10090 GN=C3 PE=1 SV=3	C3
25.1871	25.3204	25.2571	25.1449	25.217	25.1055			0.909674	-0.0990772	-1.96247	Q64521	GPDM_MOUSE	Glycerol-3-phosphate dehydrogenase, mitochondrial OS=Mus musculus OX=10090 GN=Gpd2 PE=1 SV=2	Gpd2
20.5164	20.2984	20.342	20.514	20.4691	20.3991			0.410569	0.075175	1.00888	Q8C8N2	SCAI_MOUSE	Protein SCAI OS=Mus musculus OX=10090 GN=Scai PE=1 SV=2	Scai
23.2473	23.2113	23.4676	23.1586	23.3239	23.48			0.0331834	0.012064	0.0984078	Q99PL6	UBXN6_MOUSE	UBX domain-containing protein 6 OS=Mus musculus OX=10090 GN=Ubxn6 PE=1 SV=1	Ubxn6
19.3934	19.553	19.7331	19.1964	19.1431	19.7765			0.329931	-0.18785	-0.833646	Q8CGF7	TCRG1_MOUSE	Transcription elongation regulator 1 OS=Mus musculus OX=10090 GN=Tcerg1 PE=1 SV=2	Tcerg1
21.918	22.1689	21.9706	21.8863	21.8102	21.9225			0.72928	-0.14616	-1.75613	Q9WUA2	SYFB_MOUSE	Phenylalanine--tRNA ligase beta subunit OS=Mus musculus OX=10090 GN=Farsb PE=1 SV=2	Farsb
24.4298	24.6096	24.604	24.4105	24.4614	24.7129			0.0605586	-0.0195319	-0.176672	P56212	ARP19_MOUSE	cAMP-regulated phosphoprotein 19 OS=Mus musculus OX=10090 GN=Arpp19 PE=1 SV=2	Arpp19
18.7637	20.3512	19.6587	19.5892	19.4492	20.0892			0.080987	0.117983	0.236496	Q8R104	SIR3_MOUSE	NAD-dependent protein deacetylase sirtuin-3 OS=Mus musculus OX=10090 GN=Sirt3 PE=1 SV=2	Sirt3
23.7995	23.867	23.895	23.9134	23.9134	23.9495			0.94859	0.0715987	2.32389	Q3ULJ0	GPD1L_MOUSE	Glycerol-3-phosphate dehydrogenase 1-like protein OS=Mus musculus OX=10090 GN=Gpd1l PE=1 SV=2	Gpd1l
26.038	26.3427	26.2625	26.0874	26.1352	25.8504			0.681508	-0.19005	-1.49951	P10649	GSTM1_MOUSE	Glutathione S-transferase Mu 1 OS=Mus musculus OX=10090 GN=Gstm1 PE=1 SV=2	Gstm1
30.1842	30.7047	30.6372	30.2535	30.5754	30.2308			0.317797	-0.155483	-0.786441	O08553	DPYL2_MOUSE	Dihydropyrimidinase-related protein 2 OS=Mus musculus OX=10090 GN=Dpysl2 PE=1 SV=2	Dpysl2
25.8142	25.7995	25.902	25.7871	26.0401	25.8997			0.348056	0.0703913	0.881235	B9EKR1	PTPRZ_MOUSE	Receptor-type tyrosine-protein phosphatase zeta OS=Mus musculus OX=10090 GN=Ptprz1 PE=1 SV=1	Ptprz1
24.3844	24.7077	24.7338	24.7796	24.824	24.8336			0.679183	0.203769	1.79413	P11983	TCPA_MOUSE	T-complex protein 1 subunit alpha OS=Mus musculus OX=10090 GN=Tcp1 PE=1 SV=3	Tcp1
20.9673	19.8881	20.7219	20.2066	20.7496	20.6004			0.00604235	-0.00686582	-0.018834	Q60673	PTPRN_MOUSE	Receptor-type tyrosine-protein phosphatase-like N OS=Mus musculus OX=10090 GN=Ptprn PE=1 SV=2	Ptprn
23.1241	23.7492	23.2961	23.4041	23.2535	23.1389			0.231934	-0.124316	-0.616586	Q9DB05	SNAA_MOUSE	Alpha-soluble NSF attachment protein OS=Mus musculus OX=10090 GN=Napa PE=1 SV=1	Napa
24.1488	24.002	24.1642	23.9933	23.8858	23.867	+	DS m_CON m	1.3268	-0.189616	-2.9179	Q9Z268	RASL1_MOUSE	RasGAP-activating-like protein 1 OS=Mus musculus OX=10090 GN=Rasal1 PE=1 SV=2	Rasal1
18.0661	19.1118	17.4468	19.6345	17.5526	19.4472			0.332011	0.669845	0.813357	Q9JIA7	SPHK2_MOUSE	Sphingosine kinase 2 OS=Mus musculus OX=10090 GN=Sphk2 PE=1 SV=2	Sphk2
19.4588	19.524	19.632	19.3501	19.8731	19.7524			0.273469	0.120253	0.724543	Q91VI7	RINI_MOUSE	Ribonuclease inhibitor OS=Mus musculus OX=10090 GN=Rnh1 PE=1 SV=1	Rnh1
27.1984	27.2714	27.2535	27.2077	27.2445	27.217			0.286452	-0.0180518	-0.733817	Q60930	VDAC2_MOUSE	Voltage-dependent anion-selective channel protein 2 OS=Mus musculus OX=10090 GN=Vdac2 PE=1 SV=2	Vdac2
23.3778	24.1488	23.7286	23.4041	23.6649	23.8576			0.155821	-0.109553	-0.423442	Q3UMR5	MCU_MOUSE	Calcium uniporter protein, mitochondrial OS=Mus musculus OX=10090 GN=Mcu PE=1 SV=2	Mcu
23.5045	23.5638	23.632	23.3511	23.632	23.8288			0.0878402	0.0372073	0.259418	Q99J99	THTM_MOUSE	3-mercaptopyruvate sulfurtransferase OS=Mus musculus OX=10090 GN=Mpst PE=1 SV=4	Mpst
24.3101	24.4923	24.867	24.3511	24.3376	24.3511			0.482945	-0.209873	-1.27963	Q99JR1	SFXN1_MOUSE	Sideroflexin-1 OS=Mus musculus OX=10090 GN=Sfxn1 PE=1 SV=3	Sfxn1
21.9309	22.005	22.5424	21.9635	22.3743	22.3865			0.125528	0.0820052	0.345172	Q9DAK9	PHP14_MOUSE	14 kDa phosphohistidine phosphatase OS=Mus musculus OX=10090 GN=Phpt1 PE=1 SV=1	Phpt1
20.6736	20.6027	20.9304	20.5756	21.0923	20.4907			0.0247002	-0.0160014	-0.0752255	A2APV2	FMNL2_MOUSE	Formin-like protein 2 OS=Mus musculus OX=10090 GN=Fmnl2 PE=1 SV=2	Fmnl2
20.2963	20.4265	20.4451	20.0536	20.4443	20.7372			0.035518	0.0224037	0.110109	Q8BM65	NYAP2_MOUSE	Neuronal tyrosine-phosphorylated phosphoinositide-3-kinase adapter 2 OS=Mus musculus OX=10090 GN=Nyap2 PE=1 SV=1	Nyap2
15.9726	18.4251	18.7908	15.5028	NaN	18.5803			0.129685	-0.687922	-0.387567	Q61627	GRID1_MOUSE	Glutamate receptor ionotropic, delta-1 OS=Mus musculus OX=10090 GN=Grid1 PE=1 SV=2	Grid1
21.2435	21.3311	21.3368	21.2547	21.4494	20.5204			0.297781	-0.228956	-0.804828	Q9WVT6	CAH14_MOUSE	Carbonic anhydrase 14 OS=Mus musculus OX=10090 GN=Ca14 PE=1 SV=1	Ca14
23.3239	23.5045	23.5285	23.391	23.5638	23.5285			0.193416	0.0421645	0.505813	P61358	RL27_MOUSE	60S ribosomal protein L27 OS=Mus musculus OX=10090 GN=Rpl27 PE=1 SV=2	Rpl27
19.8213	20.8093	20.2552	20.4886	20.617	20.3389			0.231379	0.186198	0.626953	Q9CX30	YIF1B_MOUSE	Protein YIF1B OS=Mus musculus OX=10090 GN=Yif1b PE=1 SV=2	Yif1b
19.8464	19.6727	19.7401	19.5045	19.7871	19.9197			0.0396608	-0.0159403	-0.120317	Q8BU33	HACL2_MOUSE	2-hydroxyacyl-CoA lyase 2 OS=Mus musculus OX=10090 GN=Ilvbl PE=1 SV=1	Ilvbl
20.5229	20.7726	20.8854	20.591	20.7773	20.7923			0.0177157	-0.00676092	-0.0540282	Q5SWU9	ACACA_MOUSE	Acetyl-CoA carboxylase 1 OS=Mus musculus OX=10090 GN=Acaca PE=1 SV=1	Acaca
22.2854	23.3376	22.0604	22.3425	22.1365	22.3286			0.26998	-0.291941	-0.73135	P16460	ASSY_MOUSE	Argininosuccinate synthase OS=Mus musculus OX=10090 GN=Ass1 PE=1 SV=1	Ass1
22.0785	22.1791	22.3399	22.1358	22.3581	22.3869			0.357723	0.0944589	0.859077	Q9JKV1	ADRM1_MOUSE	Proteasomal ubiquitin receptor ADRM1 OS=Mus musculus OX=10090 GN=Adrm1 PE=1 SV=2	Adrm1
22.6017	22.258	22.6034	22.6511	22.4889	22.6341			0.323342	0.103655	0.823724	Q68FM6	PPR29_MOUSE	Protein phosphatase 1 regulatory subunit 29 OS=Mus musculus OX=10090 GN=Elfn2 PE=1 SV=1	Elfn2
21.8887	22.0139	22.0695	21.6828	22.0794	21.9758			0.225999	-0.0780468	-0.599291	Q8VHL1	SETD7_MOUSE	Histone-lysine N-methyltransferase SETD7 OS=Mus musculus OX=10090 GN=Setd7 PE=1 SV=2	Setd7
18.9918	19.3581	19.4242	19.0332	19.3349	18.8381			0.406584	-0.189318	-0.959018	Q9WTU3	SCN8A_MOUSE	Sodium channel protein type 8 subunit alpha OS=Mus musculus OX=10090 GN=Scn8a PE=1 SV=1	Scn8a
22.2112	22.9359	21.1358	22.6027	20.849	21.1818			0.297358	-0.54979	-0.732971	Q7TPB0	PLPR3_MOUSE	Phospholipid phosphatase-related protein type 3 OS=Mus musculus OX=10090 GN=Plppr3 PE=1 SV=1	Lppr3
21.3988	21.2669	21.5728	21.6557	21.4911	21.8307			0.864929	0.246346	1.86413	O70166	STMN3_MOUSE	Stathmin-3 OS=Mus musculus OX=10090 GN=Stmn3 PE=1 SV=1	Stmn3
26.3943	26.5448	26.5285	26.3844	26.3778	26.3494			0.904966	-0.118637	-2.42679	Q8VDQ8	SIR2_MOUSE	NAD-dependent protein deacetylase sirtuin-2 OS=Mus musculus OX=10090 GN=Sirt2 PE=1 SV=2	Sirt2
27.341	27.4154	27.1015	27.341	27.0711	27.17			0.302487	-0.0919285	-0.74614	Q8BUV3	GEPH_MOUSE	Gephyrin OS=Mus musculus OX=10090 GN=Gphn PE=1 SV=2	Gphn
21.0246	21.5635	21.6791	21.1456	21.1979	21.7036			0.097578	-0.073349	-0.272717	Q9CQU0	TXD12_MOUSE	Thioredoxin domain-containing protein 12 OS=Mus musculus OX=10090 GN=Txndc12 PE=1 SV=1	Txndc12
24.3101	24.5926	24.3578	24.0526	24.317	24.604			0.198114	-0.0956567	-0.526757	Q3TEA8	HP1B3_MOUSE	Heterochromatin protein 1-binding protein 3 OS=Mus musculus OX=10090 GN=Hp1bp3 PE=1 SV=1	Hp1bp3
19.6523	22.0944	20.4213	19.5374	22.4571	20.3836			0.0206488	0.0700207	0.0620866	Q9D1H7	GET4_MOUSE	Golgi to ER traffic protein 4 homolog OS=Mus musculus OX=10090 GN=Get4 PE=1 SV=2	Get4
27.8264	27.8564	28.0401	27.9088	27.9595	28.2077			0.437376	0.117719	1.0329	P05201	AATC_MOUSE	Aspartate aminotransferase, cytoplasmic OS=Mus musculus OX=10090 GN=Got1 PE=1 SV=3	Got1
21.1485	21.3741	20.4335	21.2983	21.1931	21.5517			0.480483	0.362322	1.19646	Q91YI0	ARLY_MOUSE	Argininosuccinate lyase OS=Mus musculus OX=10090 GN=Asl PE=1 SV=1	Asl
20.4291	21.2905	20.9896	20.4331	20.6311	20.2524			0.700728	-0.464198	-1.68746	Q8R0F8	FAHD1_MOUSE	Acylpyruvase FAHD1, mitochondrial OS=Mus musculus OX=10090 GN=Fahd1 PE=1 SV=2	Fahd1
22.7384	22.954	22.9042	22.8044	22.9658	23.1243			0.362018	0.0993023	0.878384	Q99M71	EPDR1_MOUSE	Mammalian ependymin-related protein 1 OS=Mus musculus OX=10090 GN=Epdr1 PE=1 SV=1	Epdr1
21.062	21.1954	21.2224	21.1835	21.1393	21.2866			0.259931	0.0431614	0.653511	Q5DTX6	JCAD_MOUSE	Junctional protein associated with coronary artery disease OS=Mus musculus OX=10090 GN=Jcad PE=1 SV=2	Jcad
22.5257	22.6418	22.5508	22.6807	22.6946	22.6799			1.0785	0.112314	3.15622	Q9DD18	DTD1_MOUSE	D-aminoacyl-tRNA deacylase 1 OS=Mus musculus OX=10090 GN=Dtd1 PE=1 SV=2	Dtd1
20.9378	20.7785	21.1562	21.0888	20.7699	21.298			0.190762	0.0947202	0.502245	O55033	NCK2_MOUSE	Cytoplasmic protein NCK2 OS=Mus musculus OX=10090 GN=Nck2 PE=1 SV=1	Nck2
19.7021	19.3789	19.9348	20.1675	19.5926	20.039			0.477121	0.261132	1.10024	P41242	MATK_MOUSE	Megakaryocyte-associated tyrosine-protein kinase OS=Mus musculus OX=10090 GN=Matk PE=1 SV=2	Matk
26.3135	26.2317	26.0233	26.2335	26.1833	25.9781			0.189932	-0.057848	-0.496628	P03995	GFAP_MOUSE	Glial fibrillary acidic protein OS=Mus musculus OX=10090 GN=Gfap PE=1 SV=4	Gfap
24.0772	23.7995	24.1871	24.0275	23.9406	24.002			0.0892852	-0.031257	-0.264464	P52196	THTR_MOUSE	Thiosulfate sulfurtransferase OS=Mus musculus OX=10090 GN=Tst PE=1 SV=3	Tst
23.848	23.7182	23.6649	23.8191	23.6209	23.8288			0.0494073	0.0125465	0.144413	Q9JM52	MINK1_MOUSE	Misshapen-like kinase 1 OS=Mus musculus OX=10090 GN=Mink1 PE=1 SV=3	Mink1
22.4167	25.4138	22.5977	23.4676	22.6797	23.6209			0.072901	-0.219994	-0.217143	Q6NZJ6	IF4G1_MOUSE	Eukaryotic translation initiation factor 4 gamma 1 OS=Mus musculus OX=10090 GN=Eif4g1 PE=1 SV=1	Eif4g1
22.899	23.0588	22.9751	20.8148	21.8691	22.1932			1.08964	-1.3519	-3.22908	Q9WUQ2	PREB_MOUSE	Prolactin regulatory element-binding protein OS=Mus musculus OX=10090 GN=Preb PE=1 SV=1	Preb
21.5402	21.952	22.1833	21.9072	22.0166	22.3102			0.338232	0.186146	0.8337	Q8CGK7	GNAL_MOUSE	Guanine nucleotide-binding protein G(olf) subunit alpha OS=Mus musculus OX=10090 GN=Gnal PE=1 SV=1	Gnal
24.848	24.8191	24.8576	24.9539	24.8811	24.8288			0.482425	0.0463804	1.21789	Q8BHE3	ATCAY_MOUSE	Caytaxin OS=Mus musculus OX=10090 GN=Atcay PE=1 SV=1	Atcay
23.2239	23.391	23.2961	23.2679	23.3376	23.3101			0.00897664	0.00147374	0.0280967	Q9DBC7	KAP0_MOUSE	cAMP-dependent protein kinase type I-alpha regulatory subunit OS=Mus musculus OX=10090 GN=Prkar1a PE=1 SV=3	Prkar1a
23.8858	25.2463	25.1449	23.7995	23.8576	24.2317			0.690501	-0.796074	-1.7379	P11627	L1CAM_MOUSE	Neural cell adhesion molecule L1 OS=Mus musculus OX=10090 GN=L1cam PE=1 SV=1	L1cam
21.2657	21.4441	21.4038	21.2972	21.4146	21.4884			0.137492	0.0288728	0.372211	Q9D0L8	MCES_MOUSE	mRNA cap guanine-N7 methyltransferase OS=Mus musculus OX=10090 GN=Rnmt PE=1 SV=1	Rnmt
26.4692	26.5898	26.7771	23.101	26.7517	27.189			0.261872	-0.931435	-0.717021	Q8VHY0	CSPG4_MOUSE	Chondroitin sulfate proteoglycan 4 OS=Mus musculus OX=10090 GN=Cspg4 PE=1 SV=3	Cspg4
21.1428	21.9677	21.4703	21.4664	21.8965	21.7099			0.231567	0.163993	0.606855	A2A690	TANC2_MOUSE	Protein TANC2 OS=Mus musculus OX=10090 GN=Tanc2 PE=1 SV=1	Tanc2
22.7121	22.2598	22.695	22.7356	22.5816	22.7109			0.294514	0.120372	0.774122	Q3UVX5	GRM5_MOUSE	Metabotropic glutamate receptor 5 OS=Mus musculus OX=10090 GN=Grm5 PE=1 SV=2	Grm5
24.558	24.3975	24.5869	24.4362	24.4923	24.6153			0.00173937	0.00042216	0.00533314	Q5HZI2	C2C4C_MOUSE	C2 calcium-dependent domain-containing protein 4C OS=Mus musculus OX=10090 GN=C2cd4c PE=1 SV=1	C2cd4cC2CD4 family
21.9448	21.5046	21.913	21.9281	21.9791	21.856			0.349024	0.13361	0.914107	O35344	IMA4_MOUSE	Importin subunit alpha-4 OS=Mus musculus OX=10090 GN=Kpna3 PE=1 SV=1	Kpna3
20.52	20.8644	20.5958	20.4363	20.7032	20.8254			0.010853	-0.00511487	-0.0329325	Q8C080	SNX16_MOUSE	Sorting nexin-16 OS=Mus musculus OX=10090 GN=Snx16 PE=1 SV=2	Snx16
23.7492	23.632	23.7182	23.5754	23.6431	23.7594			0.246181	-0.0404962	-0.631304	P62812	GBRA1_MOUSE	Gamma-aminobutyric acid receptor subunit alpha-1 OS=Mus musculus OX=10090 GN=Gabra1 PE=1 SV=1	Gabra1
20.7801	20.6954	20.9077	20.6851	20.8204	20.6342			0.415405	-0.0811583	-0.977482	P62071	RRAS2_MOUSE	Ras-related protein R-Ras2 OS=Mus musculus OX=10090 GN=Rras2 PE=1 SV=1	Rras2
19.5691	19.6097	19.9674	20.2416	19.449	19.9884			0.259127	0.177614	0.668249	Q8BG95	MYPT2_MOUSE	Protein phosphatase 1 regulatory subunit 12B OS=Mus musculus OX=10090 GN=Ppp1r12b PE=1 SV=2	Ppp1r12b
24.558	24.6918	24.3975	24.6757	24.7129	24.7024			0.652316	0.147905	1.72433	P49443	PPM1A_MOUSE	Protein phosphatase 1A OS=Mus musculus OX=10090 GN=Ppm1a PE=1 SV=1	Ppm1a
23.391	23.3778	23.4551	23.3645	23.4298	23.417			0.0460988	-0.0042038	-0.135044	Q9R0N7	SYT7_MOUSE	Synaptotagmin-7 OS=Mus musculus OX=10090 GN=Syt7 PE=1 SV=1	Syt7
27.6798	27.5389	27.7195	27.509	27.524	27.5014			0.8814	-0.134562	-2.43831	Q8VEM8	MPCP_MOUSE	Phosphate carrier protein, mitochondrial OS=Mus musculus OX=10090 GN=Slc25a3 PE=1 SV=1	Slc25a3
22.3472	22.5535	21.2048	22.5905	22.7953	22.8057			0.625061	0.695321	1.63512	Q9Z0G0	GIPC1_MOUSE	PDZ domain-containing protein GIPC1 OS=Mus musculus OX=10090 GN=Gipc1 PE=1 SV=1	Gipc1
28.9117	29.0243	28.9088	28.8799	28.9231	28.877			0.547027	-0.0549482	-1.3455	P09411	PGK1_MOUSE	Phosphoglycerate kinase 1 OS=Mus musculus OX=10090 GN=Pgk1 PE=1 SV=4	Pgk1
23.895	23.3101	23.2679	23.7796	23.3101	23.2022			0.0790244	-0.0603644	-0.224387	Q8CGF6	WDR47_MOUSE	WD repeat-containing protein 47 OS=Mus musculus OX=10090 GN=Wdr47 PE=1 SV=2	Wdr47
23.9933	23.9316	23.7594	24.002	24.0935	24.2535			1.02394	0.221537	2.18255	P97379	G3BP2_MOUSE	Ras GTPase-activating protein-binding protein 2 OS=Mus musculus OX=10090 GN=G3bp2 PE=1 SV=2	G3bp2
21.5221	21.8089	21.6411	21.8146	21.5229	21.681			0.044674	0.0154908	0.130801	Q8BGH4	REEP1_MOUSE	Receptor expression-enhancing protein 1 OS=Mus musculus OX=10090 GN=Reep1 PE=1 SV=1	Reep1
22.0851	21.6285	22.0054	22.1238	22.2116	22.1123			0.651786	0.242879	1.68368	Q6PEV3	WIPF2_MOUSE	WAS/WASL-interacting protein family member 2 OS=Mus musculus OX=10090 GN=Wipf2 PE=1 SV=1	Wipf2
22.5763	22.4139	22.4339	22.299	22.1179	22.568			0.41527	-0.146361	-1.04249	Q8VE47	UBA5_MOUSE	Ubiquitin-like modifier-activating enzyme 5 OS=Mus musculus OX=10090 GN=Uba5 PE=1 SV=2	Uba5
26.5345	26.2625	26.5898	26.5419	26.6998	26.3427			0.17235	0.065848	0.455432	Q9Z2H5	E41L1_MOUSE	Band 4.1-like protein 1 OS=Mus musculus OX=10090 GN=Epb41l1 PE=1 SV=2	Epb41l1
20.7347	20.7468	21.2698	20.6818	21.3256	21.2984			0.268798	0.184842	0.673619	Q8VDK1	NIT1_MOUSE	Deaminated glutathione amidase OS=Mus musculus OX=10090 GN=Nit1 PE=1 SV=2	Nit1
22.059	21.867	22.4292	21.691	22.1118	22.3781			0.0787956	-0.0580947	-0.22405	Q5DTT2	PSD1_MOUSE	PH and SEC7 domain-containing protein 1 OS=Mus musculus OX=10090 GN=Psd PE=1 SV=2	Psd
18.7072	18.8946	19.1835	18.9077	19.4334	19.4753			0.671395	0.343733	1.49962	Q8BGC0	HTSF1_MOUSE	HIV Tat-specific factor 1 homolog OS=Mus musculus OX=10090 GN=Htatsf1 PE=1 SV=1	Htatsf1
21.8126	22.3242	22.5339	22.3525	21.8397	22.4325			0.0179091	-0.0152995	-0.0539633	Q80U63	MFN2_MOUSE	Mitofusin-2 OS=Mus musculus OX=10090 GN=Mfn2 PE=1 SV=3	Mfn2
20.2089	20.8477	21.3309	20.7281	21.0667	20.945			0.12035	0.117395	0.345623	Q8C3F2	F120C_MOUSE	Constitutive coactivator of PPAR-gamma-like protein 2 OS=Mus musculus OX=10090 GN=Fam120c PE=1 SV=3	Fam120c
23.6209	23.5983	23.6096	23.5983	23.6757	23.632			0.431176	0.0257428	1.10328	Q80XI4	PI42B_MOUSE	Phosphatidylinositol 5-phosphate 4-kinase type-2 beta OS=Mus musculus OX=10090 GN=Pip4k2b PE=1 SV=1	Pip4k2b
20.4882	20.0744	20.0136	19.6999	19.9367	19.8177			0.94668	-0.373995	-2.27999	Q3UKC1	TAXB1_MOUSE	Tax1-binding protein 1 homolog OS=Mus musculus OX=10090 GN=Tax1bp1 PE=1 SV=2	Tax1bp1
20.9377	21.5262	21.6173	21.8218	21.5146	21.7061			0.569733	0.320436	1.38705	E9Q7X7	NRX2A_MOUSE	Neurexin-2 OS=Mus musculus OX=10090 GN=Nrxn2 PE=1 SV=1	Nrxn2
25.5285	25.7492	25.976	25.3811	25.6998	25.632			0.479703	-0.180256	-1.11623	P42932	TCPQ_MOUSE	T-complex protein 1 subunit theta OS=Mus musculus OX=10090 GN=Cct8 PE=1 SV=3	Cct8
23.2821	23.1151	23.1929	23.2185	23.3511	23.2679			0.591384	0.0824687	1.33385	O89023	TPP1_MOUSE	Tripeptidyl-peptidase 1 OS=Mus musculus OX=10090 GN=Tpp1 PE=1 SV=2	Tpp1
20.4607	20.4269	20.8035	20.67	20.5728	20.6408			0.186641	0.064216	0.519133	Q9CZN7	GLYM_MOUSE	Serine hydroxymethyltransferase, mitochondrial OS=Mus musculus OX=10090 GN=Shmt2 PE=1 SV=1	Shmt2
23.3511	24.2679	24.6209	23.1768	23.4676	23.3239			0.74844	-0.757174	-1.95349	Q99J85	NPTXR_MOUSE	Neuronal pentraxin receptor OS=Mus musculus OX=10090 GN=Nptxr PE=1 SV=1	Nptxr
25.4266	25.228	25.5404	25.918	25.6237	25.792	+	DS m_CON m	1.41257	0.379549	3.03892	Q61792	LASP1_MOUSE	LIM and SH3 domain protein 1 OS=Mus musculus OX=10090 GN=Lasp1 PE=1 SV=1	Lasp1
21.7869	21.7109	21.757	21.6488	21.5585	21.8474			0.284114	-0.0667324	-0.756965	Q9DCB8	ISCA2_MOUSE	Iron-sulfur cluster assembly 2 homolog, mitochondrial OS=Mus musculus OX=10090 GN=Isca2 PE=1 SV=2	Isca2
21.5384	22.3794	22.4273	21.1744	22.8161	22.5374			0.0347601	0.0609474	0.104433	Q80U56	AVL9_MOUSE	Late secretory pathway protein AVL9 homolog OS=Mus musculus OX=10090 GN=Avl9 PE=1 SV=2	Avl9
26.0874	26.0588	26.1681	26.2299	26.673	26.2372			0.706451	0.275274	1.83359	P48771	CX7A2_MOUSE	Cytochrome c oxidase subunit 7A2, mitochondrial OS=Mus musculus OX=10090 GN=Cox7a2 PE=1 SV=2	Cox7a2
22.6021	22.5199	22.7992	22.494	22.6512	22.8636			0.0755199	0.0292053	0.215721	Q9D1P4	CHRD1_MOUSE	Cysteine and histidine-rich domain-containing protein 1 OS=Mus musculus OX=10090 GN=Chordc1 PE=1 SV=1	Chordc1
22.8659	22.7355	22.9597	22.8107	22.903	23.0329			0.270281	0.0617917	0.675001	P32067	LA_MOUSE	Lupus La protein homolog OS=Mus musculus OX=10090 GN=Ssb PE=1 SV=1	Ssb
20.691	19.9614	20.8026	20.7342	20.6229	20.6561			0.256159	0.18609	0.700094	Q8BHC1	RB39B_MOUSE	Ras-related protein Rab-39B OS=Mus musculus OX=10090 GN=Rab39b PE=1 SV=1	Rab39b
19.0033	19.2614	19.2731	19.0661	19.236	19.4273			0.177205	0.063865	0.46775	A2APY7	NDUF5_MOUSE	Arginine-hydroxylase NDUFAF5, mitochondrial OS=Mus musculus OX=10090 GN=Ndufaf5 PE=1 SV=1	Ndufaf5
24.1642	24.2021	24.1488	24.1719	24.2961	24.0854			0.0671806	0.0127576	0.201914	Q61990	PCBP2_MOUSE	Poly(rC)-binding protein 2 OS=Mus musculus OX=10090 GN=Pcbp2 PE=1 SV=1	Pcbp2
23.391	23.6209	23.7895	23.3778	24.1565	23.7077			0.219514	0.146871	0.579353	O35143	ATIF1_MOUSE	ATPase inhibitor, mitochondrial OS=Mus musculus OX=10090 GN=Atp5if1 PE=1 SV=2	Atpif1
25.7024	25.0894	24.4984	25.2785	24.4923	24.7182			0.249496	-0.267076	-0.637634	Q64010	CRK_MOUSE	Adapter molecule crk OS=Mus musculus OX=10090 GN=Crk PE=1 SV=1	Crk
22.7482	22.8155	22.7851	22.9007	22.5563	22.6074			0.32672	-0.0948296	-0.869591	Q9D154	ILEUA_MOUSE	Leukocyte elastase inhibitor A OS=Mus musculus OX=10090 GN=Serpinb1a PE=1 SV=1	Serpinb1a
20.6844	20.7046	20.863	20.8178	20.8107	20.9395			0.669204	0.105312	1.49879	Q9JHS9	CWC15_MOUSE	Spliceosome-associated protein CWC15 homolog OS=Mus musculus OX=10090 GN=Cwc15 PE=1 SV=1	Cwc15
22.681	22.7128	22.4365	22.0557	22.3864	23.0741			0.116215	-0.104715	-0.33522	O89086	RBM3_MOUSE	RNA-binding protein 3 OS=Mus musculus OX=10090 GN=Rbm3 PE=1 SV=1	Rbm3
24.8093	24.4676	24.7389	23.9584	24.0275	24.1488	+	DS m_CON m	1.90494	-0.627066	-5.30947	Q921G7	ETFD_MOUSE	Electron transfer flavoprotein-ubiquinone oxidoreductase, mitochondrial OS=Mus musculus OX=10090 GN=Etfdh PE=1 SV=1	Etfdh
25.2426	25.2243	25.2133	25.2926	25.2317	25.1908			0.132469	0.0116386	0.378	Q6PER3	MARE3_MOUSE	Microtubule-associated protein RP/EB family member 3 OS=Mus musculus OX=10090 GN=Mapre3 PE=1 SV=1	Mapre3
17.7762	17.7344	18.6275	19.9078	18.0016	18.3933			0.456736	0.721521	1.11005	Q8K370	ACD10_MOUSE	Acyl-CoA dehydrogenase family member 10 OS=Mus musculus OX=10090 GN=Acad10 PE=1 SV=1	Acad10
20.6241	20.1957	20.3552	20.5802	20.308	20.2687			0.0125742	-0.00606537	-0.038195	Q62077	PLCG1_MOUSE	1-phosphatidylinositol 4,5-bisphosphate phosphodiesterase gamma-1 OS=Mus musculus OX=10090 GN=Plcg1 PE=1 SV=2	Plcg1
20.1756	20.6707	20.5742	20.1384	20.7986	20.8041			0.146971	0.10686	0.398805	Q3UH93	PLXD1_MOUSE	Plexin-D1 OS=Mus musculus OX=10090 GN=Plxnd1 PE=1 SV=1	Plxnd1
20.9659	20.4739	20.974	20.6905	20.8626	20.8448			0.00963865	-0.00529734	-0.0304193	Q8BXR9	OSBL6_MOUSE	Oxysterol-binding protein-related protein 6 OS=Mus musculus OX=10090 GN=Osbpl6 PE=1 SV=1	Osbpl6
26.9316	26.7895	27.019	27.0084	26.8504	26.8142			0.0887211	-0.0223738	-0.24976	P97427	DPYL1_MOUSE	Dihydropyrimidinase-related protein 1 OS=Mus musculus OX=10090 GN=Crmp1 PE=1 SV=1	Crmp1
21.8577	21.8923	21.9792	21.9003	21.9779	22.0466			0.51234	0.0652103	1.17289	P54822	PUR8_MOUSE	Adenylosuccinate lyase OS=Mus musculus OX=10090 GN=Adsl PE=1 SV=2	Adsl
23.4551	23.5285	23.3778	23.3239	23.48	23.2679			0.54369	-0.096571	-1.25497	P35438	NMDZ1_MOUSE	Glutamate receptor ionotropic, NMDA 1 OS=Mus musculus OX=10090 GN=Grin1 PE=1 SV=1	Grin1
26.5105	26.2661	26.521	26.5624	26.4707	26.6458			0.559666	0.127106	1.30451	P14873	MAP1B_MOUSE	Microtubule-associated protein 1B OS=Mus musculus OX=10090 GN=Map1b PE=1 SV=2	Map1b
24.6918	24.7441	26.1155	26.0629	26.1273	26.1075			0.725205	0.915469	1.96253	Q99104	MYO5A_MOUSE	Unconventional myosin-Va OS=Mus musculus OX=10090 GN=Myo5a PE=1 SV=2	Myo5a
22.6716	22.6785	22.5858	22.2591	22.6844	22.7444			0.190395	-0.08266	-0.531154	Q9CQN1	TRAP1_MOUSE	Heat shock protein 75 kDa, mitochondrial OS=Mus musculus OX=10090 GN=Trap1 PE=1 SV=1	Trap1
23.895	24.1946	24.0854	23.9495	24.2021	24.1253			0.106267	0.0339686	0.295089	P67984	RL22_MOUSE	60S ribosomal protein L22 OS=Mus musculus OX=10090 GN=Rpl22 PE=1 SV=2	Rpl22
22.511	22.2927	22.3523	22.4091	22.2236	22.6733			0.122193	0.0500088	0.342862	O08638	MYH11_MOUSE	Myosin-11 OS=Mus musculus OX=10090 GN=Myh11 PE=1 SV=1	Myh11
20.8492	20.6128	20.8759	20.9841	21.2426	21.1415	+	DS m_CON m	1.41516	0.343418	3.05363	Q4QQM4	P5I11_MOUSE	Tumor protein p53-inducible protein 11 OS=Mus musculus OX=10090 GN=Trp53i11 PE=1 SV=1	Trp53i11
21.442	21.7374	21.8048	21.404	21.5031	21.4669			0.689979	-0.203411	-1.76686	P16283	B3A3_MOUSE	Anion exchange protein 3 OS=Mus musculus OX=10090 GN=Slc4a3 PE=1 SV=2	Slc4a3
23.0731	22.8147	23.2275	22.9202	22.9368	23.1638			0.0762794	-0.03151	-0.219122	P27601	GNA13_MOUSE	Guanine nucleotide-binding protein subunit alpha-13 OS=Mus musculus OX=10090 GN=Gna13 PE=1 SV=1	Gna13
23.4551	23.1755	23.3778	23.391	23.3239	22.8918			0.29763	-0.133938	-0.755657	Q9WVE8	PACN2_MOUSE	Protein kinase C and casein kinase substrate in neurons protein 2 OS=Mus musculus OX=10090 GN=Pacsin2 PE=1 SV=1	Pacsin2
22.4834	22.463	22.402	22.5132	22.3449	22.473			0.0336841	-0.00575256	-0.102093	Q9D2N4	DTNA_MOUSE	Dystrobrevin alpha OS=Mus musculus OX=10090 GN=Dtna PE=1 SV=2	Dtna
19.2477	19.1403	19.3631	18.8333	18.8545	19.3197			0.592998	-0.247876	-1.44741	O70228	ATP9A_MOUSE	Probable phospholipid-transporting ATPase IIA OS=Mus musculus OX=10090 GN=Atp9a PE=1 SV=3	Atp9a
25.8093	26.0422	26.1488	26.0955	25.8167	26.0296			0.0511805	-0.0195236	-0.149187	Q9WUK2	IF4H_MOUSE	Eukaryotic translation initiation factor 4H OS=Mus musculus OX=10090 GN=Eif4h PE=1 SV=3	Eif4h
19.3189	19.5015	19.4677	19.6367	19.617	20.1242			0.824576	0.363258	2.07458	Q8C6E0	CFA36_MOUSE	Cilia- and flagella-associated protein 36 OS=Mus musculus OX=10090 GN=Cfap36 PE=1 SV=1	Cfap36
31.8004	32.1177	30.2759	31.9677	30.7129	31.2077			0.051275	-0.101858	-0.150781	P01942	HBA_MOUSE	Hemoglobin subunit alpha OS=Mus musculus OX=10090 GN=Hba PE=1 SV=2	Hba
21.8328	21.5619	21.6779	21.7169	21.6282	21.6719			0.0758213	-0.0185432	-0.224683	Q9D4H1	EXOC2_MOUSE	Exocyst complex component 2 OS=Mus musculus OX=10090 GN=Exoc2 PE=1 SV=1	Exoc2
24.2317	24.2679	24.2096	24.1795	24.1642	24.2961			0.18863	-0.023077	-0.512918	P60335	PCBP1_MOUSE	Poly(rC)-binding protein 1 OS=Mus musculus OX=10090 GN=Pcbp1 PE=1 SV=1	Pcbp1
22.2708	21.8363	21.6668	21.0092	21.7345	22.0352			0.38428	-0.331682	-0.937781	Q9JIG7	CCD22_MOUSE	Coiled-coil domain-containing protein 22 OS=Mus musculus OX=10090 GN=Ccdc22 PE=1 SV=1	Ccdc22
22.4786	20.4863	21.9595	20.9707	20.6838	21.9746			0.234623	-0.431787	-0.605099	Q6DFV3	RHG21_MOUSE	Rho GTPase-activating protein 21 OS=Mus musculus OX=10090 GN=Arhgap21 PE=1 SV=1	Arhgap21
20.0698	20.3145	20.1439	20.0873	20.2179	20.2351			0.0153083	0.00402323	0.0466816	Q9CXP8	GBG10_MOUSE	Guanine nucleotide-binding protein G(I)/G(S)/G(O) subunit gamma-10 OS=Mus musculus OX=10090 GN=Gng10 PE=3 SV=1	Gng10
23.1392	22.6786	22.7759	22.6994	23.0271	22.9938			0.085208	0.0421982	0.241679	P62849	RS24_MOUSE	40S ribosomal protein S24 OS=Mus musculus OX=10090 GN=Rps24 PE=1 SV=1	Rps24
25.6209	25.4676	25.2926	25.3273	24.8811	26.4218			0.0583863	0.0830377	0.177651	P60469	LIPA3_MOUSE	Liprin-alpha-3 OS=Mus musculus OX=10090 GN=Ppfia3 PE=1 SV=2	Ppfia3
22.2421	22.9998	22.8146	22.4454	22.8961	22.4738			0.105896	-0.0804151	-0.297124	P61022	CHP1_MOUSE	Calcineurin B homologous protein 1 OS=Mus musculus OX=10090 GN=Chp1 PE=1 SV=2	Chp1
25.019	25.2463	25.217	25.1253	25.0567	25.1055			0.334639	-0.0649026	-0.874468	P48722	HS74L_MOUSE	Heat shock 70 kDa protein 4L OS=Mus musculus OX=10090 GN=Hspa4l PE=1 SV=2	Hspa4l
23.3778	23.4425	23.5638	22.7478	23.895	23.1388			0.212516	-0.200834	-0.588774	Q60605	MYL6_MOUSE	Myosin light polypeptide 6 OS=Mus musculus OX=10090 GN=Myl6 PE=1 SV=3	Myl6
22.571	22.1392	22.3661	22.0981	21.9452	22.2712			0.733339	-0.253938	-1.62502	O35382	EXOC4_MOUSE	Exocyst complex component 4 OS=Mus musculus OX=10090 GN=Exoc4 PE=1 SV=2	Exoc4
22.6609	22.2776	22.4563	22.6184	22.3241	22.176			0.208342	-0.0921046	-0.539346	Q9JKK1	STX6_MOUSE	Syntaxin-6 OS=Mus musculus OX=10090 GN=Stx6 PE=1 SV=1	Stx6
22.9495	23.2164	23.1547	23.0489	23.0407	23.0887			0.20877	-0.0474141	-0.578126	Q922E4	PCY2_MOUSE	Ethanolamine-phosphate cytidylyltransferase OS=Mus musculus OX=10090 GN=Pcyt2 PE=1 SV=1	Pcyt2
23.9134	24.2243	24.3578	24.3307	24.2891	24.417			0.519331	0.180417	1.31754	Q8CGU1	CACO1_MOUSE	Calcium-binding and coiled-coil domain-containing protein 1 OS=Mus musculus OX=10090 GN=Calcoco1 PE=1 SV=2	Calcoco1
24.4234	24.4041	24.0935	24.2607	24.275	24.2243			0.175946	-0.0536385	-0.496817	Q9CR51	VATG1_MOUSE	V-type proton ATPase subunit G 1 OS=Mus musculus OX=10090 GN=Atp6v1g1 PE=1 SV=3	Atp6v1g1
24.6431	24.8191	24.7182	24.8858	24.9628	24.7695			0.894602	0.145915	1.92318	Q9D6M3	GHC1_MOUSE	Mitochondrial glutamate carrier 1 OS=Mus musculus OX=10090 GN=Slc25a22 PE=1 SV=1	Slc25a22
22.282	22.3293	22.3124	22.4182	22.0573	22.6262			0.121702	0.0593255	0.35579	Q923D2	BLVRB_MOUSE	Flavin reductase (NADPH) OS=Mus musculus OX=10090 GN=Blvrb PE=1 SV=3	Blvrb
25.2856	25.217	25.4831	25.065	25.3712	25.5105			0.0279946	-0.0129948	-0.0844483	P60766	CDC42_MOUSE	Cell division control protein 42 homolog OS=Mus musculus OX=10090 GN=Cdc42 PE=1 SV=2	Cdc42
23.0448	22.9482	22.9919	23.0848	22.9921	22.9572			0.126645	0.0164229	0.347731	Q9JIG4	PPR3F_MOUSE	Protein phosphatase 1 regulatory subunit 3F OS=Mus musculus OX=10090 GN=Ppp1r3f PE=1 SV=3	Ppp1r3f
21.7275	23.1717	23.1518	22.7483	22.9471	24.4488			0.411851	0.697716	0.970595	Q80UP3	DGKZ_MOUSE	Diacylglycerol kinase zeta OS=Mus musculus OX=10090 GN=Dgkz PE=1 SV=2	Dgkz
21.4278	21.2635	21.4787	21.5414	21.2069	21.4887			0.0625306	0.022309	0.182176	Q9DC28	KC1D_MOUSE	Casein kinase I isoform delta OS=Mus musculus OX=10090 GN=Csnk1d PE=1 SV=2	Csnk1d
19.9882	19.8758	20.103	19.7536	19.777	20.1715			0.221771	-0.0883554	-0.586707	Q61233	PLSL_MOUSE	Plastin-2 OS=Mus musculus OX=10090 GN=Lcp1 PE=1 SV=4	Lcp1
17.6672	17.6832	18.1305	17.7978	15.8011	18.0085			0.327767	-0.624495	-0.867917	Q9EPK7	XPO7_MOUSE	Exportin-7 OS=Mus musculus OX=10090 GN=Xpo7 PE=1 SV=3	Xpo7
23.0584	23.0294	23.0534	22.9995	23.0128	23.0662			0.37479	-0.0209522	-0.941058	Q8CHG7	RPGF2_MOUSE	Rap guanine nucleotide exchange factor 2 OS=Mus musculus OX=10090 GN=Rapgef2 PE=1 SV=2	Rapgef2
22.0961	24.2821	22.2711	21.9131	22.1429	22.2032			0.427529	-0.796718	-1.12714	Q9Z2X1	HNRPF_MOUSE	Heterogeneous nuclear ribonucleoprotein F OS=Mus musculus OX=10090 GN=Hnrnpf PE=1 SV=3	Hnrnpf
18.9892	20.2149	20.0063	20.0009	20.16	20.1584			0.364175	0.369597	0.966845	P51125	ICAL_MOUSE	Calpastatin OS=Mus musculus OX=10090 GN=Cast PE=1 SV=2	Cast
22.9304	23.2821	22.6694	22.4661	22.5131	22.9609			0.589048	-0.313894	-1.32201	Q91YS8	KCC1A_MOUSE	Calcium/calmodulin-dependent protein kinase type 1 OS=Mus musculus OX=10090 GN=Camk1 PE=1 SV=1	Camk1
18.8793	18.497	18.4558	19.525	18.8825	18.926			0.90488	0.500458	2.02384	Q9CY66	GAR1_MOUSE	H/ACA ribonucleoprotein complex subunit 1 OS=Mus musculus OX=10090 GN=Gar1 PE=1 SV=1	Gar1
26.1908	26.3745	26.3894	26.2661	26.2661	26.3762			0.0724759	-0.0154711	-0.210092	Q810U3	NFASC_MOUSE	Neurofascin OS=Mus musculus OX=10090 GN=Nfasc PE=1 SV=1	Nfasc
21.1395	20.5128	21.0941	20.766	20.6482	21.0916			0.119803	-0.0801824	-0.332149	Q8BIG7	CMTD1_MOUSE	Catechol O-methyltransferase domain-containing protein 1 OS=Mus musculus OX=10090 GN=Comtd1 PE=1 SV=1	Comtd1
20.0418	19.5099	19.7663	17.4615	19.8448	20.0394			0.290331	-0.657427	-0.779976	Q9JIF0	ANM1_MOUSE	Protein arginine N-methyltransferase 1 OS=Mus musculus OX=10090 GN=Prmt1 PE=1 SV=1	Prmt1
28.3494	28.066	28.2353	28.2216	28.1984	28.2445			0.0171452	0.0045433	0.0544736	Q64332	SYN2_MOUSE	Synapsin-2 OS=Mus musculus OX=10090 GN=Syn2 PE=1 SV=2	Syn2
20.6346	20.7	21.1196	20.7803	20.5864	20.8403			0.179279	-0.082407	-0.484309	Q8K411	PREP_MOUSE	Presequence protease, mitochondrial OS=Mus musculus OX=10090 GN=Pitrm1 PE=1 SV=1	Pitrm1
24.6153	24.5345	24.6595	24.6264	24.6757	24.7594			0.720837	0.0841204	1.57695	P24472	GSTA4_MOUSE	Glutathione S-transferase A4 OS=Mus musculus OX=10090 GN=Gsta4 PE=1 SV=3	Gsta4
23.0527	23.4676	23.2535	23.1323	23.4298	23.7796			0.346925	0.189295	0.852238	Q8C729	F126B_MOUSE	Protein FAM126B OS=Mus musculus OX=10090 GN=Fam126b PE=1 SV=1	Fam126b
22.314	22.1356	22.6629	22.1651	22.192	22.4792			0.188296	-0.0920823	-0.498766	P53395	ODB2_MOUSE	Lipoamide acyltransferase component of branched-chain alpha-keto acid dehydrogenase complex, mitochondrial OS=Mus musculus OX=10090 GN=Dbt PE=1 SV=2	Dbt
22.5741	22.6585	22.7792	22.3857	22.6821	22.7194			0.237863	-0.0749111	-0.618096	O88447	KLC1_MOUSE	Kinesin light chain 1 OS=Mus musculus OX=10090 GN=Klc1 PE=1 SV=3	Klc1
22.4907	22.3094	22.1647	22.7945	22.6028	22.5774	+	DS m_CON m	1.30247	0.336626	2.88767	O35250	EXOC7_MOUSE	Exocyst complex component 7 OS=Mus musculus OX=10090 GN=Exoc7 PE=1 SV=2	Exoc7
25.7338	25.6068	25.6944	25.8764	25.7568	25.6811			0.595827	0.0931155	1.36693	Q8CJ40	CROCC_MOUSE	Rootletin OS=Mus musculus OX=10090 GN=Crocc PE=1 SV=2	Crocc
20.0903	21.5187	20.165	19.0629	19.5375	19.6303			0.949101	-1.18108	-2.37954	Q3TTY5	K22E_MOUSE	Keratin, type II cytoskeletal 2 epidermal OS=Mus musculus OX=10090 GN=Krt2 PE=1 SV=1	Krt2
24.4362	24.632	24.317	24.7846	24.1015	24.4984			0.000364666	-0.000250498	-0.00114749	Q8VED9	LEGL_MOUSE	Galectin-related protein OS=Mus musculus OX=10090 GN=Lgalsl PE=1 SV=1	Lgalsl
15.6642	15.3174	15.4189	15.3598	13.0516	15.8945			0.29408	-0.698179	-0.794877	Q9D5R2	WDR20_MOUSE	WD repeat-containing protein 20 OS=Mus musculus OX=10090 GN=Wdr20 PE=2 SV=1	Wdr20
28.5573	28.524	28.4512	28.258	28.4194	28.4668			0.779268	-0.129419	-1.83453	P43006	EAA2_MOUSE	Excitatory amino acid transporter 2 OS=Mus musculus OX=10090 GN=Slc1a2 PE=1 SV=1	Slc1a2
24.4105	24.7594	24.654	24.4862	24.6096	24.5926			0.146283	-0.0451762	-0.409605	Q99L43	CDS2_MOUSE	Phosphatidate cytidylyltransferase 2 OS=Mus musculus OX=10090 GN=Cds2 PE=1 SV=1	Cds2
22.7455	22.5377	22.6166	22.785	22.5848	22.488			0.0446749	-0.0140209	-0.131804	Q80TS3	AGRL3_MOUSE	Adhesion G protein-coupled receptor L3 OS=Mus musculus OX=10090 GN=Adgrl3 PE=1 SV=3	Lphn3
22.7961	22.9484	22.9017	22.8962	22.9066	22.9697			0.33131	0.0421213	0.833229	Q91ZP9	NECA2_MOUSE	N-terminal EF-hand calcium-binding protein 2 OS=Mus musculus OX=10090 GN=Necab2 PE=1 SV=1	Necab2
21.983	21.9158	22.1562	21.5305	21.5123	21.9978			0.809826	-0.338119	-1.93981	Q6PAJ1	BCR_MOUSE	Breakpoint cluster region protein OS=Mus musculus OX=10090 GN=Bcr PE=1 SV=3	Bcr
21.7743	22.2798	20.3722	22.1511	20.9745	21.1874			0.0183548	-0.0377216	-0.0558234	P04919	B3AT_MOUSE	Band 3 anion transport protein OS=Mus musculus OX=10090 GN=Slc4a1 PE=1 SV=1	Slc4a1
24.7441	24.2096	24.5285	24.4041	24.4551	24.9628			0.182211	0.113284	0.47909	P84086	CPLX2_MOUSE	Complexin-2 OS=Mus musculus OX=10090 GN=Cplx2 PE=1 SV=1	Cplx2
19.0199	19.9277	17.2669	18.7601	18.2718	19.0482			0.0175492	-0.0448291	-0.0551324	Q9Z108	STAU1_MOUSE	Double-stranded RNA-binding protein Staufen homolog 1 OS=Mus musculus OX=10090 GN=Stau1 PE=1 SV=1	Stau1
20.0496	20.988	20.19	19.5791	20.0492	21.0632			0.122772	-0.178679	-0.339396	O88983	STX8_MOUSE	Syntaxin-8 OS=Mus musculus OX=10090 GN=Stx8 PE=1 SV=1	Stx8
24.7441	25.5255	24.7182	24.6595	25.1527	24.7695			0.164266	-0.135359	-0.445018	P11031	TCP4_MOUSE	Activated RNA polymerase II transcriptional coactivator p15 OS=Mus musculus OX=10090 GN=Sub1 PE=1 SV=3	Sub1
25.391	25.5492	25.3031	25.452	25.48	25.275			0.0428207	-0.012125	-0.125704	Q9JKK7	TMOD2_MOUSE	Tropomodulin-2 OS=Mus musculus OX=10090 GN=Tmod2 PE=1 SV=2	Tmod2
24.1015	23.8858	23.4676	23.8576	24.0105	23.8288			0.146986	0.0806726	0.41493	O54962	BAF_MOUSE	Barrier-to-autointegration factor OS=Mus musculus OX=10090 GN=Banf1 PE=1 SV=1	Banf1
26.6458	26.8623	26.6865	26.6181	26.6998	26.673			0.377246	-0.0679073	-0.961151	P10853	H2B1F_MOUSE	Histone H2B type 1-F/J/L OS=Mus musculus OX=10090 GN=H2bc7 PE=1 SV=2	Hist1h2bf
22.3049	23.3778	22.1733	22.1641	21.8764	23.4298			0.073617	-0.128557	-0.210444	Q99L45	IF2B_MOUSE	Eukaryotic translation initiation factor 2 subunit 2 OS=Mus musculus OX=10090 GN=Eif2s2 PE=1 SV=1	Eif2s2
23.9134	24.1174	24.217	24.0609	23.9847	24.2021			0.000195076	-6.61214e-05	-0.000602637	Q9CXS4	CENPV_MOUSE	Centromere protein V OS=Mus musculus OX=10090 GN=Cenpv PE=1 SV=2	Cenpv
23.4425	23.5522	23.5754	23.6649	23.632	23.5404			0.735874	0.0890668	1.6082	Q80TK0	K1107_MOUSE	AP2-interacting clathrin-endocytosis protein OS=Mus musculus OX=10090 GN=Kiaa1107 PE=1 SV=6	Kiaa1107
23.391	26.1293	25.6568	23.3511	26.0084	23.4676			0.257336	-0.78331	-0.646977	Q9QZM0	UBQL2_MOUSE	Ubiquilin-2 OS=Mus musculus OX=10090 GN=Ubqln2 PE=1 SV=2	Ubqln2
24.6595	24.6595	24.7895	24.8385	24.7129	24.7594			0.519476	0.0674165	1.18765	O55022	PGRC1_MOUSE	Membrane-associated progesterone receptor component 1 OS=Mus musculus OX=10090 GN=Pgrmc1 PE=1 SV=4	Pgrmc1
26.4138	26.6595	26.7517	26.1585	26.7895	26.1565			0.417266	-0.240154	-1.02813	Q91WS0	CISD1_MOUSE	CDGSH iron-sulfur domain-containing protein 1 OS=Mus musculus OX=10090 GN=Cisd1 PE=1 SV=1	Cisd1
25.867	25.726	25.918	25.9293	25.6513	25.9628			0.0314052	0.010802	0.0945804	P62827	RAN_MOUSE	GTP-binding nuclear protein Ran OS=Mus musculus OX=10090 GN=Ran PE=1 SV=3	Ran
20.0105	20.4355	19.9236	19.9098	20.1761	19.7885			0.347001	-0.165048	-0.845462	Q05D44	IF2P_MOUSE	Eukaryotic translation initiation factor 5B OS=Mus musculus OX=10090 GN=Eif5b PE=1 SV=2	Eif5b
20.2778	19.5891	19.9617	20.1395	19.643	20.1439			0.0427728	0.032601	0.125714	Q9DBC0	SELO_MOUSE	Protein adenylyltransferase SelO, mitochondrial OS=Mus musculus OX=10090 GN=Selenoo PE=1 SV=4	Selo
24.6811	24.8336	24.7129	25.4202	24.5225	24.5638			0.106738	0.092968	0.313814	Q811D0	DLG1_MOUSE	Disks large homolog 1 OS=Mus musculus OX=10090 GN=Dlg1 PE=1 SV=1	Dlg1
27.3662	27.611	27.3828	27.341	27.391	27.4551			0.256259	-0.0576452	-0.673191	P63328	PP2BA_MOUSE	Serine/threonine-protein phosphatase 2B catalytic subunit alpha isoform OS=Mus musculus OX=10090 GN=Ppp3ca PE=1 SV=1	Ppp3ca
22.6373	22.7237	22.6138	22.4525	22.6927	23.0595			0.149446	0.0766068	0.426412	P56695	WFS1_MOUSE	Wolframin OS=Mus musculus OX=10090 GN=Wfs1 PE=1 SV=1	Wfs1
22.6987	22.5126	22.6494	22.6386	22.5891	22.6006			0.0622067	-0.0108109	-0.187596	P61202	CSN2_MOUSE	COP9 signalosome complex subunit 2 OS=Mus musculus OX=10090 GN=Cops2 PE=1 SV=1	Cops2
21.7165	21.7605	21.1579	21.793	22.0656	21.9917			0.79453	0.405135	1.92611	P62245	RS15A_MOUSE	40S ribosomal protein S15a OS=Mus musculus OX=10090 GN=Rps15a PE=1 SV=2	Rps15a
25.6918	25.8069	25.9998	25.7286	25.8504	25.9338			0.0145815	0.00479253	0.0444475	P67778	PHB_MOUSE	Prohibitin OS=Mus musculus OX=10090 GN=Phb PE=1 SV=1	Phb
25.0526	24.8764	25.1015	24.6971	24.867	24.8336			1.12796	-0.21091	-2.45629	Q6P1F6	2ABA_MOUSE	Serine/threonine-protein phosphatase 2A 55 kDa regulatory subunit B alpha isoform OS=Mus musculus OX=10090 GN=Ppp2r2a PE=1 SV=1	Ppp2r2a
22.2914	22.0527	21.9376	22.3414	22.6938	22.4818	+	DS m_CON m	1.31945	0.411745	2.81835	Q99LD8	DDAH2_MOUSE	N(G),N(G)-dimethylarginine dimethylaminohydrolase 2 OS=Mus musculus OX=10090 GN=Ddah2 PE=1 SV=1	Ddah2
23.0879	23.5404	23.5165	23.5165	23.7895	23.5165			0.562108	0.225948	1.30671	Q9CQM9	GLRX3_MOUSE	Glutaredoxin-3 OS=Mus musculus OX=10090 GN=Glrx3 PE=1 SV=1	Glrx3
20.2021	21.2139	20.8252	19.9909	20.9886	20.3349			0.302515	-0.308898	-0.743844	Q9DCM2	GSTK1_MOUSE	Glutathione S-transferase kappa 1 OS=Mus musculus OX=10090 GN=Gstk1 PE=1 SV=3	Gstk1
24.0854	24.1488	24.2607	24.0854	24.6703	24.4298			0.513661	0.230221	1.29835	Q6URW6	MYH14_MOUSE	Myosin-14 OS=Mus musculus OX=10090 GN=Myh14 PE=1 SV=1	Myh14
21.5584	21.5372	21.7697	21.8636	21.4074	21.7965			0.153382	0.0674076	0.420266	Q3UGY8	BIG3_MOUSE	Brefeldin A-inhibited guanine nucleotide-exchange protein 3 OS=Mus musculus OX=10090 GN=Arfgef3 PE=1 SV=1	Arfgef3
26.038	25.2926	25.1604	25.7389	25.1946	25.2058			0.13034	-0.117222	-0.358556	Q9Z2Y3	HOME1_MOUSE	Homer protein homolog 1 OS=Mus musculus OX=10090 GN=Homer1 PE=1 SV=2	Homer1
21.4111	20.2375	20.5295	19.8501	20.9311	21.449			0.0096884	0.0173963	0.0295621	Q8BP92	RCN2_MOUSE	Reticulocalbin-2 OS=Mus musculus OX=10090 GN=Rcn2 PE=1 SV=1	Rcn2
22.0157	22.0747	22.0473	22.0002	22.0526	21.9435			0.556526	-0.0471236	-1.31582	P63080	GBRB3_MOUSE	Gamma-aminobutyric acid receptor subunit beta-3 OS=Mus musculus OX=10090 GN=Gabrb3 PE=1 SV=1	Gabrb3
19.4525	19.7749	19.6531	19.7416	19.7669	20.0248			0.767509	0.217591	1.66773	O35691	PININ_MOUSE	Pinin OS=Mus musculus OX=10090 GN=Pnn PE=1 SV=4	Pnn
27.1604	26.7771	26.329	26.1155	26.6181	26.7645			0.339831	-0.256166	-0.825319	P19096	FAS_MOUSE	Fatty acid synthase OS=Mus musculus OX=10090 GN=Fasn PE=1 SV=2	Fasn
23.3239	23.2961	23.3239	23.2435	23.2821	23.3511			0.255116	-0.0224215	-0.683328	B9EJA2	CTTB2_MOUSE	Cortactin-binding protein 2 OS=Mus musculus OX=10090 GN=Cttnbp2 PE=1 SV=2	Cttnbp2
24.8904	24.9088	24.9271	24.8385	24.8997	24.9672			0.0600405	-0.00700061	-0.181117	P62242	RS8_MOUSE	40S ribosomal protein S8 OS=Mus musculus OX=10090 GN=Rps8 PE=1 SV=2	Rps8
22.4169	23.867	24.3578	22.0891	24.6431	22.3847			0.194603	-0.508324	-0.510867	Q9R0X4	ACOT9_MOUSE	Acyl-coenzyme A thioesterase 9, mitochondrial OS=Mus musculus OX=10090 GN=Acot9 PE=1 SV=1	Acot9
22.1903	23.0609	22.6073	23.0239	21.2184	22.5539			0.224159	-0.354099	-0.593778	E9PV24	FIBA_MOUSE	Fibrinogen alpha chain OS=Mus musculus OX=10090 GN=Fga PE=1 SV=1	Fga
23.3376	23.1003	23.48	22.8227	23.2274	23.2343			0.526352	-0.211168	-1.20366	P35279	RAB6A_MOUSE	Ras-related protein Rab-6A OS=Mus musculus OX=10090 GN=Rab6a PE=1 SV=4	Rab6a
22.8147	22.7114	22.6778	22.7256	22.8817	22.7726			0.400496	0.0586764	0.947593	O88543	CSN3_MOUSE	COP9 signalosome complex subunit 3 OS=Mus musculus OX=10090 GN=Cops3 PE=1 SV=3	Cops3
26.965	26.7895	26.965	26.9977	26.9869	26.9316			0.41767	0.0655142	1.05737	O08749	DLDH_MOUSE	Dihydrolipoyl dehydrogenase, mitochondrial OS=Mus musculus OX=10090 GN=Dld PE=1 SV=2	Dld
23.1202	22.9437	23.2481	23.3239	23.0723	23.4041			0.5374	0.162757	1.22087	Q8JZK9	HMCS1_MOUSE	Hydroxymethylglutaryl-CoA synthase, cytoplasmic OS=Mus musculus OX=10090 GN=Hmgcs1 PE=1 SV=1	Hmgcs1
21.8906	21.8767	22.0826	22.0785	22.2615	21.9552			0.589324	0.148486	1.33712	P47802	MTX1_MOUSE	Metaxin-1 OS=Mus musculus OX=10090 GN=Mtx1 PE=1 SV=1	Mtx1
19.5536	19.3065	19.8971	20.339	19.7891	19.9926			0.902403	0.454493	1.93634	B9EHT4	CLIP3_MOUSE	CAP-Gly domain-containing linker protein 3 OS=Mus musculus OX=10090 GN=Clip3 PE=1 SV=1	Clip3
22.5797	22.9688	23.1446	22.4567	22.474	22.8051			0.702612	-0.319146	-1.58194	Q6PB44	PTN23_MOUSE	Tyrosine-protein phosphatase non-receptor type 23 OS=Mus musculus OX=10090 GN=Ptpn23 PE=1 SV=2	Ptpn23
25.3307	25.0691	25.4923	25.275	25.417	25.3376			0.123395	0.0458126	0.352481	Q6IRU5	CLCB_MOUSE	Clathrin light chain B OS=Mus musculus OX=10090 GN=Cltb PE=1 SV=1	Cltb
20.8233	19.7955	20.8617	19.9355	20.7846	20.1			0.192631	-0.220137	-0.505648	Q80YR5	SAFB2_MOUSE	Scaffold attachment factor B2 OS=Mus musculus OX=10090 GN=Safb2 PE=1 SV=2	Safb2
19.2299	19.5448	19.7442	19.3111	19.4284	19.8671			0.044082	0.0292034	0.12926	Q8VCM8	NCLN_MOUSE	Nicalin OS=Mus musculus OX=10090 GN=Ncln PE=1 SV=2	Ncln
24.9043	24.989	25.1642	25.0975	25.1214	25.141			0.497934	0.100796	1.29935	P23927	CRYAB_MOUSE	Alpha-crystallin B chain OS=Mus musculus OX=10090 GN=Cryab PE=1 SV=2	Cryab
27.1507	27.141	27.17	26.4266	26.5624	26.6865	+	DS m_CON m	1.83584	-0.595423	-7.88503	Q9Z2I9	SUCB1_MOUSE	Succinate--CoA ligase [ADP-forming] subunit beta, mitochondrial OS=Mus musculus OX=10090 GN=Sucla2 PE=1 SV=2	Sucla2
21.0566	21.5035	21.2714	21.1033	20.9071	21.2562			0.497585	-0.188309	-1.14899	Q9QUR6	PPCE_MOUSE	Prolyl endopeptidase OS=Mus musculus OX=10090 GN=Prep PE=1 SV=1	Prep
24.0854	17.8299	24.0854	24.002	16.3879	24.019			0.0555834	-0.530593	-0.161426	P51432	PLCB3_MOUSE	1-phosphatidylinositol 4,5-bisphosphate phosphodiesterase beta-3 OS=Mus musculus OX=10090 GN=Plcb3 PE=1 SV=2	Plcb3
23.7594	23.6971	24.0609	23.848	23.9225	23.5404			0.159125	-0.0687987	-0.42427	P51174	ACADL_MOUSE	Long-chain specific acyl-CoA dehydrogenase, mitochondrial OS=Mus musculus OX=10090 GN=Acadl PE=1 SV=2	Acadl
23.0507	23.1938	23.2679	22.8241	22.9289	23.5285			0.1168	-0.0769571	-0.336785	Q8CA95	PDE10_MOUSE	cAMP and cAMP-inhibited cGMP 3',5'-cyclic phosphodiesterase 10A OS=Mus musculus OX=10090 GN=Pde10a PE=1 SV=2	Pde10a
19.602	20.3704	20.4865	20.1504	20.7164	20.7321			0.481469	0.379977	1.12721	Q8BMP6	GCP60_MOUSE	Golgi resident protein GCP60 OS=Mus musculus OX=10090 GN=Acbd3 PE=1 SV=3	Acbd3
21.59	21.6855	21.6849	21.5161	21.7108	21.9205			0.185878	0.0623366	0.515208	Q8VDQ1	PTGR2_MOUSE	Prostaglandin reductase 2 OS=Mus musculus OX=10090 GN=Ptgr2 PE=1 SV=2	Ptgr2
21.6564	21.4961	21.8709	21.3285	21.6772	21.9849			0.0163748	-0.0109526	-0.0501323	Q8HW98	IGLO5_MOUSE	IgLON family member 5 OS=Mus musculus OX=10090 GN=Iglon5 PE=2 SV=2	Iglon5
27.4234	27.6181	27.5682	27.391	27.509	27.5682			0.236955	-0.0471643	-0.602894	Q9D6R2	IDH3A_MOUSE	Isocitrate dehydrogenase [NAD] subunit alpha, mitochondrial OS=Mus musculus OX=10090 GN=Idh3a PE=1 SV=1	Idh3a
23.9043	23.8385	23.3511	23.7182	23.9847	24.1015			0.483897	0.236837	1.13814	Q8R404	MIC13_MOUSE	MICOS complex subunit MIC13 OS=Mus musculus OX=10090 GN=Micos13 PE=1 SV=1	Qil1
21.1333	21.5614	20.6086	19.922	19.7259	20.571			1.28061	-1.02809	-2.73673	O54990	PROM1_MOUSE	Prominin-1 OS=Mus musculus OX=10090 GN=Prom1 PE=1 SV=1	Prom1
19.7778	19.7527	19.4444	19.5631	19.3811	19.5566			0.545974	-0.158076	-1.28886	Q8CGE9	RGS12_MOUSE	Regulator of G-protein signaling 12 OS=Mus musculus OX=10090 GN=Rgs12 PE=1 SV=2	Rgs12
24.9043	24.8385	25.0813	24.7441	24.945	25.0854			0.0457587	-0.0165215	-0.13459	Q9WUM4	COR1C_MOUSE	Coronin-1C OS=Mus musculus OX=10090 GN=Coro1c PE=1 SV=2	Coro1c
22.4293	23.2529	23.2281	23.2821	23.9495	23.1605			0.605273	0.493951	1.35282	Q8BSS9	LIPA2_MOUSE	Liprin-alpha-2 OS=Mus musculus OX=10090 GN=Ppfia2 PE=1 SV=2	Ppfia2
21.3464	21.9654	26.0547	25.3066	25.9716	25.9293			0.663692	2.61367	1.75103	P57784	RU2A_MOUSE	U2 small nuclear ribonucleoprotein A' OS=Mus musculus OX=10090 GN=Snrpa1 PE=1 SV=2	Snrpa1
23.0984	21.918	21.9695	21.8518	21.833	21.7731			0.49916	-0.509371	-1.31994	Q68FL6	SYMC_MOUSE	Methionine--tRNA ligase, cytoplasmic OS=Mus musculus OX=10090 GN=Mars1 PE=1 SV=1	Mars
22.3582	22.3523	22.2285	22.4664	22.0655	22.3048			0.094709	-0.0341098	-0.275327	B9EJ86	OSBL8_MOUSE	Oxysterol-binding protein-related protein 8 OS=Mus musculus OX=10090 GN=Osbpl8 PE=1 SV=1	Osbpl8
21.995	21.877	21.9519	22.0228	22.3683	22.3373			0.995527	0.301457	2.60749	Q8BMG7	RBGPR_MOUSE	Rab3 GTPase-activating protein non-catalytic subunit OS=Mus musculus OX=10090 GN=Rab3gap2 PE=1 SV=2	Rab3gap2
22.6996	23.2535	22.4832	22.8889	22.9326	21.4878			0.276303	-0.375635	-0.712738	Q9DAM7	TM263_MOUSE	Transmembrane protein 263 OS=Mus musculus OX=10090 GN=Tmem263 PE=1 SV=1	Tmem263
19.2407	19.61	19.293	18.8504	19.5808	19.8338			0.0421693	0.0404924	0.127902	Q9JLI8	SART3_MOUSE	Squamous cell carcinoma antigen recognized by T-cells 3 OS=Mus musculus OX=10090 GN=Sart3 PE=1 SV=1	Sart3
20.7887	21.5128	21.3915	20.3412	21.2732	20.932			0.466844	-0.382215	-1.0843	Q9ESX5	DKC1_MOUSE	H/ACA ribonucleoprotein complex subunit DKC1 OS=Mus musculus OX=10090 GN=Dkc1 PE=1 SV=4	Dkc1
21.9743	22.1419	22.0188	21.8925	22.1336	22.1711			0.0709513	0.0207335	0.205954	P26369	U2AF2_MOUSE	Splicing factor U2AF 65 kDa subunit OS=Mus musculus OX=10090 GN=U2af2 PE=1 SV=3	U2af2
27.9923	28.9117	28.0296	28.258	28.2935	27.5165			0.297015	-0.288511	-0.734184	Q6PIE5	AT1A2_MOUSE	Sodium/potassium-transporting ATPase subunit alpha-2 OS=Mus musculus OX=10090 GN=Atp1a2 PE=1 SV=1	Atp1a2
20.1554	20.0806	20.1384	20.2578	20.166	20.25			1.23385	0.0998192	2.69128	Q8BSZ2	AP3S2_MOUSE	AP-3 complex subunit sigma-2 OS=Mus musculus OX=10090 GN=Ap3s2 PE=1 SV=1	Ap3s2
22.8627	22.8408	22.9359	22.9484	22.8953	23.0755			0.657493	0.0932668	1.53665	Q9R257	HEBP1_MOUSE	Heme-binding protein 1 OS=Mus musculus OX=10090 GN=Hebp1 PE=1 SV=2	Hebp1
20.4165	20.8578	21.9067	20.3378	20.0025	22.0976			0.113317	-0.247711	-0.315247	Q6P5U7	NWD2_MOUSE	NACHT and WD repeat domain-containing protein 2 OS=Mus musculus OX=10090 GN=Nwd2 PE=1 SV=2	Nwd2
21.1981	21.2245	21.4686	21.7299	21.173	21.3078			0.213431	0.106528	0.564993	Q8BG40	KTNB1_MOUSE	Katanin p80 WD40 repeat-containing subunit B1 OS=Mus musculus OX=10090 GN=Katnb1 PE=1 SV=1	Katnb1
22.6499	22.6015	22.9332	22.5612	22.7437	22.8169			0.0560446	-0.0209535	-0.163214	Q9D7N9	APMAP_MOUSE	Adipocyte plasma membrane-associated protein OS=Mus musculus OX=10090 GN=Apmap PE=1 SV=1	Apmap
21.5257	20.6756	20.6905	20.288	20.5085	20.6659			0.645913	-0.476444	-1.58012	Q9EQ80	NIF3L_MOUSE	NIF3-like protein 1 OS=Mus musculus OX=10090 GN=Nif3l1 PE=1 SV=4	Nif3l1
24.2821	25.0443	24.4984	24.7945	24.8576	25.6998			0.611722	0.509039	1.37739	Q91WK2	EIF3H_MOUSE	Eukaryotic translation initiation factor 3 subunit H OS=Mus musculus OX=10090 GN=Eif3h PE=1 SV=1	Eif3h
20.8088	20.7457	20.8326	20.8669	20.6436	20.9883			0.124134	0.0372562	0.357453	E9Q5C9	NOLC1_MOUSE	Nucleolar and coiled-body phosphoprotein 1 OS=Mus musculus OX=10090 GN=Nolc1 PE=1 SV=1	Nolc1
24.2021	24.1015	24.2243	24.141	24.1642	24.1488			0.233999	-0.0246302	-0.641354	P12382	PFKAL_MOUSE	ATP-dependent 6-phosphofructokinase, liver type OS=Mus musculus OX=10090 GN=Pfkl PE=1 SV=4	Pfkl
23.2679	22.9516	23.0696	23.2363	23.1988	23.1735			0.43469	0.106525	1.13272	P43275	H11_MOUSE	Histone H1.1 OS=Mus musculus OX=10090 GN=H1-1 PE=1 SV=2	Hist1h1a
23.2821	26.7129	26.8019	26.3049	27.0401	26.8385			0.362868	1.12883	0.957191	P17156	HSP72_MOUSE	Heat shock-related 70 kDa protein 2 OS=Mus musculus OX=10090 GN=Hspa2 PE=1 SV=2	Hspa2
21.647	21.5315	21.6054	21.4248	21.4734	21.1454			0.89915	-0.246782	-2.2926	O55137	ACOT1_MOUSE	Acyl-coenzyme A thioesterase 1 OS=Mus musculus OX=10090 GN=Acot1 PE=1 SV=1	Acot1
18.6126	23.0469	23.5869	18.658	18.3131	19.1915			0.716854	-3.02797	-1.89673	Q9JJ43	RFOX1_MOUSE	RNA binding protein fox-1 homolog 1 OS=Mus musculus OX=10090 GN=Rbfox1 PE=1 SV=3	Rbfox1
21.7758	21.827	21.8043	21.7322	21.6689	21.8211			0.529091	-0.061615	-1.32379	Q9WUR2	ECI2_MOUSE	Enoyl-CoA delta isomerase 2 OS=Mus musculus OX=10090 GN=Eci2 PE=1 SV=2	Eci2
20.7911	21.8221	21.8205	20.8463	21.7684	21.6903			0.0319163	-0.0429198	-0.0947796	P43406	ITAV_MOUSE	Integrin alpha-V OS=Mus musculus OX=10090 GN=Itgav PE=1 SV=2	Itgav
21.6096	21.6107	21.8253	21.6455	21.6872	21.7179			0.00677915	0.0016098	0.021544	Q9Z1F9	SAE2_MOUSE	SUMO-activating enzyme subunit 2 OS=Mus musculus OX=10090 GN=Uba2 PE=1 SV=1	Uba2
21.8493	21.933	21.8823	21.7838	22.0314	21.9958			0.222256	0.0487626	0.601801	Q9EPL2	CSTN1_MOUSE	Calsyntenin-1 OS=Mus musculus OX=10090 GN=Clstn1 PE=1 SV=1	Clstn1
21.4639	21.5498	21.7453	22.3228	21.9994	22.1618	+	DS m_CON m	1.98424	0.575024	4.59655	Q9Z1Z0	USO1_MOUSE	General vesicular transport factor p115 OS=Mus musculus OX=10090 GN=Uso1 PE=1 SV=2	Uso1
22.0647	21.2593	21.7477	22.2861	21.7979	21.2836			0.0943296	0.0986106	0.264829	Q3TWW8	SRSF6_MOUSE	Serine/arginine-rich splicing factor 6 OS=Mus musculus OX=10090 GN=Srsf6 PE=1 SV=1	Srsf6
25.4583	25.5374	25.5135	25.632	25.4645	25.7363			0.516224	0.107885	1.30655	Q8K0U4	HS12A_MOUSE	Heat shock 70 kDa protein 12A OS=Mus musculus OX=10090 GN=Hspa12a PE=1 SV=1	Hspa12a
20.5543	20.5793	20.4952	20.4734	20.628	20.6383			0.238781	0.0369701	0.627805	Q9Z275	RLBP1_MOUSE	Retinaldehyde-binding protein 1 OS=Mus musculus OX=10090 GN=Rlbp1 PE=1 SV=3	Rlbp1
27.673	27.6998	27.7517	27.7517	27.6798	27.6595			0.111259	-0.011179	-0.307967	P11499	HS90B_MOUSE	Heat shock protein HSP 90-beta OS=Mus musculus OX=10090 GN=Hsp90ab1 PE=1 SV=3	Hsp90ab1
19.6486	19.5294	20.0511	19.7357	20.1175	19.0146			0.11886	-0.120433	-0.334711	Q8R307	VPS18_MOUSE	Vacuolar protein sorting-associated protein 18 homolog OS=Mus musculus OX=10090 GN=Vps18 PE=1 SV=2	Vps18
19.3337	20.0085	19.5022	19.2164	19.0016	19.9735			0.236775	-0.217656	-0.608368	O35607	BMPR2_MOUSE	Bone morphogenetic protein receptor type-2 OS=Mus musculus OX=10090 GN=Bmpr2 PE=1 SV=1	Bmpr2
21.6252	21.4543	21.61	20.282	21.4269	21.1936			0.641616	-0.595659	-1.68486	Q7TMB8	CYFP1_MOUSE	Cytoplasmic FMR1-interacting protein 1 OS=Mus musculus OX=10090 GN=Cyfip1 PE=1 SV=1	Cyfip1
26.1391	26.2481	26.1527	26.0975	26.1332	26.17			0.488416	-0.0463874	-1.15464	O08583	THOC4_MOUSE	THO complex subunit 4 OS=Mus musculus OX=10090 GN=Alyref PE=1 SV=3	Alyref
21.6774	21.9747	21.8798	21.7752	21.958	21.9044			0.123339	0.0352662	0.342019	Q80Y17	L2GL1_MOUSE	Lethal(2) giant larvae protein homolog 1 OS=Mus musculus OX=10090 GN=Llgl1 PE=1 SV=1	Llgl1
23.8764	24.0359	23.9043	23.7182	24.1253	23.8288			0.130062	-0.0480932	-0.366765	Q99NB1	ACS2L_MOUSE	Acetyl-coenzyme A synthetase 2-like, mitochondrial OS=Mus musculus OX=10090 GN=Acss1 PE=1 SV=1	Acss1
22.5837	22.5196	22.6737	22.49	22.5656	22.6959			0.0383246	-0.00850487	-0.113495	O35465	FKBP8_MOUSE	Peptidyl-prolyl cis-trans isomerase FKBP8 OS=Mus musculus OX=10090 GN=Fkbp8 PE=1 SV=2	Fkbp8
21.8634	23.1993	20.8941	22.1536	22.0703	21.8686			0.0211904	0.0452525	0.0671839	Q8R550	SH3K1_MOUSE	SH3 domain-containing kinase-binding protein 1 OS=Mus musculus OX=10090 GN=Sh3kbp1 PE=1 SV=1	Sh3kbp1
22.2487	22.1677	22.4599	22.1214	22.3364	22.4353			0.0147489	0.00566546	0.0445494	Q8K2H2	OTU6B_MOUSE	Deubiquitinase OTUD6B OS=Mus musculus OX=10090 GN=Otud6b PE=1 SV=1	Otud6b
19.4542	19.4207	19.6299	19.5159	19.5155	19.799			0.394156	0.108532	0.947271	Q8CI43	MYL6B_MOUSE	Myosin light chain 6B OS=Mus musculus OX=10090 GN=Myl6b PE=1 SV=1	Myl6b
22.5446	22.3002	22.4718	22.6492	22.3982	22.552			0.385725	0.0942554	0.916189	Q9CXW3	CYBP_MOUSE	Calcyclin-binding protein OS=Mus musculus OX=10090 GN=Cacybp PE=1 SV=1	Cacybp
30.3724	30.5844	30.4234	30.3088	30.393	30.341			0.670895	-0.112496	-1.64383	Q04447	KCRB_MOUSE	Creatine kinase B-type OS=Mus musculus OX=10090 GN=Ckb PE=1 SV=1	Ckb
20.8697	21.0452	20.7895	21.228	20.7761	21.1456			0.381509	0.148431	0.938587	Q9CPW2	FDX2_MOUSE	Ferredoxin-2, mitochondrial OS=Mus musculus OX=10090 GN=Fdx2 PE=1 SV=1	Fdx1l
19.7949	20.0188	19.0792	19.4406	19.449	19.3584			0.277493	-0.214928	-0.754596	Q91V57	CHIN_MOUSE	N-chimaerin OS=Mus musculus OX=10090 GN=Chn1 PE=1 SV=2	Chn1
21.1955	21.4983	21.5422	21.4775	21.4943	21.1377			0.0945681	-0.0421727	-0.264764	Q91XF0	PNPO_MOUSE	Pyridoxine-5'-phosphate oxidase OS=Mus musculus OX=10090 GN=Pnpo PE=1 SV=1	Pnpo
19.6513	19.2761	21.7406	19.2456	21.6229	19.3576			0.0462443	-0.147322	-0.135191	Q8C5P7	TDRP_MOUSE	Testis development-related protein OS=Mus musculus OX=10090 GN=Tdrp PE=1 SV=1	Tdrp
17.8973	17.0795	17.946	21.5193	21.1465	17.8693			0.813067	2.53745	2.12677	P56565	S10A1_MOUSE	Protein S100-A1 OS=Mus musculus OX=10090 GN=S100a1 PE=1 SV=2	S100a1
25.6431	26.2408	25.9517	25.632	26.0813	26.065			0.0282516	-0.0191015	-0.0842275	P10922	H10_MOUSE	Histone H1.0 OS=Mus musculus OX=10090 GN=H1-0 PE=2 SV=4	H1f0
22.4249	22.613	23.1239	22.9313	22.7171	22.7925			0.15158	0.0930767	0.426832	Q8BH66	ATLA1_MOUSE	Atlastin-1 OS=Mus musculus OX=10090 GN=Atl1 PE=1 SV=1	Atl1
23.8858	24.1015	24.019	24.0526	24.002	24.0105			0.103457	0.0195904	0.302477	Q91Z53	GRHPR_MOUSE	Glyoxylate reductase/hydroxypyruvate reductase OS=Mus musculus OX=10090 GN=Grhpr PE=1 SV=1	Grhpr
26.965	27.019	26.9869	26.9316	26.9869	27.0296			0.0815302	-0.00761859	-0.234944	Q62425	NDUA4_MOUSE	Cytochrome c oxidase subunit NDUFA4 OS=Mus musculus OX=10090 GN=Ndufa4 PE=1 SV=2	Ndufa4
24.7895	26.6865	26.6181	27.217	24.632	24.9539			0.156693	-0.430387	-0.420533	Q9CR61	NDUB7_MOUSE	NADH dehydrogenase [ubiquinone] 1 beta subcomplex subunit 7 OS=Mus musculus OX=10090 GN=Ndufb7 PE=1 SV=3	Ndufb7
23.3239	23.0254	23.4551	23.223	23.1945	23.632			0.161308	0.0816956	0.429749	Q9R0Q7	TEBP_MOUSE	Prostaglandin E synthase 3 OS=Mus musculus OX=10090 GN=Ptges3 PE=1 SV=1	Ptges3
24.4676	24.632	24.5225	24.4923	24.5045	24.5225			0.257038	-0.034296	-0.698345	P56376	ACYP1_MOUSE	Acylphosphatase-1 OS=Mus musculus OX=10090 GN=Acyp1 PE=1 SV=2	Acyp1
21.3316	21.4759	21.514	21.2558	21.3765	21.4061			0.579808	-0.0943565	-1.30831	Q9CYR6	AGM1_MOUSE	Phosphoacetylglucosamine mutase OS=Mus musculus OX=10090 GN=Pgm3 PE=1 SV=1	Pgm3
20.6534	21.0158	21.2447	21.1434	20.9552	21.559			0.42714	0.247897	0.999946	Q91VJ5	PQBP1_MOUSE	Polyglutamine-binding protein 1 OS=Mus musculus OX=10090 GN=Pqbp1 PE=1 SV=1	Pqbp1
23.8191	23.7895	23.8858	23.8576	23.9225	23.654			0.0795538	-0.0200939	-0.234373	Q8K298	ANLN_MOUSE	Anillin OS=Mus musculus OX=10090 GN=Anln PE=1 SV=2	Anln
25.4138	25.5492	25.4923	25.4769	25.705	25.5522			0.505335	0.0929464	1.19538	Q9CQZ5	NDUA6_MOUSE	NADH dehydrogenase [ubiquinone] 1 alpha subcomplex subunit 6 OS=Mus musculus OX=10090 GN=Ndufa6 PE=1 SV=1	Ndufa6
24.2463	24.275	24.2607	24.0526	24.1488	24.317			0.427882	-0.0878506	-1.13048	P15116	CADH2_MOUSE	Cadherin-2 OS=Mus musculus OX=10090 GN=Cdh2 PE=1 SV=2	Cdh2
20.7527	21.5744	21.0502	21.7254	21.6066	22.6504			0.970898	0.868381	2.12795	O35435	PYRD_MOUSE	Dihydroorotate dehydrogenase (quinone), mitochondrial OS=Mus musculus OX=10090 GN=Dhodh PE=1 SV=2	Dhodh
23.7796	23.6971	23.7492	23.5045	23.6209	23.7389			0.677949	-0.120537	-1.67784	Q9WUR9	KAD4_MOUSE	Adenylate kinase 4, mitochondrial OS=Mus musculus OX=10090 GN=Ak4 PE=1 SV=1	Ak4
23.1864	23.6865	23.1824	23.3376	23.417	23.2961			0.00279132	-0.00153542	-0.0089757	Q8R5M8	CADM1_MOUSE	Cell adhesion molecule 1 OS=Mus musculus OX=10090 GN=Cadm1 PE=1 SV=2	Cadm1
22.3653	22.0831	22.1607	22.1329	22.1603	22.1126			0.295168	-0.0677331	-0.793868	P35283	RAB12_MOUSE	Ras-related protein Rab-12 OS=Mus musculus OX=10090 GN=Rab12 PE=1 SV=3	Rab12
21.3105	21.2092	21.0764	21.1865	21.5268	21.4205			0.651685	0.179243	1.47835	Q68EF6	BEGIN_MOUSE	Brain-enriched guanylate kinase-associated protein OS=Mus musculus OX=10090 GN=Begain PE=1 SV=2	Begain
24.141	23.2961	24.1642	23.0727	23.9847	24.1015			0.124555	-0.147505	-0.340814	P49722	PSA2_MOUSE	Proteasome subunit alpha type-2 OS=Mus musculus OX=10090 GN=Psma2 PE=1 SV=3	Psma2
23.9933	23.9225	23.7492	23.867	23.848	23.848			0.163698	-0.0339801	-0.466772	P17879	HS71B_MOUSE	Heat shock 70 kDa protein 1B OS=Mus musculus OX=10090 GN=Hspa1b PE=1 SV=3	Hspa1b
26.0484	25.0691	26.5225	25.3975	25.1908	25.1449			0.562124	-0.635578	-1.4613	O88343	S4A4_MOUSE	Electrogenic sodium bicarbonate cotransporter 1 OS=Mus musculus OX=10090 GN=Slc4a4 PE=1 SV=2	Slc4a4
21.6031	21.9365	21.3771	21.1189	21.1051	22.0814			0.212379	-0.203723	-0.563254	Q99KP3	CRYL1_MOUSE	Lambda-crystallin homolog OS=Mus musculus OX=10090 GN=Cryl1 PE=1 SV=3	Cryl1
20.6369	21.1893	20.7069	20.9254	20.8809	19.9701			0.277205	-0.252209	-0.707589	Q8C7K6	PCYXL_MOUSE	Prenylcysteine oxidase-like OS=Mus musculus OX=10090 GN=Pcyox1l PE=1 SV=1	Pcyox1l
20.9769	21.1152	21.2005	20.8325	20.6725	20.9374	+	DS m_CON m	1.30224	-0.283406	-2.80952	P61028	RAB8B_MOUSE	Ras-related protein Rab-8B OS=Mus musculus OX=10090 GN=Rab8b PE=1 SV=1	Rab8b
17.9071	18.9825	19.048	17.8434	19.323	19.3128			0.105269	0.180576	0.293567	Q6P2B1	TNPO3_MOUSE	Transportin-3 OS=Mus musculus OX=10090 GN=Tnpo3 PE=1 SV=1	Tnpo3
18.9117	19.4494	19.476	18.876	19.4994	19.5769			0.0454913	0.0384267	0.133371	Q8VHQ3	PP16B_MOUSE	Protein phosphatase 1 regulatory inhibitor subunit 16B OS=Mus musculus OX=10090 GN=Ppp1r16b PE=1 SV=1	Ppp1r16b
18.2122	18.9233	19.2117	18.0977	18.4852	18.9405			0.287701	-0.274595	-0.714926	Q925F2	ESAM_MOUSE	Endothelial cell-selective adhesion molecule OS=Mus musculus OX=10090 GN=Esam PE=1 SV=1	Esam
[truncated: 1,124 more rows]

## Sheet: FP_DSm vs CONm 0.01
CON m 173	CON m 174	CON m 177	DS m 171	DS m 175	DS m 176	Welch's T-test Significant DS m_CON m	Welch's T-test significant	-Log Welch's T-test p-value DS m_CON m	Welch's T-test Difference DS m_CON m	Welch's T-test Test statistic DS m_CON m	Accession	Protein name	Description	Gene name
23.1419	23.848	22.8521	23.3511	24.1015	22.6598			0.0607914	0.0901171	0.176469	Q80U28	MADD_MOUSE	MAP kinase-activating death domain protein OS=Mus musculus OX=10090 GN=Madd PE=1 SV=2	Madd
22.5279	22.3238	22.402	22.5161	22.3035	22.5525			0.149771	0.0394955	0.403838	Q8CGA0	PPM1F_MOUSE	Protein phosphatase 1F OS=Mus musculus OX=10090 GN=Ppm1f PE=1 SV=1	Ppm1f
24.5105	25.6292	25.7363	24.9316	25.1604	25.0772			0.214218	-0.235627	-0.592558	Q3THW5	H2AV_MOUSE	Histone H2A.V OS=Mus musculus OX=10090 GN=H2az2 PE=1 SV=3	H2afv
22.5557	23.5404	22.2534	21.6916	23.0851	21.6217			0.453393	-0.650405	-1.05777	Q6A065	CE170_MOUSE	Centrosomal protein of 170 kDa OS=Mus musculus OX=10090 GN=Cep170 PE=1 SV=2	Cep170
22.9165	23.0658	24.1253	22.9889	23.0225	23.0829			0.329247	-0.337767	-0.88533	P58404	STRN4_MOUSE	Striatin-4 OS=Mus musculus OX=10090 GN=Strn4 PE=1 SV=2	Strn4
25.9539	25.9088	26.0995	25.9361	25.9361	26.1391			0.0637738	0.0163123	0.183669	Q9DCS9	NDUBA_MOUSE	NADH dehydrogenase [ubiquinone] 1 beta subcomplex subunit 10 OS=Mus musculus OX=10090 GN=Ndufb10 PE=1 SV=3	Ndufb10
24.632	24.7645	19.1481	24.4984	24.7389	19.075			0.00974829	-0.0774352	-0.0296004	Q9R1P1	PSB3_MOUSE	Proteasome subunit beta type-3 OS=Mus musculus OX=10090 GN=Psmb3 PE=1 SV=1	Psmb3
18.6746	17.5827	18.5265	18.3598	17.7819	18.308			0.100903	-0.111364	-0.286561	Q62245	SOS1_MOUSE	Son of sevenless homolog 1 OS=Mus musculus OX=10090 GN=Sos1 PE=1 SV=2	Sos1
24.945	24.6375	25.6181	24.9584	23.4425	25.3975			0.274932	-0.467402	-0.70905	Q8K0S0	PHYIP_MOUSE	Phytanoyl-CoA hydroxylase-interacting protein OS=Mus musculus OX=10090 GN=Phyhip PE=1 SV=1	Phyhip
24.2096	24.0854	24.1719	24.1253	24.1332	24.275			0.133697	0.0222359	0.3648	O70161	PI51C_MOUSE	Phosphatidylinositol 4-phosphate 5-kinase type-1 gamma OS=Mus musculus OX=10090 GN=Pip5k1c PE=1 SV=2	Pip5k1c
19.2836	18.8799	19.0195	19.2019	19.2704	19.1937			0.515109	0.161008	1.33255	Q8C6G8	WDR26_MOUSE	WD repeat-containing protein 26 OS=Mus musculus OX=10090 GN=Wdr26 PE=1 SV=3	Wdr26
23.9584	23.9043	23.3511	22.5598	23.8093	23.2178			0.559599	-0.542257	-1.32348	Q78PY7	SND1_MOUSE	Staphylococcal nuclease domain-containing protein 1 OS=Mus musculus OX=10090 GN=Snd1 PE=1 SV=1	Snd1
23.6096	23.9406	23.8858	23.6865	23.9225	24.1332			0.243611	0.102073	0.619639	P60840	ENSA_MOUSE	Alpha-endosulfine OS=Mus musculus OX=10090 GN=Ensa PE=1 SV=1	Ensa
25.1871	25.3273	25.1488	27.6865	26.8504	25.1015			0.650672	1.32507	1.73552	P47857	PFKAM_MOUSE	ATP-dependent 6-phosphofructokinase, muscle type OS=Mus musculus OX=10090 GN=Pfkm PE=1 SV=3	Pfkm
24.5522	24.6486	24.6431	24.4362	24.5345	24.6649			0.380228	-0.069404	-0.947469	Q8R5C5	ACTY_MOUSE	Beta-centractin OS=Mus musculus OX=10090 GN=Actr1b PE=1 SV=1	Actr1b
21.8957	22.9567	22.8271	21.0225	23.0094	22.9298			0.116449	-0.239279	-0.327611	P46467	VPS4B_MOUSE	Vacuolar protein sorting-associated protein 4B OS=Mus musculus OX=10090 GN=Vps4b PE=1 SV=2	Vps4b
22.9089	22.9205	23.1079	22.8824	22.9356	22.8116			0.592862	-0.102524	-1.38907	Q3UYC0	PPM1H_MOUSE	Protein phosphatase 1H OS=Mus musculus OX=10090 GN=Ppm1h PE=1 SV=1	Ppm1h
25.4073	26.1814	25.4041	26.391	25.558	25.5783			0.179683	0.178188	0.472656	P97798	NEO1_MOUSE	Neogenin OS=Mus musculus OX=10090 GN=Neo1 PE=1 SV=1	Neo1
23.228	23.2821	23.391	23.2679	23.4041	23.3376			0.227387	0.0361379	0.582852	Q99JP7	GGT7_MOUSE	Glutathione hydrolase 7 OS=Mus musculus OX=10090 GN=Ggt7 PE=1 SV=2	Ggt7
23.9847	24.0772	24.0443	23.9584	23.976	24.0359			0.559085	-0.0453192	-1.26448	P42208	SEPT2_MOUSE	Septin-2 OS=Mus musculus OX=10090 GN=Septin2 PE=1 SV=2	2023-09-02
18.2339	18.8902	17.4982	16.9095	18.6495	17.9146			0.232001	-0.382936	-0.593726	Q8BFY9	TNPO1_MOUSE	Transportin-1 OS=Mus musculus OX=10090 GN=Tnpo1 PE=1 SV=2	Tnpo1
25.6944	25.5551	25.6703	25.3031	25.6096	25.7286			0.261439	-0.0928396	-0.693704	P63318	KPCG_MOUSE	Protein kinase C gamma type OS=Mus musculus OX=10090 GN=Prkcg PE=1 SV=1	Prkcg
24.4738	24.4298	24.5404	24.239	24.5225	24.5983			0.083293	-0.0280577	-0.246165	P63242	IF5A1_MOUSE	Eukaryotic translation initiation factor 5A-1 OS=Mus musculus OX=10090 GN=Eif5a PE=1 SV=2	Eif5a
26.632	26.8623	26.726	26.726	26.673	26.8504			0.0386572	0.00971731	0.11425	Q99PT1	GDIR1_MOUSE	Rho GDP-dissociation inhibitor 1 OS=Mus musculus OX=10090 GN=Arhgdia PE=1 SV=3	Arhgdia
22.4658	22.3743	22.4042	22.3327	22.7028	25.7415			0.409643	1.17758	1.09014	P23818	GRIA1_MOUSE	Glutamate receptor 1 OS=Mus musculus OX=10090 GN=Gria1 PE=1 SV=1	Gria1
22.2339	22.9121	22.4114	22.4607	22.9996	23.2535			0.549324	0.385506	1.24512	P27612	PLAP_MOUSE	Phospholipase A-2-activating protein OS=Mus musculus OX=10090 GN=Plaa PE=1 SV=4	Plaa
21.8834	20.8646	20.853	20.7227	22.6999	20.7708			0.093904	0.197474	0.268557	Q8BIK4	DOCK9_MOUSE	Dedicator of cytokinesis protein 9 OS=Mus musculus OX=10090 GN=Dock9 PE=1 SV=2	Dock9
20.9261	20.7839	20.7714	20.7099	20.9337	20.8539			0.0216383	0.00535266	0.0651523	O35459	ECH1_MOUSE	Delta(3,5)-Delta(2,4)-dienoyl-CoA isomerase, mitochondrial OS=Mus musculus OX=10090 GN=Ech1 PE=1 SV=1	Ech1
26.7129	26.726	26.9088	26.6865	26.8858	26.9088			0.177907	0.0444361	0.468821	O55131	SEPT7_MOUSE	Septin-7 OS=Mus musculus OX=10090 GN=Septin7 PE=1 SV=1	2023-09-07
21.1082	21.0612	20.4335	20.9492	19.7893	20.2731			0.573642	-0.530403	-1.32421	Q00897	A1AT4_MOUSE	Alpha-1-antitrypsin 1-4 OS=Mus musculus OX=10090 GN=Serpina1d PE=1 SV=1	Serpina1d
26.346	26.5029	26.0254	26.0854	26.2058	26.2979			0.234275	-0.0950902	-0.619824	O54983	CRYM_MOUSE	Ketimine reductase mu-crystallin OS=Mus musculus OX=10090 GN=Crym PE=1 SV=1	Crym
18.3894	17.8329	18.0566	18.8005	18.5442	18.3981			1.11255	0.487979	2.44075	Q9EQJ9	MAGI3_MOUSE	Membrane-associated guanylate kinase, WW and PDZ domain-containing protein 3 OS=Mus musculus OX=10090 GN=Magi3 PE=1 SV=2	Magi3
19.7049	19.949	19.9988	19.844	19.6396	20.1057			0.0439175	-0.021108	-0.129808	Q6PGB6	NAA50_MOUSE	N-alpha-acetyltransferase 50 OS=Mus musculus OX=10090 GN=Naa50 PE=1 SV=1	Naa50
26.8974	26.9316	26.976	26.9203	26.9869	27.019			0.470394	0.0404174	1.09442	P06151	LDHA_MOUSE	L-lactate dehydrogenase A chain OS=Mus musculus OX=10090 GN=Ldha PE=1 SV=3	Ldha
18.6466	18.9344	19.1201	18.7462	19.3475	19.4668			0.459589	0.286463	1.09292	Q7TPM1	PRC2B_MOUSE	Protein PRRC2B OS=Mus musculus OX=10090 GN=Prrc2b PE=1 SV=1	Prrc2b
20.3978	19.9885	21.0472	20.3504	19.9585	19.7091			0.561832	-0.47182	-1.30944	P23591	FCL_MOUSE	GDP-L-fucose synthase OS=Mus musculus OX=10090 GN=Gfus PE=1 SV=3	Tsta3
21.9563	23.135	23.7389	23.6649	23.2821	23.7594			0.449811	0.625384	1.15087	Q8BMJ2	SYLC_MOUSE	Leucine--tRNA ligase, cytoplasmic OS=Mus musculus OX=10090 GN=Lars1 PE=1 SV=2	Lars
24.0772	24.0935	24.1719	24.019	24.2317	24.0854			0.0100281	-0.0021623	-0.0312094	Q61081	CDC37_MOUSE	Hsp90 co-chaperone Cdc37 OS=Mus musculus OX=10090 GN=Cdc37 PE=1 SV=1	Cdc37
18.2213	18.935	18.8086	18.4733	18.4393	18.4801			0.321287	-0.190778	-0.866114	Q52KF3	SPIR1_MOUSE	Protein spire homolog 1 OS=Mus musculus OX=10090 GN=Spire1 PE=1 SV=1	Spire1
23.13	23.0399	22.9796	23.2022	23.117	23.1129			0.801082	0.0941251	1.79246	Q05BC3	EMAL1_MOUSE	Echinoderm microtubule-associated protein-like 1 OS=Mus musculus OX=10090 GN=Eml1 PE=1 SV=1	Eml1
23.5045	23.48	22.9738	23.2101	23.1598	23.1062			0.345082	-0.160729	-0.915642	Q9QUM9	PSA6_MOUSE	Proteasome subunit alpha type-6 OS=Mus musculus OX=10090 GN=Psma6 PE=1 SV=1	Psma6
23.8576	23.7995	23.9933	23.7077	23.8576	24.019			0.0715366	-0.0220356	-0.206541	Q6PCP5	MFF_MOUSE	Mitochondrial fission factor OS=Mus musculus OX=10090 GN=Mff PE=1 SV=1	Mff
25.1795	25.0975	24.9043	24.848	24.848	24.8044			0.981591	-0.226917	-2.73809	Q6R891	NEB2_MOUSE	Neurabin-2 OS=Mus musculus OX=10090 GN=Ppp1r9b PE=1 SV=1	Ppp1r9b
20.777	22.1602	21.2685	21.5145	21.7253	21.4346			0.131098	0.156249	0.377408	P70318	TIAR_MOUSE	Nucleolysin TIAR OS=Mus musculus OX=10090 GN=Tial1 PE=1 SV=1	Tial1
25.217	25.3376	25.217	25.3679	25.3811	25.3877			1.0411	0.121737	2.99709	P08226	APOE_MOUSE	Apolipoprotein E OS=Mus musculus OX=10090 GN=Apoe PE=1 SV=2	Apoe
22.5073	22.2563	22.3778	22.0995	22.1865	22.2317			1.07647	-0.207934	-2.52953	Q9JJA9	GRASP_MOUSE	General receptor for phosphoinositides 1-associated scaffold protein OS=Mus musculus OX=10090 GN=Tamalin PE=1 SV=2	Grasp
26.3828	26.9203	26.6865	26.7517	26.5433	26.632			0.0410336	-0.0208015	-0.124635	P97797	SHPS1_MOUSE	Tyrosine-protein phosphatase non-receptor type substrate 1 OS=Mus musculus OX=10090 GN=Sirpa PE=1 SV=2	Sirpa
24.9406	24.7543	24.824	25.0275	25.1488	24.9225			1.05774	0.193333	2.27429	Q8R191	SNG3_MOUSE	Synaptogyrin-3 OS=Mus musculus OX=10090 GN=Syngr3 PE=1 SV=1	Syngr3
22.749	22.9917	22.6755	23.0147	22.743	22.7884			0.124486	0.0433362	0.340633	Q80TQ2	CYLD_MOUSE	Ubiquitin carboxyl-terminal hydrolase CYLD OS=Mus musculus OX=10090 GN=Cyld PE=1 SV=2	Cyld
22.3119	21.5947	22.046	22.2934	22.1617	22.1351			0.378615	0.212501	0.988496	Q6ZQ58	LARP1_MOUSE	La-related protein 1 OS=Mus musculus OX=10090 GN=Larp1 PE=1 SV=3	Larp1
21.7348	21.1706	21.6157	21.8477	21.716	21.7858			0.608973	0.276112	1.56989	Q8CES0	NAA30_MOUSE	N-alpha-acetyltransferase 30 OS=Mus musculus OX=10090 GN=Naa30 PE=1 SV=2	Naa30
26.5507	26.2535	26.632	26.5565	26.3745	26.5565			0.0441094	0.0171382	0.131771	Q9JKC6	CEND_MOUSE	Cell cycle exit and neuronal differentiation protein 1 OS=Mus musculus OX=10090 GN=Cend1 PE=1 SV=1	Cend1
21.9261	21.6798	21.8752	21.848	21.3802	21.866			0.284792	-0.128956	-0.733303	Q9ERK4	XPO2_MOUSE	Exportin-2 OS=Mus musculus OX=10090 GN=Cse1l PE=1 SV=1	Cse1l
24.5463	24.7338	24.48	24.5165	24.558	24.5345			0.238681	-0.0503508	-0.654495	P45591	COF2_MOUSE	Cofilin-2 OS=Mus musculus OX=10090 GN=Cfl2 PE=1 SV=1	Cfl2
24.3511	24.2821	24.5285	22.0365	24.558	24.4862			0.308932	-0.693684	-0.83371	O35841	API5_MOUSE	Apoptosis inhibitor 5 OS=Mus musculus OX=10090 GN=Api5 PE=1 SV=2	Api5
19.1463	19.2437	18.9366	19.3002	18.4375	19.1153			0.209791	-0.15787	-0.568987	Q8BH55	THNS1_MOUSE	Threonine synthase-like 1 OS=Mus musculus OX=10090 GN=Thnsl1 PE=1 SV=1	Thnsl1
25.8336	25.9088	26.1075	25.3877	25.9912	26.0793			0.208096	-0.130599	-0.562501	Q8K2B3	SDHA_MOUSE	Succinate dehydrogenase [ubiquinone] flavoprotein subunit, mitochondrial OS=Mus musculus OX=10090 GN=Sdha PE=1 SV=1	Sdha
20.0203	19.5459	19.1167	18.9027	19.6892	19.7531			0.107587	-0.112638	-0.297999	Q64336	TBR1_MOUSE	T-box brain protein 1 OS=Mus musculus OX=10090 GN=Tbr1 PE=1 SV=2	Tbr1
22.0304	21.6734	22.0781	19.3557	22.2005	19.3666			0.642829	-1.61971	-1.69594	Q921M4	GOGA2_MOUSE	Golgin subfamily A member 2 OS=Mus musculus OX=10090 GN=Golga2 PE=1 SV=3	Golga2
26.5014	26.6181	26.5565	26.6998	26.7129	25.4583			0.232554	-0.268365	-0.642937	Q9D898	ARP5L_MOUSE	Actin-related protein 2/3 complex subunit 5-like protein OS=Mus musculus OX=10090 GN=Arpc5l PE=1 SV=1	Arpc5l
18.7913	19.0453	17.94	19.2463	NaN	18.2651			0.0917645	0.163556	0.27552	Q6VNB8	WDFY3_MOUSE	WD repeat and FYVE domain-containing protein 3 OS=Mus musculus OX=10090 GN=Wdfy3 PE=1 SV=1	Wdfy3
22.8947	22.7037	23.1435	23.0017	22.8605	23.1335			0.216177	0.0846017	0.564947	Q6P8X1	SNX6_MOUSE	Sorting nexin-6 OS=Mus musculus OX=10090 GN=Snx6 PE=1 SV=2	Snx6
22.2311	22.4244	22.4054	22.312	22.4263	22.4694			0.248946	0.04894	0.632405	P51830	ADCY9_MOUSE	Adenylate cyclase type 9 OS=Mus musculus OX=10090 GN=Adcy9 PE=1 SV=1	Adcy9
26.0547	27.632	26.6458	26.3376	26.7645	26.5898			0.15932	-0.213559	-0.44821	Q61361	PGCB_MOUSE	Brevican core protein OS=Mus musculus OX=10090 GN=Bcan PE=1 SV=2	Bcan
21.4061	21.3151	21.5579	21.3549	21.0125	21.2922			0.723871	-0.206521	-1.62797	Q9CQ22	LTOR1_MOUSE	Ragulator complex protein LAMTOR1 OS=Mus musculus OX=10090 GN=Lamtor1 PE=1 SV=1	Lamtor1
22.5741	22.6501	22.6219	22.3632	22.5844	22.623			0.425933	-0.0918471	-1.09455	P60122	RUVB1_MOUSE	RuvB-like 1 OS=Mus musculus OX=10090 GN=Ruvbl1 PE=1 SV=1	Ruvbl1
22.5943	22.3715	22.6359	22.5614	22.4494	22.6235			0.0377955	0.0108935	0.112769	Q8CHU3	EPN2_MOUSE	Epsin-2 OS=Mus musculus OX=10090 GN=Epn2 PE=1 SV=1	Epn2
20.7326	20.6381	20.9035	20.8408	21.3119	20.6973			0.37871	0.191926	0.953758	P53612	PGTB2_MOUSE	Geranylgeranyl transferase type-2 subunit beta OS=Mus musculus OX=10090 GN=Rabggtb PE=1 SV=2	Rabggtb
20.6626	20.2785	20.0397	20.9005	19.9596	20.2666			0.0498818	0.0485973	0.146754	Q922D4	PP6R3_MOUSE	Serine/threonine-protein phosphatase 6 regulatory subunit 3 OS=Mus musculus OX=10090 GN=Ppp6r3 PE=1 SV=1	Ppp6r3
27.17	27.3745	27.4394	27.3745	27.3662	27.4551			0.31634	0.0706635	0.821785	P30275	KCRU_MOUSE	Creatine kinase U-type, mitochondrial OS=Mus musculus OX=10090 GN=Ckmt1 PE=1 SV=1	Ckmt1
20.3907	20.4244	20.881	21.1065	20.909	20.8947			0.96158	0.404712	2.34932	O70480	VAMP4_MOUSE	Vesicle-associated membrane protein 4 OS=Mus musculus OX=10090 GN=Vamp4 PE=1 SV=1	Vamp4
26.6998	25.3342	25.4583	26.673	26.7771	25.4457			0.31312	0.467871	0.76623	P31938	MP2K1_MOUSE	Dual specificity mitogen-activated protein kinase kinase 1 OS=Mus musculus OX=10090 GN=Map2k1 PE=1 SV=2	Map2k1
21.4378	21.3153	21.5587	21.4012	21.6796	21.2366			0.0040988	0.0018762	0.0127503	Q58A65	JIP4_MOUSE	C-Jun-amino-terminal kinase-interacting protein 4 OS=Mus musculus OX=10090 GN=Spag9 PE=1 SV=2	Spag9
22.3805	22.0423	22.3351	22.2629	22.4884	22.4725			0.52113	0.155332	1.20888	Q68FD9	K1549_MOUSE	UPF0606 protein KIAA1549 OS=Mus musculus OX=10090 GN=Kiaa1549 PE=1 SV=3	Kiaa1549
19.2148	18.7441	18.8322	18.8745	18.6071	19.417			0.0433068	0.0358467	0.128646	P97792	CXAR_MOUSE	Coxsackievirus and adenovirus receptor homolog OS=Mus musculus OX=10090 GN=Cxadr PE=1 SV=1	Cxadr
18.8527	16.7878	18.1107	17.9097	18.4548	16.9002			0.0749631	-0.16217	-0.214408	Q6KAU4	MB12B_MOUSE	Multivesicular body subunit 12B OS=Mus musculus OX=10090 GN=Mvb12b PE=1 SV=2	Mvb12b
24.7995	24.9716	25.0854	24.824	25.0062	24.9271			0.12103	-0.0330556	-0.335778	P27546	MAP4_MOUSE	Microtubule-associated protein 4 OS=Mus musculus OX=10090 GN=Map4 PE=1 SV=3	Map4
19.5192	18.4452	19.355	17.8478	19.004	19.2894			0.284407	-0.392698	-0.710138	Q8C0I1	ADAS_MOUSE	Alkyldihydroxyacetonephosphate synthase, peroxisomal OS=Mus musculus OX=10090 GN=Agps PE=1 SV=1	Agps
24.3307	24.3307	24.5754	23.7389	24.317	24.6264			0.253794	-0.184844	-0.678133	Q8BK72	RT27_MOUSE	28S ribosomal protein S27, mitochondrial OS=Mus musculus OX=10090 GN=Mrps27 PE=1 SV=2	Mrps27
24.9847	25.0275	24.8288	24.8288	24.8191	25.1253			0.0662076	-0.0225798	-0.192595	P29595	NEDD8_MOUSE	NEDD8 OS=Mus musculus OX=10090 GN=Nedd8 PE=1 SV=2	Nedd8
20.309	20.5675	20.8051	20.4129	20.7233	20.7558			0.143705	0.0701224	0.389181	Q8BG81	PDIP3_MOUSE	Polymerase delta-interacting protein 3 OS=Mus musculus OX=10090 GN=Poldip3 PE=1 SV=1	Poldip3
21.5075	22.2924	22.7588	22.4687	22.5051	22.6008			0.344953	0.338609	0.922119	Q9JM63	KCJ10_MOUSE	ATP-sensitive inward rectifier potassium channel 10 OS=Mus musculus OX=10090 GN=Kcnj10 PE=1 SV=1	Kcnj10
20.7624	20.7508	21.1068	20.7758	20.2966	21.0859			0.227263	-0.153951	-0.597654	Q60649	CLPB_MOUSE	Caseinolytic peptidase B protein homolog OS=Mus musculus OX=10090 GN=Clpb PE=1 SV=1	Clpb
23.9495	23.2961	23.4551	24.2021	23.4041	23.9672			0.398051	0.290862	0.944868	P21278	GNA11_MOUSE	Guanine nucleotide-binding protein subunit alpha-11 OS=Mus musculus OX=10090 GN=Gna11 PE=1 SV=1	Gna11
22.2726	22.4151	21.6995	21.4145	21.7724	22.5203			0.222884	-0.226687	-0.57772	Q791T5	MTCH1_MOUSE	Mitochondrial carrier homolog 1 OS=Mus musculus OX=10090 GN=Mtch1 PE=1 SV=1	Mtch1
24.4488	24.5926	24.5926	24.1565	24.5638	24.5754			0.295543	-0.112773	-0.773261	Q9D3A9	TTYH1_MOUSE	Protein tweety homolog 1 OS=Mus musculus OX=10090 GN=Ttyh1 PE=1 SV=1	Ttyh1
23.5638	23.5404	23.7286	23.4425	24.019	23.5638			0.121232	0.0642001	0.346652	P60904	DNJC5_MOUSE	DnaJ homolog subfamily C member 5 OS=Mus musculus OX=10090 GN=Dnajc5 PE=1 SV=1	Dnajc5
21.1543	21.2007	21.3361	20.9217	21.2678	21.4544			0.0308531	-0.0157102	-0.0950365	Q9JMC3	DNJA4_MOUSE	DnaJ homolog subfamily A member 4 OS=Mus musculus OX=10090 GN=Dnaja4 PE=1 SV=1	Dnaja4
20.3274	20.4637	20.5916	20.5481	20.7045	20.4969			0.545002	0.122256	1.24028	Q8BYN5	FSD1L_MOUSE	FSD1-like protein OS=Mus musculus OX=10090 GN=Fsd1l PE=1 SV=2	Fsd1l
20.707	20.874	21.0232	21.0311	21.1371	21.4067			1.04008	0.323522	2.24109	Q6IR34	GPSM1_MOUSE	G-protein-signaling modulator 1 OS=Mus musculus OX=10090 GN=Gpsm1 PE=1 SV=3	Gpsm1
19.6994	19.4919	19.6211	19.8612	19.6242	19.3309			0.0025698	0.00133896	0.00812161	Q8VDL4	ADPGK_MOUSE	ADP-dependent glucokinase OS=Mus musculus OX=10090 GN=Adpgk PE=1 SV=2	Adpgk
24.1095	24.2891	24.391	24.1253	24.3645	24.4298			0.128346	0.0433604	0.350115	P97351	RS3A_MOUSE	40S ribosomal protein S3a OS=Mus musculus OX=10090 GN=Rps3a PE=1 SV=3	Rps3a
22.0565	21.9654	22.029	21.7654	21.9429	22.0689			0.385485	-0.0912717	-0.991307	Q9DAR7	DCPS_MOUSE	m7GpppX diphosphatase OS=Mus musculus OX=10090 GN=Dcps PE=1 SV=1	Dcps
23.228	23.391	23.3239	23.2679	23.3376	23.4298			0.175257	0.0307935	0.46222	P12815	PDCD6_MOUSE	Programmed cell death protein 6 OS=Mus musculus OX=10090 GN=Pdcd6 PE=1 SV=2	Pdcd6
21.8266	22.6251	22.6427	22.4875	22.8463	22.6895			0.428248	0.309636	1.07338	Q6NS82	RETR2_MOUSE	Reticulophagy regulator 2 OS=Mus musculus OX=10090 GN=Retreg2 PE=1 SV=2	Fam134a
24.3511	24.4362	24.4984	24.5105	24.48	24.5869			0.831049	0.0972506	1.82706	Q61166	MARE1_MOUSE	Microtubule-associated protein RP/EB family member 1 OS=Mus musculus OX=10090 GN=Mapre1 PE=1 SV=3	Mapre1
23.8288	23.7077	24.002	23.7492	23.7695	24.1332			0.0881498	0.0378215	0.250172	Q921F2	TADBP_MOUSE	TAR DNA-binding protein 43 OS=Mus musculus OX=10090 GN=Tardbp PE=1 SV=1	Tardbp
20.3952	20.1337	20.4587	20.0605	20.433	20.4147			0.0582436	-0.0264562	-0.168731	Q8VBT0	TMX1_MOUSE	Thioredoxin-related transmembrane protein 1 OS=Mus musculus OX=10090 GN=Tmx1 PE=1 SV=1	Tmx1
21.309	19.6872	20.4264	21.0638	21.4697	20.3488			0.348642	0.486582	0.850757	Q80UY2	KCMF1_MOUSE	E3 ubiquitin-protein ligase KCMF1 OS=Mus musculus OX=10090 GN=Kcmf1 PE=1 SV=1	Kcmf1
20.6165	20.9219	20.5205	20.802	20.9711	20.7796			0.505454	0.164611	1.21676	Q61327	SC6A3_MOUSE	Sodium-dependent dopamine transporter OS=Mus musculus OX=10090 GN=Slc6a3 PE=1 SV=2	Slc6a3
19.3038	20.0928	20.1826	19.6993	19.5141	20.3423			0.00682721	-0.00781314	-0.0208126	Q6PDI5	ECM29_MOUSE	Proteasome adapter and scaffold protein ECM29 OS=Mus musculus OX=10090 GN=Ecpas PE=1 SV=3	Ecm29
19.3614	18.0546	18.761	18.7714	19.2708	18.9302			0.246959	0.26518	0.654149	Q9DC50	OCTC_MOUSE	Peroxisomal carnitine O-octanoyltransferase OS=Mus musculus OX=10090 GN=Crot PE=1 SV=1	Crot
20.5288	20.3405	19.7656	20.2364	20.2647	21.0659			0.363424	0.310755	0.873295	Q9QYH6	MAGD1_MOUSE	Melanoma-associated antigen D1 OS=Mus musculus OX=10090 GN=Maged1 PE=1 SV=1	Maged1
21.0642	20.9485	19.7941	20.7967	21.1273	21.559			0.507886	0.558751	1.21038	Q9QUJ7	ACSL4_MOUSE	Long-chain-fatty-acid--CoA ligase 4 OS=Mus musculus OX=10090 GN=Acsl4 PE=1 SV=2	Acsl4
24.3844	24.5105	24.4676	24.4862	23.9584	24.6431			0.152849	-0.0916557	-0.435676	Q922R8	PDIA6_MOUSE	Protein disulfide-isomerase A6 OS=Mus musculus OX=10090 GN=Pdia6 PE=1 SV=3	Pdia6
22.1102	22.1433	22.1701	22.2137	22.2871	22.223			1.53849	0.100079	3.46748	Q3B7Z2	OSBP1_MOUSE	Oxysterol-binding protein 1 OS=Mus musculus OX=10090 GN=Osbp PE=1 SV=3	Osbp
22.6408	22.6706	22.8154	22.768	22.7663	22.8717			0.634122	0.0930449	1.44946	Q9CQ62	DECR_MOUSE	2,4-dienoyl-CoA reductase [(3E)-enoyl-CoA-producing], mitochondrial OS=Mus musculus OX=10090 GN=Decr1 PE=1 SV=1	Decr1
18.9747	21.2029	20.8373	19.5618	21.0003	20.5532			0.0134819	0.0334441	0.0412714	P16388	KCNA1_MOUSE	Potassium voltage-gated channel subfamily A member 1 OS=Mus musculus OX=10090 GN=Kcna1 PE=1 SV=1	Kcna1
25.6568	25.9316	25.6784	25.5983	25.6918	25.6209			0.508728	-0.118589	-1.28067	Q99N28	CADM3_MOUSE	Cell adhesion molecule 3 OS=Mus musculus OX=10090 GN=Cadm3 PE=1 SV=1	Cadm3
21.7494	21.669	22.094	22.1249	21.826	21.8643			0.246335	0.100938	0.628288	Q61584	FXR1_MOUSE	Fragile X mental retardation syndrome-related protein 1 OS=Mus musculus OX=10090 GN=Fxr1 PE=1 SV=2	Fxr1
19.6993	20.2901	19.9057	20.0674	19.201	19.2923			0.593491	-0.444825	-1.3694	Q61315	APC_MOUSE	Adenomatous polyposis coli protein OS=Mus musculus OX=10090 GN=Apc PE=1 SV=1	Apc
26.7645	27.0296	27.1312	26.2979	27.141	27.0914			0.161871	-0.131648	-0.447444	G5E829	AT2B1_MOUSE	Plasma membrane calcium-transporting ATPase 1 OS=Mus musculus OX=10090 GN=Atp2b1 PE=1 SV=1	Atp2b1
24.1174	24.0275	24.2243	24.0526	23.9847	24.0935			0.514229	-0.0795193	-1.22067	Q80XN0	BDH_MOUSE	D-beta-hydroxybutyrate dehydrogenase, mitochondrial OS=Mus musculus OX=10090 GN=Bdh1 PE=1 SV=2	Bdh1
20.8966	21.197	20.9286	21.0044	21.1628	21.1429			0.3591	0.095974	0.892697	Q9Z2I2	FKB1B_MOUSE	Peptidyl-prolyl cis-trans isomerase FKBP1B OS=Mus musculus OX=10090 GN=Fkbp1b PE=1 SV=3	Fkbp1b
26.4024	26.4218	26.1833	26.2714	26.1075	26.2335			0.632247	-0.131701	-1.44519	Q9CXZ1	NDUS4_MOUSE	NADH dehydrogenase [ubiquinone] iron-sulfur protein 4, mitochondrial OS=Mus musculus OX=10090 GN=Ndufs4 PE=1 SV=3	Ndufs4
22.2389	22.269	22.3848	23.417	22.3474	21.6405			0.111942	0.170698	0.329342	Q569Z6	TR150_MOUSE	Thyroid hormone receptor-associated protein 3 OS=Mus musculus OX=10090 GN=Thrap3 PE=1 SV=1	Thrap3
22.9489	22.9342	23.0323	23.0788	23.0439	23.1001			1.23549	0.102448	2.95805	Q9QZ88	VPS29_MOUSE	Vacuolar protein sorting-associated protein 29 OS=Mus musculus OX=10090 GN=Vps29 PE=1 SV=1	Vps29
21.7072	21.5713	21.784	21.7917	21.6633	21.6826			0.122157	0.02502	0.338423	Q68FH0	PKP4_MOUSE	Plakophilin-4 OS=Mus musculus OX=10090 GN=Pkp4 PE=1 SV=1	Pkp4
22.1261	21.7374	22.0085	21.8567	22.0856	21.9958			0.0564541	0.0220674	0.165974	Q8VCW8	ACSF2_MOUSE	Medium-chain acyl-CoA ligase ACSF2, mitochondrial OS=Mus musculus OX=10090 GN=Acsf2 PE=1 SV=1	Acsf2
29.1913	29.203	29.2647	29.1652	29.2891	29.258			0.149287	0.017746	0.406679	P18872	GNAO_MOUSE	Guanine nucleotide-binding protein G(o) subunit alpha OS=Mus musculus OX=10090 GN=Gnao1 PE=1 SV=3	Gnao1
23.391	23.5983	23.3101	23.6209	23.5983	23.3101			0.226993	0.0766226	0.581245	Q9JI46	NUDT3_MOUSE	Diphosphoinositol polyphosphate phosphohydrolase 1 OS=Mus musculus OX=10090 GN=Nudt3 PE=1 SV=1	Nudt3
23.5754	23.5638	23.6209	23.7182	23.7182	23.6649			1.98991	0.113707	4.5745	O88544	CSN4_MOUSE	COP9 signalosome complex subunit 4 OS=Mus musculus OX=10090 GN=Cops4 PE=1 SV=1	Cops4
24.2607	25.0772	25.228	24.3844	25.239	25.3612			0.118228	0.139549	0.324712	Q99NB9	SF3B1_MOUSE	Splicing factor 3B subunit 1 OS=Mus musculus OX=10090 GN=Sf3b1 PE=1 SV=1	Sf3b1
24.9088	24.6486	24.8191	24.6649	24.9584	24.8764			0.129836	0.0410722	0.353897	Q9CQA3	SDHB_MOUSE	Succinate dehydrogenase [ubiquinone] iron-sulfur subunit, mitochondrial OS=Mus musculus OX=10090 GN=Sdhb PE=1 SV=1	Sdhb
24.275	24.9406	24.4551	24.1565	25.1293	24.5926			0.0698254	0.0692603	0.201081	Q5SRX1	TM1L2_MOUSE	TOM1-like protein 2 OS=Mus musculus OX=10090 GN=Tom1l2 PE=1 SV=1	Tom1l2
23.6649	25.1833	25.0609	25.1565	25.0105	25.1214			0.351689	0.459794	0.940306	Q9ER00	STX12_MOUSE	Syntaxin-12 OS=Mus musculus OX=10090 GN=Stx12 PE=1 SV=1	Stx12
24.1015	24.1253	24.1642	24.0935	24.417	24.239			0.482715	0.119462	1.25322	Q9CVB6	ARPC2_MOUSE	Actin-related protein 2/3 complex subunit 2 OS=Mus musculus OX=10090 GN=Arpc2 PE=1 SV=3	Arpc2
19.0185	20.1854	19.9933	19.7851	20.567	19.8959			0.325467	0.350269	0.803242	P97823	LYPA1_MOUSE	Acyl-protein thioesterase 1 OS=Mus musculus OX=10090 GN=Lypla1 PE=1 SV=1	Lypla1
24.5105	25.6292	25.7363	24.9316	25.1604	25.0772			0.214218	-0.235627	-0.592558	P0C0S6	H2AZ_MOUSE	Histone H2A.Z OS=Mus musculus OX=10090 GN=H2az1 PE=1 SV=2	H2afz
24.5696	24.7182	24.867	24.6486	24.4984	24.848			0.149225	-0.0532824	-0.401335	P60487	PLPP_MOUSE	Chronophin OS=Mus musculus OX=10090 GN=Pdxp PE=1 SV=1	Pdxp
21.5621	21.3966	21.5465	21.4038	21.5079	21.8219			0.20777	0.0760937	0.55833	Q8BWS5	GRIN3_MOUSE	G protein-regulated inducer of neurite outgrowth 3 OS=Mus musculus OX=10090 GN=Gprin3 PE=1 SV=1	Gprin3
21.0696	21.4758	21.3403	21.1627	21.4204	21.1415			0.131585	-0.0537071	-0.359681	Q8VDZ4	ZDHC5_MOUSE	Palmitoyltransferase ZDHHC5 OS=Mus musculus OX=10090 GN=Zdhhc5 PE=1 SV=1	Zdhhc5
26.002	25.8904	25.9738	26.067	25.9406	26.0995			0.597157	0.080307	1.36293	P17665	COX7C_MOUSE	Cytochrome c oxidase subunit 7C, mitochondrial OS=Mus musculus OX=10090 GN=Cox7c PE=1 SV=1	Cox7c
22.1377	21.7864	22.0808	22.3317	22.052	22.2977			0.731162	0.225505	1.61021	Q9CQN7	RM41_MOUSE	39S ribosomal protein L41, mitochondrial OS=Mus musculus OX=10090 GN=Mrpl41 PE=1 SV=1	Mrpl41
22.5045	22.5449	22.6472	22.3346	22.773	22.8155			0.16941	0.0755068	0.473499	Q920P5	KAD5_MOUSE	Adenylate kinase isoenzyme 5 OS=Mus musculus OX=10090 GN=Ak5 PE=1 SV=2	Ak5
24.0609	24.1253	23.2821	23.48	23.632	23.1122			0.5669	-0.414687	-1.32981	Q91YR1	TWF1_MOUSE	Twinfilin-1 OS=Mus musculus OX=10090 GN=Twf1 PE=1 SV=2	Twf1
20.0195	21.0304	20.8035	20.8181	20.4865	20.8334			0.100484	0.0948804	0.290616	Q14CH0	F171B_MOUSE	Protein FAM171B OS=Mus musculus OX=10090 GN=Fam171b PE=1 SV=2	Fam171b
27.4394	28.1361	27.0711	26.6865	27.7453	27.7771			0.111007	-0.145919	-0.306978	P19536	COX5B_MOUSE	Cytochrome c oxidase subunit 5B, mitochondrial OS=Mus musculus OX=10090 GN=Cox5b PE=1 SV=1	Cox5b
24.7234	24.6153	24.824	24.3844	24.7234	25.002			0.0302877	-0.0176125	-0.0934628	P61027	RAB10_MOUSE	Ras-related protein Rab-10 OS=Mus musculus OX=10090 GN=Rab10 PE=1 SV=1	Rab10
22.4488	22.584	22.5678	22.5151	22.6382	22.7496			0.540151	0.100748	1.25865	P47791	GSHR_MOUSE	Glutathione reductase, mitochondrial OS=Mus musculus OX=10090 GN=Gsr PE=1 SV=3	Gsr
23.7995	23.6649	23.4923	23.6865	23.7077	23.8288			0.357782	0.0887559	0.893395	Q9D8U8	SNX5_MOUSE	Sorting nexin-5 OS=Mus musculus OX=10090 GN=Snx5 PE=1 SV=1	Snx5
23.056	22.974	22.9156	22.9947	22.7075	22.8352			0.618895	-0.136077	-1.4705	Q9D710	TMX2_MOUSE	Thioredoxin-related transmembrane protein 2 OS=Mus musculus OX=10090 GN=Tmx2 PE=1 SV=1	Tmx2
22.4857	22.1672	18.8269	22.1732	22.2359	18.5282			0.0361412	-0.180857	-0.106733	Q8BFY6	PEF1_MOUSE	Peflin OS=Mus musculus OX=10090 GN=Pef1 PE=1 SV=1	Pef1
24.7645	25.2463	25.0317	25.0317	25.0148	25.1604			0.131422	0.0548153	0.373527	P14824	ANXA6_MOUSE	Annexin A6 OS=Mus musculus OX=10090 GN=Anxa6 PE=1 SV=3	Anxa6
20.6932	20.7183	21.0004	20.8166	21.1068	20.8985			0.447837	0.136676	1.04343	Q9R0A0	PEX14_MOUSE	Peroxisomal membrane protein PEX14 OS=Mus musculus OX=10090 GN=Pex14 PE=1 SV=1	Pex14
19.0357	19.1738	18.6475	18.2814	18.667	18.8163			0.745877	-0.36412	-1.62487	P38585	TTL_MOUSE	Tubulin--tyrosine ligase OS=Mus musculus OX=10090 GN=Ttl PE=1 SV=2	Ttl
22.7741	22.3445	22.6739	22.179	22.7483	22.7146			0.0778143	-0.0501798	-0.22255	Q8VCT3	AMPB_MOUSE	Aminopeptidase B OS=Mus musculus OX=10090 GN=Rnpep PE=1 SV=2	Rnpep
22.8736	21.6902	22.6962	22.7711	22.5998	22.9326			0.34933	0.347828	0.913447	Q3TMH2	SCRN3_MOUSE	Secernin-3 OS=Mus musculus OX=10090 GN=Scrn3 PE=1 SV=1	Scrn3
19.6356	19.6918	19.1761	18.5757	19.3169	19.5489			0.436075	-0.354	-1.05391	Q8CIQ7	DOCK3_MOUSE	Dedicator of cytokinesis protein 3 OS=Mus musculus OX=10090 GN=Dock3 PE=1 SV=1	Dock3
22.2895	22.7389	21.0454	21.0516	21.2612	22.4961			0.245549	-0.421615	-0.621893	Q8CJ19	MICA3_MOUSE	[F-actin]-monooxygenase MICAL3 OS=Mus musculus OX=10090 GN=Mical3 PE=1 SV=2	Mical3
20.7319	20.829	20.832	20.3898	21.0569	20.9363			0.00495457	-0.00331624	-0.015954	P22892	AP1G1_MOUSE	AP-1 complex subunit gamma-1 OS=Mus musculus OX=10090 GN=Ap1g1 PE=1 SV=3	Ap1g1
23.391	22.2205	25.3204	23.8288	23.2821	23.7492			0.00813021	-0.0239449	-0.0260346	Q9CQR2	RS21_MOUSE	40S ribosomal protein S21 OS=Mus musculus OX=10090 GN=Rps21 PE=1 SV=1	Rps21
22.5606	22.78	22.2583	22.1464	22.8106	21.9431			0.30617	-0.232922	-0.770066	P84075	HPCA_MOUSE	Neuron-specific calcium-binding protein hippocalcin OS=Mus musculus OX=10090 GN=Hpca PE=1 SV=2	Hpca
19.493	19.7519	19.6053	19.8689	19.9006	19.6358			0.756096	0.184989	1.64883	O35409	FOLH1_MOUSE	Glutamate carboxypeptidase 2 OS=Mus musculus OX=10090 GN=Folh1 PE=1 SV=2	Folh1
21.3681	21.4877	21.6023	21.4202	21.367	21.601			0.0842375	-0.0232862	-0.237878	Q9WVK8	CP46A_MOUSE	Cholesterol 24-hydroxylase OS=Mus musculus OX=10090 GN=Cyp46a1 PE=1 SV=1	Cyp46a1
21.4589	21.4404	21.2893	21.386	22.0931	21.9188			0.714418	0.403137	1.83776	Q9WU40	MAN1_MOUSE	Inner nuclear membrane protein Man1 OS=Mus musculus OX=10090 GN=Lemd3 PE=1 SV=2	Lemd3
24.5045	24.48	24.48	24.4614	24.4362	24.5165			0.251328	-0.0167859	-0.669176	Q61490	CD166_MOUSE	CD166 antigen OS=Mus musculus OX=10090 GN=Alcam PE=1 SV=3	Alcam
19.8317	19.8342	20.0656	19.7159	19.9668	20.031			0.015895	-0.00593694	-0.0480709	Q6PA06	ATLA2_MOUSE	Atlastin-2 OS=Mus musculus OX=10090 GN=Atl2 PE=1 SV=1	Atl2
21.8795	21.9893	22.0939	22.1828	22.106	22.232			1.12465	0.186016	2.58559	Q9ERB0	SNP29_MOUSE	Synaptosomal-associated protein 29 OS=Mus musculus OX=10090 GN=Snap29 PE=1 SV=1	Snap29
21.9736	21.8423	21.9851	21.9768	22.0569	21.9552			0.483667	0.0626513	1.13367	O35864	CSN5_MOUSE	COP9 signalosome complex subunit 5 OS=Mus musculus OX=10090 GN=Cops5 PE=1 SV=3	Cops5
22.6262	22.677	22.7813	22.6724	22.8806	22.7572			0.419439	0.07525	0.993286	Q4VAE3	TMM65_MOUSE	Transmembrane protein 65 OS=Mus musculus OX=10090 GN=Tmem65 PE=1 SV=1	Tmem65
24.4041	24.5045	24.4614	24.4425	24.5812	24.6096			0.637121	0.0878169	1.48222	Q9QVP9	FAK2_MOUSE	Protein-tyrosine kinase 2-beta OS=Mus musculus OX=10090 GN=Ptk2b PE=1 SV=2	Ptk2b
23.6096	23.6209	23.7895	23.5638	23.6757	23.7594			0.029124	-0.0070343	-0.0866209	P57759	ERP29_MOUSE	Endoplasmic reticulum resident protein 29 OS=Mus musculus OX=10090 GN=Erp29 PE=1 SV=2	Erp29
23.2002	23.4041	23.4676	23.4041	23.4923	23.391			0.321972	0.0718098	0.82829	P49615	CDK5_MOUSE	Cyclin-dependent-like kinase 5 OS=Mus musculus OX=10090 GN=Cdk5 PE=1 SV=1	Cdk5
19.2588	18.801	19.2853	19.0129	19.0185	19.1435			0.120851	-0.0567201	-0.348229	Q8BPB0	MOB1B_MOUSE	MOB kinase activator 1B OS=Mus musculus OX=10090 GN=Mob1b PE=1 SV=3	Mob1b
24.6096	24.417	24.7945	24.3101	24.6486	24.8044			0.0358337	-0.0193717	-0.106368	P12658	CALB1_MOUSE	Calbindin OS=Mus musculus OX=10090 GN=Calb1 PE=1 SV=2	Calb1
23.6431	23.4041	24.0359	25.1253	25.1871	23.5404			0.652074	0.923254	1.62113	Q7M6Y3	PICAL_MOUSE	Phosphatidylinositol-binding clathrin assembly protein OS=Mus musculus OX=10090 GN=Picalm PE=1 SV=1	Picalm
17.5903	18.694	17.9563	17.8674	18.4677	19.0076			0.326615	0.367357	0.794489	P09242	PPBT_MOUSE	Alkaline phosphatase, tissue-nonspecific isozyme OS=Mus musculus OX=10090 GN=Alpl PE=1 SV=2	Alpl
21.964	21.9294	21.9928	22.0133	22.0495	21.9834			0.941225	0.0533047	2.01328	P0C0A3	CHMP6_MOUSE	Charged multivesicular body protein 6 OS=Mus musculus OX=10090 GN=Chmp6 PE=1 SV=2	Chmp6
27.2625	26.8858	27.2891	26.8504	27.0813	27.2445			0.192324	-0.0870571	-0.502394	Q9CZ13	QCR1_MOUSE	Cytochrome b-c1 complex subunit 1, mitochondrial OS=Mus musculus OX=10090 GN=Uqcrc1 PE=1 SV=2	Uqcrc1
26.8623	26.8019	26.8974	26.8019	26.8741	26.9539			0.162609	0.0227865	0.438234	P50396	GDIA_MOUSE	Rab GDP dissociation inhibitor alpha OS=Mus musculus OX=10090 GN=Gdi1 PE=1 SV=3	Gdi1
18.802	18.9333	19.3247	18.846	18.7277	19.334			0.0731678	-0.0507908	-0.208964	Q6NVG1	LPCT4_MOUSE	Lysophospholipid acyltransferase LPCAT4 OS=Mus musculus OX=10090 GN=Lpcat4 PE=1 SV=1	Lpcat4
23.0876	23.0861	19.3584	18.77	23.129	19.8757			0.279082	-1.25248	-0.694099	Q61140	BCAR1_MOUSE	Breast cancer anti-estrogen resistance protein 1 OS=Mus musculus OX=10090 GN=Bcar1 PE=1 SV=2	Bcar1
20.9167	20.5403	20.9888	20.9228	20.2299	20.2804			0.55193	-0.337547	-1.28444	P49070	CAMLG_MOUSE	Guided entry of tail-anchored proteins factor CAMLG OS=Mus musculus OX=10090 GN=Camlg PE=1 SV=2	Camlg
23.2335	23.4551	23.1589	23.0724	22.8387	23.2264			0.748561	-0.236687	-1.64851	Q8CJH3	PLXB1_MOUSE	Plexin-B1 OS=Mus musculus OX=10090 GN=Plxnb1 PE=1 SV=2	Plxnb1
23.253	23.6757	23.6865	23.6209	23.7077	23.6096			0.274109	0.107666	0.73716	Q3UHX2	HAP28_MOUSE	28 kDa heat- and acid-stable phosphoprotein OS=Mus musculus OX=10090 GN=Pdap1 PE=1 SV=1	Pdap1
23.0566	22.2664	22.1098	23.0991	22.1548	22.4239			0.0704007	0.0816771	0.201231	Q8QZT2	CCSAP_MOUSE	Centriole, cilia and spindle-associated protein OS=Mus musculus OX=10090 GN=Ccsap PE=1 SV=1	Ccsap
20.5921	20.3936	20.17	20.1356	19.7044	20.3415			0.635151	-0.324731	-1.45074	Q8C0D5	EFL1_MOUSE	Elongation factor-like GTPase 1 OS=Mus musculus OX=10090 GN=Efl1 PE=1 SV=1	Eftud1
22.451	22.4053	22.4264	22.308	22.6648	22.3348			0.0227352	0.00831477	0.0720105	Q99JI4	PSMD6_MOUSE	26S proteasome non-ATPase regulatory subunit 6 OS=Mus musculus OX=10090 GN=Psmd6 PE=1 SV=1	Psmd6
27.7129	27.7771	27.8081	27.6458	27.8264	27.7389			0.18227	-0.0289834	-0.489696	Q68FD5	CLH1_MOUSE	Clathrin heavy chain 1 OS=Mus musculus OX=10090 GN=Cltc PE=1 SV=3	Cltc
21.3416	21.9534	22.6484	21.2765	21.4068	21.7422			0.505889	-0.505974	-1.25803	Q91VM5	RMXL1_MOUSE	RNA binding motif protein, X-linked-like-1 OS=Mus musculus OX=10090 GN=Rbmxl1 PE=2 SV=1	Rbmxl1
26.5565	26.6998	26.5754	26.6181	26.5898	26.5374			0.214994	-0.0288188	-0.567807	P10852	4F2_MOUSE	4F2 cell-surface antigen heavy chain OS=Mus musculus OX=10090 GN=Slc3a2 PE=1 SV=1	Slc3a2
24.6811	24.848	24.7286	24.5812	24.6971	24.6486			0.825238	-0.110294	-1.83925	Q9D0E1	HNRPM_MOUSE	Heterogeneous nuclear ribonucleoprotein M OS=Mus musculus OX=10090 GN=Hnrnpm PE=1 SV=3	Hnrnpm
22.7789	22.9056	23.1505	23.0402	23.1594	22.7822			0.113895	0.0489127	0.313866	Q62442	VAMP1_MOUSE	Vesicle-associated membrane protein 1 OS=Mus musculus OX=10090 GN=Vamp1 PE=1 SV=1	Vamp1
21.2479	22.0582	21.3074	21.8626	21.383	21.9614			0.244597	0.19787	0.626041	Q9D9V3	ECHD1_MOUSE	Ethylmalonyl-CoA decarboxylase OS=Mus musculus OX=10090 GN=Echdc1 PE=1 SV=2	Echdc1
[truncated: 2,938 more rows]

## Sheet: FP_DSf vs CONf 0.05
CON f 184	CON f 185	CON f 200	DS f 179	DS f 180	DS f 182	DS f 183	Welch's T-test Significant DS f_CON f	Welch's T-test significant	-Log Welch's T-test p-value DS f_CON f	Welch's T-test Difference DS f_CON f	Welch's T-test Test statistic DS f_CON f	Accession	Protein name	Description	Gene name
[truncated: 3,123 more rows]

[truncated: 2 more sheets: FP_DSf vs CONf 0.01, FP_DSboth vs CONboth 0.05]
