# Supplementary material for: Neurobehavioral dysfunction in a mouse model of Down syndrome: upregulation of cystathionine β-synthase, H2S overproduction, altered protein persulfidation, synaptic dysfunction, endoplasmic reticulum stress, and autophagy
Source: GeroScience. 2024 Apr 1;46(5):4275–314. doi: 10.1007/s11357-024-01146-8 (PMC11336008; doi:10.1007/s11357-024-01146-8)
Supplement: Supplementary file 3 — Supplementary file3 (XLSX 1009 KB) [file 11357_2024_1146_MOESM3_ESM.xlsx]

## Sheet: Data Key & Explanation
	Data Key & Explanation
Chemical Annotation	The column IDs for the metabolites in each of the above sets is "CHEM_ID" from this table. Use this table to find the name of the metabolite and other identifiers
Sample MetaData	A combination of client-reported and Metabolon-generated metadata linked to each sample analyzed (e.g. age, race, BMI, client-ID, etc.).
Peak Area Data	These are the unnormalized peak areas (i.e. total ion counts, integrated area-under-the-curve).
Batch-normalized Data	For each metabolite, the raw values in the experimental samples are divided by the median of those samples in each instrument batch, giving each batch and thus the metabolite a median of one. For studies containing < 144 total samples, typically no batch normalization is required and the Batch-normalized data simply reflect median-scaled raw data. Please see "Batch and Batch Correction" section b…
Batch-norm-Imputed Data	To remove batch variability, for each metabolite, the values in the experimental samples are divided by the median of those samples in each instrument batch, giving each batch and thus the metabolite a median of one. For each metabolite, the minimum value across all batches in the median scaled data is imputed for the missing values
Protein/DNA/Osmo/Mass/Vol-Normalized Data	For each sample, the Batch-normalized data is divided by the value of the normalizer. Then each metabolite is re-scaled to have median = 1 (divide the new values by the overall median for each metabolite). Then imputation is performed.
Log-Transformed Data	The Batch-norm-Imputed Data (or protein, volume, etc. normalized data if applicable) is transformed using the natural log. Metabolomic data typically displays a log-normal distribution, therefore, the log-transformed data is used for statistical analyses.
	The purpose of normalizing the data is to remove the instrument batch effects. The batch IDs for each arm of the platform are indicated by the LC Pos Early, LC Pos Late, LC Neg, and LC Polar. Note: there may be blank values for BATCH if there is not the corresponding sample on each arm of the platform (this typically occurs with the QC matrix samples)
Biochemical Name	Indicates a compound that has been confirmed based on an authentic chemical standard and we are highly confident in its identity. (Metabolomics Standards Initiative Tier 1 identification)
Biochemical Name*	Indicates a compound that has not been confirmed based on a standard, but we are confident in its identity. (Not Tier 1)
Biochemical Name**	Indicates a compound for which a standard is not available, but we are reasonably confident in its identity or the information provided. (Not Tier 1)
Biochemical Name (#) or [#]	Indicates a compound that is a structural isomer of another compound in the Metabolon spectral library. For example, a steroid that may be sulfated at one of several positions that are indistinguishable by the mass spectrometry data or a diacylglycerol for which more than one stereospecific molecule exists.
	Additional Definitions/Details
Missing Values/Compound Missingness	Missing metabolite values in an untargeted metabolomic dataset can typically be attributed to the signal falling below the limit of detection, which is influenced by several factors including, but not limited to, the sample amount available for extraction, sample type, extraction method, compound ionization efficiency, compound abundance, and compound reactivity. The untargeted metabolomics platf…
Imputation	Imputation is the process of replacing missing values in a dataset. Non-targeted metabolomics data usually contains missing values. When missing values are left blank in the data analysis, but are the result of falling below the limit of detection rather than a random event such as a random processing error (“missing-at-random”), the false negative rate increases, which weakens the statistical po…
Batch and Batch correction	For studies involving samples run over multiple days, it is necessary to normalize the data across the batches to generate the Batch-normalized data and correct for minor instrument technical variation from batch to batch. Essentially, each compound is corrected in instrument batch blocks by registering the medians of each batch to equal one (1.00) and normalizing each data point proportionately …
	Chemical Annotation Descriptions
CHEM ID	Unique identifier for each biochemical. CHEM IDs are listed in the top row of the data tabs and should be used to identify biochemicals in these tabs by referencing column A in the Chemical Annotation tab.
PATHWAY SORTORDER	An internally-generated number intended for sorting compounds by biochemical SUPER PATHWAY and SUB PATHWAY
CHEMICAL NAME	The name of the identified biochemical
PLOT NAME	A shorter name of the identified biochemical, convenient for plotting
	Definition
SUPER PATHWAY	The general biochemical class assigned to the identified biochemical (e.g. lipid, amino acid, carbohydrate, etc.) intended for sorting compounds by broad biochemical classes
SUB PATHWAY	A more specific biochemical class assigned to the identified biochemical (e.g. TCA cycle, monoacylglycerols, etc.) intended for grouping/sorting compounds by biochemical pathway/class
PLATFORM	The Metabolon untargeted metabolomics platform consists of four different methods (i.e. Pos Late, Pos Early, Polar, and Neg). This column indicates which method was used to report the values associated with the detected biochemical.
PUBCHEM	A unique numerical identifier assigned by the National Center for Biotechnology Information (NCBI) and searchable in the PubChem database
KEGG	An alphanumeric compound identifier and link to compound information in the Kyoto Encyclopedia of Genes and Genomes (KEGG)
HMDB	An alphanumeric compound identifier and link to compound information maintained by the Human Metabolome Database (HMDB)
COMP ID	An internally-generated Metabolon compound identifier
TYPE	Indicates whether a compound is named or unnamed/unknown. An unnamed/unknown molecule is reported based on a unique molecular signature including its retention time, accurate mass, and fragmentation pattern as well as its recurrent nature.
INCHIKEY	IUPAC textual chemical identifier derived from INChI
SMILES	Simplified molecular-input line-entry system (SMILES) line notation string for the identified molecule
CHEMSPIDER	A numerical identifier for the identified molecule as maintained in the ChemSpider database
CAS	A unique numerical identifier assigned by the Chemical Abstracts Service (CAS) to every chemical substance described in the open scientific literature
	Sample Metadata/Descriptors
	Definition
PARENT SAMPLE NAME	An internally-generated Metabolon sample Identifier
NEG, POLAR, POS EARLY, POS LATE	Batch identifiers for a given platform arm. Corresponds to the PLATFORM column in "Chemical Annotation"
© Metabolon, Inc. All rights reserved. The Metabolon name, logo and related trademarks and service marks, owned by Metabolon, Inc. are registered and/or used in the United States and many foreign countries. Any use, copying or reproduction of the trademarks, logos, information, images or designs contained in this document is strictly prohibited without the prior written permission of Metabolon, I…

## Sheet: Chemical Annotation
CHEM_ID	LIB_ID	COMP_ID	CHRO_LIB_ENTRY_ID	SUPER_PATHWAY	SUB_PATHWAY	PATHWAY_SORTORDER	TYPE	INCHIKEY	SMILES	CHEMICAL_NAME	PLOT_NAME	CAS	CHEMSPIDER	HMDB	KEGG	PUBCHEM	PLATFORM
19	305	561	147703	Carbohydrate	Pentose Phosphate Pathway	1253	NAMED	KTVPXOYAKDPRHY-TXICZTDVSA-N	O[C@@H]1O[C@H](COP(O)(O)=O)[C@@H](O)[C@H]1O	ribose 5-phosphate	ribose 5-phosphate	108321-05-7,18265-46-8	394672	HMDB0001548	C00117	439167	Polar
41	305	1633	145742	Amino Acid	Histidine Metabolism	85	NAMED	CCLQKVKJOGVQLU-UHFFFAOYSA-N	NCCCC(NC(CC1=CN=CN1)C(O)=O)=O	homocarnosine	homocarnosine	3650-73-5	8418848	HMDB0000745	C00884	89235,10243361	Polar
49	400	1408	155357	Amino Acid	Polyamine Metabolism	537	NAMED	KIDHWZJUCRJVML-UHFFFAOYSA-N	NCCCCN	putrescine	putrescine	110-60-1	13837702	HMDB0001414	C00134	1045	Pos Early
50	400	485	155305	Amino Acid	Polyamine Metabolism	545	NAMED	ATHGHQPFGPMSJY-UHFFFAOYSA-N	NCCCCNCCCN	spermidine	spermidine	124-20-9	1071	HMDB0001257	C00315	1102	Pos Early
55	400	27665	155829	Cofactors and Vitamins	Nicotinate and Nicotinamide Metabolism	4317	NAMED	LDHMAVIPBRSVRG-UHFFFAOYSA-N	C[N+]1=CC(C([NH-])=O)=CC=C1	1-methylnicotinamide	1-methylnicotinamide	1005-24-9	8305504	HMDB0000699	C02918	457	Pos Early
71	209	437	123157	Amino Acid	Tryptophan Metabolism	290	NAMED	DUUGKQCEGZLZNO-UHFFFAOYSA-N	OC1=CC=C(NC=C2CC(O)=O)C2=C1	5-hydroxyindoleacetate	5-hydroxyindoleacetate	54-16-0	1760	HMDB0000763	C05635	1826	Neg
73	305	37465	146984	Nucleotide	Pyrimidine Metabolism, Cytidine containing	4251	NAMED	NMPZCCZXCOMSDQ-UHFFFAOYSA-N	NC1=NC(N(C2OC(C3OP(O)(OC23)=O)CO)C=C1)=O	cytidine 2',3'-cyclic monophosphate	cytidine 2',3'-cyclic monophosphate	15718-51-1	369711	HMDB0011691	C02354	23421172	Polar
93	305	528	146398	Energy	TCA Cycle	1446	NAMED	KPGXRSRHYNQIFN-UHFFFAOYSA-N	O=C(C(O)=O)CCC(O)=O	alpha-ketoglutarate	alpha-ketoglutarate	328-50-7,22202-68-2,305-72-6	50	HMDB0000208	C00026	51	Polar
111	305	1549	147711	Amino Acid	Leucine, Isoleucine and Valine Metabolism	428	NAMED	DBXBTMSZEOQQDU-UHFFFAOYSA-N	CC(C(O)=O)CO	3-hydroxyisobutyrate	3-hydroxyisobutyrate	2068-83-9	10140307	HMDB0000023,HMDB0000336	C01188,C06001	11966314	Polar
112	305	531	146400	Lipid	Mevalonate Metabolism	3176	NAMED	NPOAOTPXWNWTSH-UHFFFAOYSA-N	CC(CC(O)=O)(CC(O)=O)O	3-hydroxy-3-methylglutarate	3-hydroxy-3-methylglutarate	503-49-1	4573695	HMDB0000355	C03761	1662,5459993	Polar
117	209	1101	124537	Amino Acid	Tyrosine Metabolism	210	NAMED	QRMZSPFSDQBLIX-UHFFFAOYSA-N	COC1=CC(CC(O)=O)=CC=C1O	homovanillate (HVA)	homovanillate (HVA)	306-08-1	5323114	HMDB0000118	C05582	1738	Neg
118	400	38630	156541	Amino Acid	Tyrosine Metabolism	205	NAMED	DIVQKHQLANKJQO-UHFFFAOYSA-N	COC1=CC(CCN)=CC=C1O	3-methoxytyramine	3-methoxytyramine	1477-68-5	1606	HMDB0000022	C05587	1669	Pos Early
132	209	1414	124549	Carbohydrate	Glycolysis, Gluconeogenesis, and Pyruvate Metabolism	1237	NAMED	OSJPPGNTCRNQQC-UHFFFAOYSA-N	OC(C(O)=O)COP(O)(O)=O	3-phosphoglycerate	3-phosphoglycerate	80731-10-8	10669764	HMDB0000807	C00597	724	Neg
141	400	1416	155362	Amino Acid	Glutamate Metabolism	57	NAMED	BTCSSZJGUNDROE-UHFFFAOYSA-N	OC(CCCN)=O	gamma-aminobutyrate (GABA)	gamma-aminobutyrate (GABA)	56-12-2	116	HMDB0000112	C00334	119	Pos Early
143	209	38309	143797	Lipid	Fatty Acid, Oxidized	2054	NAMED	JVJFIQYAHPMBBX-FNORWQNLSA-N	CCCCCC(/C=C/C=O)O	4-hydroxynonenal	4-hydroxynonenal	128946-65-6,75899-68-2	1630	HMDB0004362	C21642	5283344	Neg
171	209	3127	124615	Nucleotide	Purine Metabolism, (Hypo)Xanthine/Inosine containing	4121	NAMED	FDGQSTZJBFJUBT-UHFFFAOYSA-N	O=C1C(N=CN2)=C2N=CN1	hypoxanthine	hypoxanthine	68-94-0	768	HMDB0000157	C00262	790,135398638	Neg
172	400	32352	155912	Nucleotide	Purine Metabolism, Guanine containing	4184	NAMED	UYTPUPDQBNUYGX-UHFFFAOYSA-N	NC(N1)=NC2=C(NC=N2)C1=O	guanine	guanine	73-40-5	744	HMDB0000132	C00242	135398634	Pos Early
180	209	1105	125969	Lipid	Long Chain Polyunsaturated Fatty Acid (n3 and n6)	1568	NAMED	OYHQOLUKZRVURQ-HZJYTTRNSA-N	OC(CCCCCCC/C=C\C/C=C\CCCCC)=O	linoleate (18:2n6)	linoleate (18:2n6)	60-33-3	4444105	HMDB0006270,HMDB0000673	C01595	5280450	Neg
189	400	1498	155380	Amino Acid	Lysine Metabolism	116	NAMED	MXNRLFUSFKVQSK-UHFFFAOYSA-N	C[N+](C)(CCCCC(C([O-])=O)N)C	N6,N6,N6-trimethyllysine	N6,N6,N6-trimethyllysine	23284-33-5	140379	HMDB0001325	C03793	440120	Pos Early
192	400	37496	156406	Amino Acid	Polyamine Metabolism	538	NAMED	KLZGKIDSEJWEDW-UHFFFAOYSA-N	CC(NCCCCN)=O	N-acetylputrescine	N-acetylputrescine	18233-70-0	109095	HMDB0002064	C02714	122356	Pos Early
194	209	2829	124831	Amino Acid	Methionine, Cysteine, SAM and Taurine Metabolism	437	NAMED	PYUSHNKNPOHWEZ-UHFFFAOYSA-N	CSCCC(C(O)=O)NC=O	N-formylmethionine	N-formylmethionine	4289-98-9	388809	HMDB0001015	C03145	439750	Neg
197	209	42382	124939	Amino Acid	Methionine, Cysteine, SAM and Taurine Metabolism	446	NAMED	ZJUKTBDSGOFHSH-UHFFFAOYSA-N	OC1C(N2C=NC3=C2N=CN=C3N)OC(CSCCC(N)C(O)=O)C1O	S-adenosylhomocysteine (SAH)	S-adenosylhomocysteine (SAH)	979-92-0	16788012	HMDB0000939	C00021	439155	Neg
207	209	2831	123233	Nucleotide	Purine Metabolism, Adenine containing	4143	NAMED	IVOMOUWHDPKRLL-UHFFFAOYSA-N	NC1=NC=NC2=C1N=CN2C3OC(CO4)C(OP4(O)=O)C3O	adenosine 3',5'-cyclic monophosphate (cAMP)	adenosine 3',5'-cyclic monophosphate (cAMP)	60-92-4	268	HMDB0000058	C00575	6076	Neg
208	305	3108	146460	Nucleotide	Purine Metabolism, Adenine containing	4139	NAMED	XTWYTFMLZFPYCI-KQYNXXCUSA-N	NC1=NC=NC2=C1N=CN2[C@@]3([H])[C@@](O)([H])[C@@](O)([H])[C@](COP(OP(O)(O)=O)(O)=O)([H])O3	adenosine 5'-diphosphate (ADP)	ADP	20398-34-9	5800	HMDB0001341	C00008	6022	Polar
209	400	32342	155907	Nucleotide	Purine Metabolism, Adenine containing	4140	NAMED	UDMBCSSLTHHNCD-UHFFFAOYSA-N	NC1=NC=NC2=C1N=CN2C3OC(C(C3O)O)COP(O)(O)=O	adenosine 5'-monophosphate (AMP)	AMP	149022-20-8	10239183	HMDB0000045	C00020	6083	Pos Early
211	400	1553	155395	Nucleotide	Purine Metabolism, Adenine containing	4170	NAMED	OLXZPDWKRNYJJZ-UHFFFAOYSA-N	NC1=C(N=CN2C(CC3O)OC3CO)C2=NC=N1	2'-deoxyadenosine	2'-deoxyadenosine	16373-93-6	13135	HMDB0000101	C00559	13730	Pos Early
212	400	1419	155365	Amino Acid	Polyamine Metabolism	556	NAMED	WUUGFSXJNOTRMR-IOSLPCCCSA-N	NC1=NC=NC2=C1N=CN2[C@H]3[C@H](O)[C@H](O)[C@@H](CSC)O3	5-methylthioadenosine (MTA)	5-methylthioadenosine (MTA)	2457-80-9	388321	HMDB0001173	C00170	439176	Pos Early
215	209	558	125963	Cofactors and Vitamins	Nicotinate and Nicotinamide Metabolism	4327	NAMED	SDMADEZQMYCSNO-UHFFFAOYSA-N	NC1=NC=NC2=C1N=CN2C3OC(C(C3O)O)COP(O)(OP(O)(OC4OC(C(C4O)O)CO)=O)=O	adenosine 5'-diphosphoribose (ADP-ribose)	adenosine 5'-diphosphoribose (ADP-ribose)	68414-18-6	3674071	HMDB0001178	C00301	192	Neg
216	400	38325	156507	Nucleotide	Purine Metabolism, (Hypo)Xanthine/Inosine containing	4115	NAMED	NOTGFIUVDGNKRI-UHFFFAOYSA-N	NC(C1=C(N(C2OC(C(C2O)O)COP(O)(O)=O)C=N1)N)=O	AICA ribonucleotide	AICA ribonucleotide	3031-94-5	195	HMDB0001517	C04677	65110	Pos Early
219	305	1763	147132	Carbohydrate	Pentose Phosphate Pathway	1255	NAMED	YXJDFQJKERBOBM-TXICZTDVSA-N	O[C@@H]1[C@H](O)[C@@H](CO)O[C@@H]1OP(O)(O)=O	ribose 1-phosphate	ribose 1-phosphate	50-99-7,58459-37-3	388373	HMDB0001489	C00620	439236	Polar
229	209	1110	125971	Lipid	Long Chain Polyunsaturated Fatty Acid (n3 and n6)	1574	NAMED	YZXBAPSDXZZRGB-DOFZRALJSA-N	CCCCC/C=C\C/C=C\C/C=C\C/C=C\CCCC(O)=O	arachidonate (20:4n6)	arachidonate (20:4n6)	506-32-1	392692	HMDB0001043	C00219	444899	Neg
231	400	1638	155435	Amino Acid	Urea cycle; Arginine and Proline Metabolism	483	NAMED	ODKSFYDXXFIFQN-UHFFFAOYSA-N	N=C(N)NCCCC(N)C(O)=O	arginine	arginine	1119-34-2	227	HMDB0000517	C00062	6322	Pos Early
232	400	15497	155552	Amino Acid	Urea cycle; Arginine and Proline Metabolism	484	NAMED	KDZOASGQNOPSCU-UHFFFAOYSA-N	NC(C(O)=O)CCCNC(NC(C(O)=O)CC(O)=O)=N	argininosuccinate	argininosuccinate	156637-58-0	805	HMDB0000052	C03406	60150382	Pos Early
233	209	32354	124931	Cofactors and Vitamins	Ascorbate and Aldarate Metabolism	4348	NAMED	CIWBSHSKHKDKBQ-UHFFFAOYSA-N	OCC(O)C1OC(C(O)=C1O)=O	ascorbate (vitamin C)	ascorbate (vitamin C)	134-03-2	10189562	HMDB0000044	D00018,C00072	54670067	Neg
234	400	443	155304	Amino Acid	Alanine and Aspartate Metabolism	36	NAMED	CKLJMWTZIZZHCS-UHFFFAOYSA-N	NC(C(O)=O)CC(O)=O	aspartate	aspartate	56-84-8	5745	HMDB0000191	C00049	5960	Pos Early
240	209	32197	123321	Amino Acid	Tyrosine Metabolism	181	NAMED	JVGVDSSUAVXRDY-UHFFFAOYSA-N	OC(C(O)=O)CC1=CC=C(O)C=C1	3-(4-hydroxyphenyl)lactate	3-(4-hydroxyphenyl)lactate (HPLA)	6482-98-0	9010	HMDB0000755	C03672	9378	Neg
244	400	55	155295	Nucleotide	Pyrimidine Metabolism, Uracil containing	4240	NAMED	UCMIRNVEIXFBKS-UHFFFAOYSA-N	NCCC(O)=O	beta-alanine	beta-alanine	107-95-9,56-41-7	234	HMDB0000056	C00099	239	Pos Early
249	400	1768	155446	Amino Acid	Histidine Metabolism	84	NAMED	CQOVPNPJLQNMDC-ZETCQYMHSA-N	OC([C@H](CC1=CNC=N1)NC(CCN)=O)=O	carnosine	carnosine	305-84-0	388363	HMDB0000033	C00386	439224	Pos Early
250	402	2137	158009	Cofactors and Vitamins	Hemoglobin and Porphyrin Metabolism	4412	NAMED	QBUVFDKTZJNUPP-YBRAVLHJSA-N	CC1=C(/C=C(N2)/C(C=C)=C(C)C2=O)NC(/C=C3C(CCC(O)=O)=C(C)C(/C=C(N4)\C(C)=C(C=C)C4=O)=N\3)=C1CCC(O)=O	biliverdin	biliverdin	55482-27-4,55482-27-4	10628548	HMDB0001008	C00500	5280353	Pos Late
252	305	1437	147106	Energy	TCA Cycle	1449	NAMED	KDYFGRWQOYBRFD-UHFFFAOYSA-N	OC(CCC(O)=O)=O	succinate	succinate	110-15-6	1078	HMDB0000254	C00042	1110	Polar
254	305	542	145710	Lipid	Ketone Bodies	1939	NAMED	WHBMMWSBFZVSSR-UHFFFAOYSA-N	CC(O)CC(O)=O	3-hydroxybutyrate (BHBA)	3-hydroxybutyrate (BHBA)	625-72-9	428	HMDB0000442,HMDB0000357,HMDB0000011	C03197,C01089	94318,441,92135	Polar
266	402	63	164177	Lipid	Sterol	3193	NAMED	HVYWMOMLDIMFJA-LBHVWCRMSA-N	CC1(C2C(C)CCCC(C)C)C(CC2)C(CC=C3C4(CC[C@H](O)C3)C)C4CC1	cholesterol	cholesterol	57-88-5	4937803	HMDB0000067	C00187	5997,6432564,11025495	Pos Late
267	400	34396	156099	Lipid	Phospholipid Metabolism	2234	NAMED	YHHSONZFOIEMCP-UHFFFAOYSA-N	C[N+](C)(CCOP(O)([O-])=O)C	choline phosphate	phosphocholine	72556-74-2	119298	HMDB0001565	C00588	1014	Pos Early
269	209	62804	220430	Amino Acid	Glutathione Metabolism	593	NAMED	JYKWMJBUIXNJOG-JHKACSFWSA-N	O[C@H]1[C@H](N2C(N=CN=C3N)=C3N=C2)O[C@H](COP(OP(OCC(C)(C)C(C(NCCC(NCCSSC[C@@H](C(NCC(O)=O)=O)NC(CC[C@@H](C(O)=O)N)=O)=O)=O)O)(O)=O)(O)=O)[C@H]1OP(O)(O)=O	CoA-glutathione*	CoA-glutathione*	6477-52-7	10128089		C00920	46873828	Neg
270	209	46322	145265	Cofactors and Vitamins	Pantothenate and CoA Metabolism	4343	NAMED	RGJOEKWQDUBAIZ-UHFFFAOYSA-N	CC(COP(O)(OP(O)(OCC1OC(N2C=NC3=C2N=CN=C3N)C(C1OP(O)(O)=O)O)=O)=O)(C(C(NCCC(NCCS)=O)=O)O)C	coenzyme A	CoA	85-61-0,18439-24-2	311	HMDB0001423	C00010	87642	Neg
272	209	5983	126005	Lipid	Corticosteroids	3298	NAMED	OMFXVFTZEKFJBZ-UHFFFAOYSA-N	CC(C(CC1)=CC2=O)(CC2)C3C1C(CCC4C(CO)=O)C4(C)CC3O	corticosterone	corticosterone	50-22-6	5550	HMDB0001547	C02140	5753	Neg
275	400	513	155307	Amino Acid	Creatine Metabolism	529	NAMED	DDRJAANPRJIHGJ-UHFFFAOYSA-N	CN(C(N1)=N)CC1=O	creatinine	creatinine	60-27-5	568	HMDB0000562	C00791	588	Pos Early
278	400	35637	156206	Amino Acid	Glutathione Metabolism	576	NAMED	ZUKPVRWZDMRIEO-UHFFFAOYSA-N	NC(C(NCC(O)=O)=O)CS	cysteinylglycine	cysteinylglycine	19246-18-5	58762	HMDB0000078	C01419	439498	Pos Early
282	400	2372	155469	Nucleotide	Pyrimidine Metabolism, Cytidine containing	4248	NAMED	IERHLVCPSMICTF-UHFFFAOYSA-N	NC1=NC(N(C2OC(C(C2O)O)COP(O)(O)=O)C=C1)=O	cytidine 5'-monophosphate (5'-CMP)	CMP	63-37-6	5414497	HMDB0000095	C00055	6131	Pos Early
291	305	31260	147190	Carbohydrate	Glycolysis, Gluconeogenesis, and Pyruvate Metabolism	1224	NAMED	NBSCHQHZLSJFNQ-UHFFFAOYSA-N	OC1OC(C(C(C1O)O)O)COP(O)(O)=O	glucose 6-phosphate	glucose 6-phosphate	103192-55-8	19952394	HMDB0001401	C00092	5958	Polar
297	402	17747	158164	Lipid	Sphingosines	3160	NAMED	WWUZIQQURGPMPG-CCEZHUSRSA-N	CCCCCCCCCCCCC/C=C/C(C(CO)N)O	sphingosine	sphingosine	123-78-4	4510275	HMDB0000252	C00319	5280335	Pos Late
298	400	533	155313	Nucleotide	Pyrimidine Metabolism, Cytidine containing	4261	NAMED	NCMVOABPESMRCP-UHFFFAOYSA-N	NC1=NC(N(C2CC(C(O2)COP(O)(O)=O)O)C=C1)=O	2'-deoxycytidine 5'-monophosphate	dCMP	1032-65-1	5414501	HMDB0001202	C00239	13945	Pos Early
301	209	34302	126135	Cofactors and Vitamins	Ascorbate and Aldarate Metabolism	4352	NAMED	SBJKKFFYIZUCET-UHFFFAOYSA-N	OCC(C1OC(C(C1=O)=O)=O)O	dehydroascorbate	dehydroascorbate	490-83-5	812	HMDB0001264	C05422	440667	Neg
302	209	1114	125714	Lipid	Secondary Bile Acid Metabolism	3480	NAMED	KXGVEGMKQFWNSR-OHAQSFBXSA-N	CC12[C@@]([C@]3([H])CC[C@]4([H])C[C@H](O)CC[C@]4(C)[C@@]3([H])C[C@@H]2O)([H])CC[C@]1([H])[C@]([H])(C)CCC(O)=O	deoxycholate	deoxycholate	83-44-3	389318	HMDB0000626	C04483	222528,440355	Neg
306	402	6065	161421	Lipid	Sterol	3192	NAMED	AVSXSVCZWQODGV-UHFFFAOYSA-N	CC12C(C3CC=C4CC(O)CCC4(C)C3CC2)CCC1C(C)CC/C=C(C)/C	desmosterol	desmosterol	313-04-2	388662	HMDB0002719	C01802	439577	Pos Late
310	400	15705	155581	Amino Acid	Methionine, Cysteine, SAM and Taurine Metabolism	453	NAMED	ILRYLPWNYFXEMH-UHFFFAOYSA-N	OC(C(CCSCC(N)C(O)=O)N)=O	cystathionine	cystathionine	535-34-2	811	HMDB0000099	C02291	439258	Pos Early
313	402	17769	158166	Lipid	Sphingolipid Synthesis	3001	NAMED	OTKJDMGTUTTYMP-UHFFFAOYSA-N	CCCCCCCCCCCCCCCC(C(CO)N)O	sphinganine	sphinganine	3102-56-5	3014	HMDB0000269	C00836	3126	Pos Late
314	209	12125	165436	Lipid	Long Chain Saturated Fatty Acid	1520	NAMED	UKMSUNONTOPOIO-UHFFFAOYSA-N	CCCCCCCCCCCCCCCCCCCCCC(O)=O	behenate (22:0)*	behenate (22:0)*	112-85-6	7923	HMDB0000944	C08281	8215	Neg
327	209	2134	124607	Cofactors and Vitamins	Riboflavin Metabolism	4334	NAMED	VWWQXMAJTJZDQX-KUIMXZBMSA-N	OC(C(O)C(O)COP(OP(OC[C@H]1O[C@@H](N(C=N2)C3=C2C(N)=NC=N3)[C@H](O)[C@@H]1O)(O)=O)(O)=O)CN(C(C=C(C)C(C)=C4)=C4N=C5C(N6)=O)C5=NC6=O	flavin adenine dinucleotide (FAD)	FAD	146-14-5,84366-81-4	559059	HMDB0001248	C00016	643975	Neg
330	305	1643	146876	Energy	TCA Cycle	1450	NAMED	VZCYOOQTPOCHFL-OWOJBTEDSA-N	OC(/C=C/C(O)=O)=O	fumarate	fumarate	100-17-8	10197150	HMDB0000134	C00122	444972	Polar
331	400	36738	156248	Peptide	Gamma-glutamyl Amino Acid	634	NAMED	OWQDWQKWSLFFFR-UHFFFAOYSA-N	O=C(O)C(N)CCC(NC(C(O)=O)CCC(O)=O)=O	gamma-glutamylglutamate	gamma-glutamylglutamate	1116-22-9	83831	HMDB0011737	C05282	92865	Pos Early
335	305	15903	152138	Carbohydrate	Nucleotide Sugar	1388	NAMED	LQEBEXMHBLQMDB-UHFFFAOYSA-N	OP(OC1C(O)C(O)C(O)C(C)O1)(OP(O)(OCC2OC(N3C=NC4=C3N=C(NC4=O)N)C(C2O)O)=O)=O	guanosine 5'-diphospho-fucose	guanosine 5'-diphospho-fucose	15839-70-0					Polar
338	305	587	147098	Xenobiotics	Food Component/Plant	4806	NAMED	RGHNJXZEOKUKBD-SQOUGZDYSA-N	OC([C@H](O)[C@@H](O)[C@H](O)[C@H](O)CO)=O	gluconate	gluconate	527-07-1	10240	HMDB0000625	C00257	10690,3085666	Polar
339	305	396	146390	Lipid	Fatty Acid, Dicarboxylate	1660	NAMED	JFCQEDHGNNZCLN-UHFFFAOYSA-N	OC(CCCC(O)=O)=O	glutarate (C5-DC)	glutarate (C5-DC)	110-94-1	3618533	HMDB0000661	C00489	743,4418048	Polar
340	400	58	160611	Amino Acid	Glycine, Serine and Threonine Metabolism	1	NAMED	DHMQDGOQFOQNFH-UHFFFAOYSA-N	NCC(O)=O	glycine	glycine	56-40-6	730	HMDB0000123	C00037	750	Pos Early
344	400	43802	157048	Amino Acid	Creatine Metabolism	527	NAMED	BPMFZUMJYQTVII-UHFFFAOYSA-N	NC(NCC(O)=O)=N	guanidinoacetate	guanidinoacetate	352-97-6	743	HMDB0000128	C00581	763	Pos Early
345	209	2847	150975	Nucleotide	Purine Metabolism, Guanine containing	4176	NAMED	XKMLYUALXHKNFT-UUOKFMHZSA-N	O=C1NC(N)=NC2=C1N=CN2[C@@]([C@@]([C@@]3(O)[H])(O)[H])(O[C@](COP(OP(OP(O)(O)=O)(O)=O)(O)=O)3[H])[H]	guanosine 5'-triphosphate	guanosine 5'-triphosphate	373-49-9	6569	HMDB0001273	C00044	135398633	Neg
346	209	2848	164711	Nucleotide	Purine Metabolism, Guanine containing	4177	NAMED	QGWNDRXFNXRZMB-UHFFFAOYSA-N	NC1=NC2=C(C(N1)=O)N=CN2C3OC(C(C3O)O)COP(O)(OP(O)(O)=O)=O	guanosine 5'-diphosphate (GDP)	guanosine 5'-diphosphate (GDP)	43139-22-6	8630	HMDB0001201	C00035	135398619	Neg
347	400	2849	155481	Nucleotide	Purine Metabolism, Guanine containing	4178	NAMED	RQFCJASXJCIDSX-UHFFFAOYSA-N	NC1=NC2=C(C(N1)=O)N=CN2C3OC(C(C3O)O)COP(O)(O)=O	guanosine 5'-monophosphate (5'-GMP)	5'- GMP	5550-12-9	741	HMDB0001397	C00144	6804	Pos Early
348	209	1411	124547	Nucleotide	Purine Metabolism, Guanine containing	4201	NAMED	YKBGVTZYEHREMT-UHFFFAOYSA-N	OC1=C(N=CN2C(CC3O)OC3CO)C2=NC(N)=N1	2'-deoxyguanosine	2'-deoxyguanosine	961-07-9	163230	HMDB0000085	C00330	135398592	Neg
354	400	1574	155412	Amino Acid	Histidine Metabolism	88	NAMED	NTYJJOPFIAHURM-UHFFFAOYSA-N	NCCC1=CNC=N1	histamine	histamine	51-45-6	753	HMDB0000870	C00388	774	Pos Early
355	209	59	123153	Amino Acid	Histidine Metabolism	70	NAMED	HNDVDQJCIGZPNO-UHFFFAOYSA-N	NC(C(O)=O)CC1=CN=CN1	histidine	histidine	5934-29-2	752	HMDB0000177	C00135	6274	Neg
358	400	590	155331	Amino Acid	Methionine, Cysteine, SAM and Taurine Metabolism	470	NAMED	VVIUBCNYACGLLV-UHFFFAOYSA-N	NCCS(O)=O	hypotaurine	hypotaurine	300-84-5	96959	HMDB0000965	C00519	107812	Pos Early
361	209	1123	123191	Nucleotide	Purine Metabolism, (Hypo)Xanthine/Inosine containing	4120	NAMED	UGQMRVRMYYASKQ-KQYNXXCUSA-N	O[C@H]1[C@H](N2C(N=CN=C3O)=C3N=C2)O[C@H](CO)[C@H]1O	inosine	inosine	58-63-9	21241953	HMDB0000195	C00294	6021	Neg
362	400	2133	155461	Nucleotide	Purine Metabolism, (Hypo)Xanthine/Inosine containing	4119	NAMED	GRSZFWQUAKGDAV-UHFFFAOYSA-N	OC1C(C(N2C=NC3=C2N=CNC3=O)OC1COP(O)(O)=O)O	inosine 5'-monophosphate (IMP)	inosine 5'-monophosphate (IMP)	4691-65-0	5482599	HMDB0000175	C00130	8582	Pos Early
363	305	1124	145716	Lipid	Inositol Metabolism	2202	NAMED	CDAISMWEOUEBRE-GPIVLXJGSA-N	O[C@@H]1[C@@H](O)[C@H](O)[C@H](O)[C@H](O)[C@H]1O	myo-inositol	myo-inositol	87-89-8	10239179	HMDB0000211	C00137	892	Polar
370	305	43849	149790	Lipid	Inositol Metabolism	2211	NAMED	INAPMGSXUVUWAF-PTQMNWPWSA-N	O[C@@H]1[C@H]([C@@H]([C@H]([C@H]([C@H]1O)O)OP(O)(O)=O)O)O	inositol 1-phosphate (I1P)	inositol 1-phosphate (I1P)	106032-59-1,573-35-3	17215924	HMDB0000213	C01177	440194	Polar
376	400	1125	155350	Amino Acid	Leucine, Isoleucine and Valine Metabolism	385	NAMED	AGPKZVBTJJNPAG-UHFFFAOYSA-N	NC(C(O)=O)C(C)CC	isoleucine	isoleucine	73-32-5	769	HMDB0000172	C06418,C00407,C16424	6306	Pos Early
381	305	6146	147948	Amino Acid	Lysine Metabolism	123	NAMED	OYIFNHCXNCRBQI-UHFFFAOYSA-N	OC(CCCC(N)C(O)=O)=O	2-aminoadipate	2-aminoadipate	1118-90-7,542-32-5	456	HMDB0000510	C00956	92136	Polar
382	305	47089	180870	Amino Acid	Methionine, Cysteine, SAM and Taurine Metabolism	481	NAMED	XVOYSCVBGLVSOL-UHFFFAOYSA-N	O=C(O)C(N)CS(=O)(O)=O	3-sulfo-alanine	3-sulfo-alanine	498-40-8	65718	HMDB0002757	C00506	72886	Polar
391	400	2132	155460	Amino Acid	Urea cycle; Arginine and Proline Metabolism	492	NAMED	RHGKLRLOHDJJDR-UHFFFAOYSA-N	NC(C(O)=O)CCCNC(N)=O	citrulline	citrulline	372-75-8	810	HMDB0000904	C00327	9750	Pos Early
392	305	1495	145728	Amino Acid	Lysine Metabolism	122	NAMED	ZDGJAHTZVHVLOT-UHFFFAOYSA-N	NC(C(O)=O)CCCCNC(C(O)=O)CCC(O)=O	saccharopine	saccharopine	997-68-2	141086	HMDB0000279	C00449	160556	Polar
397	400	60	155300	Amino Acid	Leucine, Isoleucine and Valine Metabolism	332	NAMED	ROHFNLRQFUQHCH-YFKPBYRVSA-N	O=C([C@H](CC(C)C)N)O	leucine	leucine	61-90-5		HMDB0000687	C00123	6106	Pos Early
407	400	1301	155354	Amino Acid	Lysine Metabolism	105	NAMED	KDXKERNSBIXSRK-UHFFFAOYSA-N	NC(C(O)=O)CCCCN	lysine	lysine	56-87-1	5747	HMDB0003405	C00739,C00047	5962	Pos Early
409	305	1303	145720	Energy	TCA Cycle	1452	NAMED	BJEPYKJPYRNKOW-UHFFFAOYSA-N	OC(C(O)=O)CC(O)=O	malate	malate	6915-15-7	510	HMDB0031518,HMDB0000156,HMDB0000744	C00149,C00711,C00497	525	Polar
415	400	1302	155355	Amino Acid	Methionine, Cysteine, SAM and Taurine Metabolism	434	NAMED	FFEARJCKVFRZRR-UHFFFAOYSA-N	CSCCC(N)C(O)=O	methionine	methionine	63-68-3	5907	HMDB0000696	C00073	6137	Pos Early
418	305	1496	145730	Lipid	Fatty Acid Metabolism (also BCAA Metabolism)	1775	NAMED	ZIYVHBGGAOATLY-UHFFFAOYSA-N	O=C(C(C(O)=O)C)O	methylmalonate (MMA)	methylmalonate (MMA)	516-05-2	473	HMDB0000202	C02170	487	Polar
424	209	1336	125720	Lipid	Long Chain Saturated Fatty Acid	1511	NAMED	IPCSVZSSVZVIGE-UHFFFAOYSA-N	OC(CCCCCCCCCCCCCCC)=O	palmitate (16:0)	palmitate (16:0)	57-10-3	960	HMDB0000220	C00249	985	Neg
428	209	31475	124695	Cofactors and Vitamins	Nicotinate and Nicotinamide Metabolism	4310	NAMED	BOPGDPNILDQYTO-JTDWVUTFSA-N	O[C@@H]([C@H]1O)[C@H](O[C@H]1COP(OP(OC[C@H]2O[C@@H](N(C=CC3)C=C3C(N)=O)[C@H](O)[C@@H]2O)(O)=O)(O)=O)N4C(N=CN=C5N)=C5N=C4	nicotinamide adenine dinucleotide reduced (NADH)	NADH	606-68-8,58-68-4	388299	HMDB0001487	C00004	439153	Neg
432	400	594	155332	Cofactors and Vitamins	Nicotinate and Nicotinamide Metabolism	4305	NAMED	DFPAKSUCGFBDDF-UHFFFAOYSA-N	NC(C1=CN=CC=C1)=O	nicotinamide	nicotinamide	98-92-0	911	HMDB0001406	C00153	936	Pos Early
439	209	1358	125724	Lipid	Long Chain Saturated Fatty Acid	1515	NAMED	QIQXTHQIDYTFRH-UHFFFAOYSA-N	CCCCCCCCCCCCCCCCCC(O)=O	stearate (18:0)	stearate (18:0)	57-11-4	5091	HMDB0000827	C01530	5281	Neg
444	400	1493	155375	Amino Acid	Urea cycle; Arginine and Proline Metabolism	487	NAMED	AHLPHDHHMVZTML-BYPYZUCNSA-N	O=C(O)[C@@H](N)CCCN	ornithine	ornithine	3184-13-2	6026	HMDB0000214	C00077	6262	Pos Early
445	305	1505	146440	Nucleotide	Pyrimidine Metabolism, Orotate containing	4208	NAMED	PXQPEWDEAKTCGB-UHFFFAOYSA-N	O=C(C1=CC(O)=NC(O)=N1)O	orotate	orotate	50887-69-9	942	HMDB0000226	C00295	967	Polar
448	400	27727	155840	Amino Acid	Glutathione Metabolism	567	NAMED	YPZRWBKMTBYPTK-BJDJZHNGSA-N	O=C([C@@H](NC(CC[C@@H](C(O)=O)N)=O)CSSC[C@@H](C(NCC(O)=O)=O)NC(CC[C@@H](C(O)=O)N)=O)NCC(O)=O	glutathione, oxidized (GSSG)	glutathione, oxidized (GSSG)	103239-24-3	58835	HMDB0003337	D00031,C00127	65359	Pos Early
452	209	33447	126083	Lipid	Long Chain Monounsaturated Fatty Acid	1530	NAMED	SECPZKHBENQXJG-FPLPWBNLSA-N	CCCCCC\C=C/CCCCCCCC(O)=O	palmitoleate (16:1n7)	palmitoleate (16:1n7)	373-49-9	393216	HMDB0003229	C08362	445638	Neg
460	400	64	155301	Amino Acid	Phenylalanine Metabolism	140	NAMED	COLNVLDHVKWLRT-UHFFFAOYSA-N	NC(C(O)=O)CC1=CC=CC=C1	phenylalanine	phenylalanine	63-91-2	5910	HMDB0000159	C00079	6140	Pos Early
461	209	42109	126986	Energy	Oxidative Phosphorylation	1469	NAMED	NBIIXXVUZAFLBC-UHFFFAOYSA-N	O=P(O)(O)O	phosphate	phosphate	7664-38-2	1032	HMDB0001429	C00009	1061	Neg
463	209	597	124535	Carbohydrate	Glycolysis, Gluconeogenesis, and Pyruvate Metabolism	1238	NAMED	DTBNBXWJWCWCIK-UHFFFAOYSA-N	O=P(O)(OC(C(O)=O)=C)O	phosphoenolpyruvate (PEP)	phosphoenolpyruvate (PEP)	10526-80-4	980	HMDB0000263	C00074	1005	Neg
480	400	1898	155455	Amino Acid	Urea cycle; Arginine and Proline Metabolism	495	NAMED	ONIBWKKTOPOVIA-UHFFFAOYSA-N	OC(C1CCCN1)=O	proline	proline	147-85-3	128566	HMDB0000162,HMDB0003411	C00148,C000763	8988,145742,614	Pos Early
482	305	527	146396	Carbohydrate	Glycolysis, Gluconeogenesis, and Pyruvate Metabolism	1240	NAMED	JVTAAEKCZFNVCJ-UHFFFAOYSA-N	CC(O)C(O)=O	lactate	lactate	79-33-4	592	HMDB0000190	C00186	612	Polar
487	209	7746	141812	Lipid	Eicosanoid	2085	NAMED	XEYBRNLFEZDVAW-ARSRFYASSA-N	CCCCC[C@H](O)/C=C/[C@H]1[C@H](O)CC([C@@H]1C/C=C\CCCC(O)=O)=O	prostaglandin E2	prostaglandin E2	363-24-6	4444059	HMDB0001220	C00584,DG00448,D00079	5280360	Neg
491	400	1651	155439	Cofactors and Vitamins	Vitamin B6 Metabolism	4451	NAMED	RADKZDMFGJYCBB-UHFFFAOYSA-N	OC1=C(C)N=CC(CO)=C1C=O	pyridoxal	pyridoxal	65-22-5	1021	HMDB0001545	C00250	1050	Pos Early
492	400	5331	155494	Cofactors and Vitamins	Vitamin B6 Metabolism	4450	NAMED	NGVDGCNFYWLIFO-UHFFFAOYSA-N	O=P(O)(O)OCC1=CN=C(C)C(O)=C1C([H])=O	pyridoxal phosphate	pyridoxal phosphate	41468-25-1	1022	HMDB0001491	C00018	1051	Pos Early
493	400	3138	155486	Cofactors and Vitamins	Vitamin B6 Metabolism	4449	NAMED	ZMJGSOSNSPKHNH-UHFFFAOYSA-N	NCC1=C(COP(O)(O)=O)C=NC(C)=C1O	pyridoxamine phosphate	pyridoxamine phosphate	529-96-4	1024	HMDB0001555	C00647	1053	Pos Early
496	400	2127	155459	Amino Acid	Glutathione Metabolism	566	NAMED	RWSXRVCMGQZWBV-WDSKDSINSA-N	O=C(N[C@@H](CS)C(NCC(O)=O)=O)CC[C@@H]([C@@](O)=O)N	glutathione, reduced (GSH)	glutathione, reduced (GSH)	70-18-8	111188	HMDB0000125	D00014,C00051	124886	Pos Early
498	402	1806	165222	Cofactors and Vitamins	Vitamin A Metabolism	4430	NAMED	FPIPGXGPPPQFEQ-OVSJKPMPSA-N	C/C(/C=C/C(C(C)(CCC1)C)=C1C)=C\C=C\C(C)=C\CO	retinol (vitamin A)	retinol (vitamin A)	68-26-8	393012	HMDB0000305	C00473	445354	Pos Late
500	209	1827	123225	Cofactors and Vitamins	Riboflavin Metabolism	4333	NAMED	AUNGANRZJHBGPY-UHFFFAOYSA-N	OC(C(O)C(O)CO)CN1C(C=C2C)=C(C=C2C)N=C(C(N3)=O)C1=NC3=O	riboflavin (vitamin B2)	riboflavin (vitamin B2)	83-88-5	431981	HMDB0000244	C00255	493570	Neg
501	305	1515	164364	Xenobiotics	Drug - Topical Agents	5961	NAMED	YGSDEFSMJLZEOE-UHFFFAOYSA-N	OC1=C(C(O)=O)C=CC=C1	salicylate	salicylate	69-72-7	331	HMDB0001895	C00805	338	Polar
503	400	1648	155437	Amino Acid	Glycine, Serine and Threonine Metabolism	10	NAMED	MTCFGRXMJLQNBG-REOHCLBHSA-N	OC([C@@H](N)CO)=O	serine	serine	56-45-1	5736	HMDB0000187	C00065	5951	Pos Early
504	400	2342	155468	Amino Acid	Tryptophan Metabolism	287	NAMED	QZAYGJVTTNCVMB-UHFFFAOYSA-N	NCCC1=CNC(C=C2)=C1C=C2O	serotonin	serotonin	153-98-0	5013	HMDB0000259	C00780	5202	Pos Early
507	400	603	155336	Amino Acid	Polyamine Metabolism	552	NAMED	PFNFFQXMRSDOHW-UHFFFAOYSA-N	NCCCNCCCCNCCCN	spermine	spermine	71-44-3	1072	HMDB0001256	C00750	1103	Pos Early
512	209	2125	124601	Amino Acid	Methionine, Cysteine, SAM and Taurine Metabolism	471	NAMED	XOAAWQZATWQOTB-UHFFFAOYSA-N	NCCS(=O)(O)=O	taurine	taurine	107-35-7	1091	HMDB0000251	C00245	1123	Neg
519	209	1365	125728	Lipid	Long Chain Saturated Fatty Acid	1508	NAMED	TUNFSRHWOTWDNC-UHFFFAOYSA-N	OC(CCCCCCCCCCCCC)=O	myristate (14:0)	myristate (14:0)	544-63-8	10539	HMDB0000806	C06424	11005	Neg
523	400	15798	164851	Cofactors and Vitamins	Thiamine Metabolism	4422	NAMED	HZSAJDVWZRBGIF-UHFFFAOYSA-N	CC1=NC=C(C[N+]2=CSC(CCOP(O)([O-])=O)=C2C)C(N)=N1	thiamin monophosphate	thiamin monophosphate	532-40-1	2627905	HMDB0002666	C01081	1131,3382778	Pos Early
533	400	1670	155443	Amino Acid	Urea cycle; Arginine and Proline Metabolism	485	NAMED	XSQUKJJJFZCRTK-UHFFFAOYSA-N	O=C(N)N	urea	urea	57-13-6	1143	HMDB0000294	C00086	1176	Pos Early
535	209	606	123185	Nucleotide	Pyrimidine Metabolism, Uracil containing	4220	NAMED	DRTQHJPVMGBUCF-UHFFFAOYSA-N	OC1C(N(C=CC2=O)C(N2)=O)OC(CO)C1O	uridine	uridine	58-96-8	5807	HMDB0000296	C00299	6029	Neg
536	209	1412	123201	Nucleotide	Pyrimidine Metabolism, Uracil containing	4236	NAMED	MXHRCPNRJAMMIM-UHFFFAOYSA-N	O=C(NC1=O)N(C=C1)C(CC2O)OC2CO	2'-deoxyuridine	2'-deoxyuridine	951-78-0	13118	HMDB0000012	C00526	13712	Neg
537	400	607	155340	Amino Acid	Histidine Metabolism	78	NAMED	LOIYMIARKYCTBW-OWOJBTEDSA-N	O=C(O)/C=C/C1=CNC=N1	trans-urocanate	trans-urocanate	104-98-3	643824	HMDB0000301	C00785	736715	Pos Early
561	400	57	155297	Amino Acid	Glutamate Metabolism	44	NAMED	WHUUTDBJXJRKMK-VKHMYHEASA-N	O=C(O)[C@@H](N)CCC(O)=O	glutamate	glutamate	56-86-0	591	HMDB0000148	C00025,C00217	33032	Pos Early
563	400	53	155293	Amino Acid	Glutamate Metabolism	45	NAMED	ZDXPYRJPNDTMRX-VKHMYHEASA-N	OC([C@@H](N)CCC(N)=O)=O	glutamine	glutamine	56-85-9	5746	HMDB0000641	C00064	5961	Pos Early
564	400	1284	155352	Amino Acid	Glycine, Serine and Threonine Metabolism	17	NAMED	AYFVYJQAPQTCCC-GBXIJSLDSA-N	N[C@H](C(O)=O)[C@H](O)C	threonine	threonine	72-19-5	6051	HMDB0000167	C00188	6288	Pos Early
565	400	54	155294	Amino Acid	Tryptophan Metabolism	254	NAMED	QIVBCDIJIAJPQS-VIFPVBQESA-N	O=C(O)[C@@H](N)CC1=CNC2=C1C=CC=C2	tryptophan	tryptophan	73-22-3	6066	HMDB0000929	C00078	6305	Pos Early
566	400	1649	155438	Amino Acid	Leucine, Isoleucine and Valine Metabolism	416	NAMED	KZSNJWFQEVHDMF-BYPYZUCNSA-N	N[C@H](C(O)=O)C(C)C	valine	valine	72-18-4	6050	HMDB0000883	C00183	6287	Pos Early
568	400	2150	155464	Cofactors and Vitamins	Vitamin B6 Metabolism	4448	NAMED	NHZMQXZHNVQTQA-UHFFFAOYSA-N	NCC(C(O)=C(C)N=C1)=C1CO	pyridoxamine	pyridoxamine	58052-48-5	1023	HMDB0001431	C00534	1052	Pos Early
572	305	20488	146506	Carbohydrate	Glycolysis, Gluconeogenesis, and Pyruvate Metabolism	1223	NAMED	WQZGKKKJIJFFOK-DVKNGEFBSA-N	O[C@H]1O[C@H](CO)[C@@H](O)[C@H](O)[C@H]1O	glucose	glucose	50-99-7	71358	HMDB0000122	C00031	5793	Polar
798	400	555	155320	Nucleotide	Purine Metabolism, Adenine containing	4147	NAMED	OIRDTQYFTABQOQ-KQYNXXCUSA-N	NC1=NC=NC2=C1N=CN2[C@@]3([H])[C@@](O)([H])[C@@](O)([H])[C@](CO)([H])O3	adenosine	adenosine	58-61-7	54923	HMDB0000050	C00212	60961	Pos Early
799	400	3141	155487	Amino Acid	Glycine, Serine and Threonine Metabolism	7	NAMED	KWIUHFFTVRNATP-UHFFFAOYSA-N	O=C(C[N+](C)(C)C)[O-]	betaine	betaine	107-43-7	19951173,242	HMDB0000043	C00719	247	Pos Early
800	400	1868	155454	Amino Acid	Methionine, Cysteine, SAM and Taurine Metabolism	455	NAMED	XUJNEKJLAYXESH-REOHCLBHSA-N	SC[C@H](N)C(O)=O	cysteine	cysteine	56-89-3,52-90-4	5653	HMDB0000574	C00097	5862	Pos Early
803	305	584	146414	Carbohydrate	Fructose, Mannose and Galactose Metabolism	1353	NAMED	WQZGKKKJIJFFOK-DXQLJALPSA-N	O[C@@H]1C(CO)O[C@@H](O)[C@@H](O)[C@H]1O	mannose	mannose	3458-28-4	141983	HMDB0000169	C00159,C02209,C00936	82308,439680,185698,18950	Polar
806	400	5086	155492	Amino Acid	Glycine, Serine and Threonine Metabolism	6	NAMED	FFDGPVCHZBVARC-UHFFFAOYSA-N	CN(C)CC(O)=O	dimethylglycine	dimethylglycine	1118-68-9	653	HMDB0000092	C03626	673	Pos Early
811	400	1126	155351	Amino Acid	Alanine and Aspartate Metabolism	29	NAMED	QNAYBMKLOCPYGJ-REOHCLBHSA-N	O=C(O)[C@@H](N)C	alanine	alanine	56-41-7	5735	HMDB0000161	C00041	5950	Pos Early
815	400	1299	155353	Amino Acid	Tyrosine Metabolism	162	NAMED	OUYCCCASQSFEME-QMMMGPOBSA-N	N[C@@H](CC1=CC=C(O)C=C1)C(O)=O	tyrosine	tyrosine	60-18-4	5833	HMDB0000158	C00082	6057	Pos Early
818	305	15872	147518	Lipid	Fatty Acid Synthesis	1473	NAMED	OFOBLEOULBTSOW-UHFFFAOYSA-N	O=C(O)CC(O)=O	malonate	malonate	26522-22-85-0,141-82-2	844	HMDB0000691	C00383	867	Polar
821	400	33442	156018	Nucleotide	Pyrimidine Metabolism, Uracil containing	4222	NAMED	PTJWIQPHWPFNBW-GBNDHIKLSA-N	O[C@]1([H])[C@@](O)([H])[C@](CO)([H])O[C@]1(C2=CNC(NC2=O)=O)[H]	pseudouridine	pseudouridine	1445-07-4	21403010	HMDB0000767	C02067	15047	Pos Early
823	305	22250	146516	Carbohydrate	Glycolysis, Gluconeogenesis, and Pyruvate Metabolism	1239	NAMED	LCTONWCANYUPML-UHFFFAOYSA-N	CC(C(O)=O)=O	pyruvate	pyruvate	127-17-3	96901	HMDB0000243	C00022	1060	Polar
825	305	605	146422	Nucleotide	Pyrimidine Metabolism, Uracil containing	4221	NAMED	ISAKRJDGNUQOIC-UHFFFAOYSA-N	O=C(NC=C1)NC1=O	uracil	uracil	66-22-8	1141	HMDB0000300	C00106	1174	Polar
826	305	15581	146484	Carbohydrate	Pentose Metabolism	1267	NAMED	PYMYPHUHKUWMLA-VPENINKCSA-N	O=C[C@@H]([C@H]([C@@H](CO)O)O)O	xylose	xylose	609-06-3	85957	HMDB0000098	C00181	135191	Polar
827	400	514	155308	Nucleotide	Pyrimidine Metabolism, Cytidine containing	4252	NAMED	UHDGCWIWMRVCDJ-XVFCMESISA-N	OC[C@@H]1[C@H]([C@H]([C@H](N2C(N=C(C=C2)N)=O)O1)O)O	cytidine	cytidine	65-46-3	5940	HMDB0000089	C00475	6175	Pos Early
828	305	575	146408	Carbohydrate	Pentose Metabolism	1269	NAMED	SRBFZHDQGSBBOR-SQOUGZDYSA-N	O[C@@H]1CO[C@@H](O)[C@@H](O)[C@@H]1O	arabinose	arabinose	28697-53-2	59687	HMDB0029942	C00216	66308	Polar
869	305	2856	146458	Nucleotide	Pyrimidine Metabolism, Uracil containing	4215	NAMED	DJJCXFVJDGTHFX-XVFCMESISA-N	O[C@]1([H])[C@@](O)([H])[C@](COP(O)(O)=O)([H])O[C@]1(N(C=C2)C(NC2=O)=O)[H]	uridine 5'-monophosphate (UMP)	UMP	3387-36-8	1399139	HMDB0000288	C00105	6030	Polar
870	209	5345	124835	Nucleotide	Pyrimidine Metabolism, Uracil containing	4214	NAMED	XCCTYIAWTASOJW-UHFFFAOYSA-N	OC1C(N(C=CC2=O)C(N2)=O)OC(COP(OP(O)(O)=O)(O)=O)C1O	uridine 5'-diphosphate (UDP)	uridine 5'-diphosphate (UDP)	21931-53-3	5809	HMDB0000295	C00015	6031	Neg
872	209	2183	124827	Nucleotide	Pyrimidine Metabolism, Thymine containing	4275	NAMED	IQFYYKKMVGJFEH-XLPZGREQSA-N	O=C(NC(C(C)=C1)=O)N1[C@]2([C@@]([C@@]([C@@](CO)(O2)[H])(O)[H])([H])[H])[H]	thymidine	thymidine	50-89-5	5585	HMDB0000273	C00214	5789	Neg
873	400	5341	155495	Cofactors and Vitamins	Thiamine Metabolism	4421	NAMED	OHQKBYLHTFYNQF-UHFFFAOYSA-N	NC1=C(C[N+]2=CSC(CC[O-])=C2C)C=NC(C)=N1	thiamin (vitamin B1)	thiamin (vitamin B1)	59-43-8		HMDB0000235	DG00125,C00378,D08580	1130	Pos Early
878	305	577	146410	Carbohydrate	Fructose, Mannose and Galactose Metabolism	1347	NAMED	RFSUNEUAIZKAJO-ARQDHWQXSA-N	OC[C@@]1(O)O[C@H](CO)[C@@H](O)[C@@H]1O	fructose	fructose	57-48-7	5764	HMDB0000660	C00095	2723872	Polar
880	400	554	155319	Nucleotide	Purine Metabolism, Adenine containing	4148	NAMED	GFFGJBXGBJISGV-UHFFFAOYSA-N	NC1=NC=NC2=C1N=CN2	adenine	adenine	73-24-5	185	HMDB0000034	C00147	190	Pos Early
888	209	1642	125736	Lipid	Medium Chain Fatty Acid	1495	NAMED	GHVNFZFCNZKVNT-UHFFFAOYSA-N	CCCCCCCCCC(O)=O	caprate (10:0)	caprate (10:0)	334-48-5	2863	HMDB0000511	C01571	2969	Neg
891	209	1121	125718	Lipid	Long Chain Saturated Fatty Acid	1513	NAMED	KEMQGTRYUADPNZ-UHFFFAOYSA-N	O=C(O)CCCCCCCCCCCCCCCC	margarate (17:0)	margarate (17:0)	506-12-7	10033	HMDB0002259		10465	Neg
892	209	1356	125722	Lipid	Long Chain Saturated Fatty Acid	1517	NAMED	ISYWECDDZWTKFF-UHFFFAOYSA-N	CCCCCCCCCCCCCCCCCCC(O)=O	nonadecanoate (19:0)	nonadecanoate (19:0)	646-30-0	12071	HMDB0000772	C16535	12591	Neg
893	209	1118	125716	Lipid	Long Chain Saturated Fatty Acid	1518	NAMED	VKOBVWXKNCXXDE-UHFFFAOYSA-N	CCCCCCCCCCCCCCCCCCCC(O)=O	arachidate (20:0)	arachidate (20:0)	506-30-9	10035	HMDB0002212	C06425	10467	Neg
913	305	15586	146486	Carbohydrate	Glycogen Metabolism	1300	NAMED	GUBGYTABKSRVRQ-ASMJPISFSA-N	O[C@@H]1[C@H]([C@H](O[C@@H]([C@H]1O)CO)O[C@H]2[C@@H]([C@H]([C@H](O[C@@H]2CO)O)O)O)O	maltose	maltose	6363-53-7	388469	HMDB0000163	C00208	10991489	Polar
914	305	1471	147709	Carbohydrate	Pentose Metabolism	1261	NAMED	PYMYPHUHKUWMLA-LMVFSUKVSA-N	O=C[C@@H]([C@@H]([C@@H](CO)O)O)O	ribose	ribose	50-69-1	4470639	HMDB0000283	C00121	5779	Polar
917	400	512	155306	Amino Acid	Alanine and Aspartate Metabolism	40	NAMED	DCXYFEDJOCDNAF-REOHCLBHSA-N	NC(C[C@H](N)C(O)=O)=O	asparagine	asparagine	70-47-3	6031	HMDB0000168	C00152	6267	Pos Early
922	402	1759	211070	Lipid	Dihydroceramides	3013	NAMED	KZTJQXAANJHSCE-OIDHKYIRSA-N	CCCCCCCCCCCCCCCCCC(N[C@H]([C@H](O)CCCCCCCCCCCCCCC)CO)=O	N-stearoyl-sphinganine (d18:0/18:0)*	N-stearoyl-sphinganine (d18:0/18:0)*	2304-80-5	4446686	HMDB0011761		5283573	Pos Late
926	209	32489	125850	Lipid	Medium Chain Fatty Acid	1490	NAMED	FUZZWVXGSFPDMH-UHFFFAOYSA-N	CCCCCC(O)=O	caproate (6:0)	caproate (6:0)	142-62-1	8552	HMDB0000535	C01585	8892	Neg
932	209	32492	125852	Lipid	Medium Chain Fatty Acid	1492	NAMED	WWZKQHOCKIZLMA-UHFFFAOYSA-N	CCCCCCCC(O)=O	caprylate (8:0)	caprylate (8:0)	124-07-2	370	HMDB0000482	C06423	379	Neg
935	305	1519	147116	Carbohydrate	Disaccharides and Oligosaccharides	1326	NAMED	CZMRCDWAGMRECN-UGDNZRGBSA-N	OC[C@]1(O[C@@H]2[C@@H]([C@H]([C@@H]([C@H](O2)CO)O)O)O)[C@H]([C@@H]([C@@H](CO)O1)O)O	sucrose	sucrose	57-50-1	5768	HMDB0000258	C00089	5988	Polar
1001	400	32306	155905	Amino Acid	Urea cycle; Arginine and Proline Metabolism	513	NAMED	PMMYEEVYMWASQN-DMTCNVIQSA-N	O[C@@H]1C[C@@H](C(O)=O)NC1	trans-4-hydroxyproline	hydroxyproline	51-35-4	5605	HMDB0000725	C01157	5810	Pos Early
1002	305	1107	146424	Nucleotide	Purine Metabolism, (Hypo)Xanthine/Inosine containing	4134	NAMED	POJWUDADGALRAB-UHFFFAOYSA-N	O=C(N1)C(NC(N)=O)NC1=O	allantoin	allantoin	97-59-6	199	HMDB0000462	C02348,C01551,C02350	439714,204,439713	Polar
1004	400	3147	155488	Nucleotide	Purine Metabolism, (Hypo)Xanthine/Inosine containing	4122	NAMED	LRFVTYWOQMYALW-UHFFFAOYSA-N	O=C(N1)C(N=CN2)=C2NC1=O	xanthine	xanthine	69-89-6	1151	HMDB0000292	C00385	1188	Pos Early
1021	209	1494	123209	Amino Acid	Glutathione Metabolism	579	NAMED	ODHCTXKNWHHXJC-VKHMYHEASA-N	O=C1CC[C@@H]([C@@](O)=O)N1	5-oxoproline	5-oxoproline	98-79-3	7127	HMDB0000267	C02237,C01879	439685,7405	Neg
1023	400	1516	155390	Amino Acid	Glycine, Serine and Threonine Metabolism	5	NAMED	FSYKKLYZXJSNPZ-UHFFFAOYSA-N	CNCC(O)=O	sarcosine	sarcosine	107-97-1	1057	HMDB0000271	C00213	1088	Pos Early
1024	400	1508	155385	Cofactors and Vitamins	Pantothenate and CoA Metabolism	4337	NAMED	GHOKWGTUZJEAQD-ZETCQYMHSA-N	O=C(NCCC(O)=O)[C@H](O)C(C)(C)CO	pantothenate	pantothenate (Vitamin B5)	137-08-6	6361	HMDB0000210	C00864	6613	Pos Early
1025	400	1444	155369	Amino Acid	Lysine Metabolism	131	NAMED	HXEACLLIILLPRG-UHFFFAOYSA-N	OC(C1NCCCC1)=O	pipecolate	pipecolate	4043-87-2		HMDB0000070			Pos Early
1026	209	1600	124589	Lipid	Phospholipid Metabolism	2239	NAMED	SUHOOTKUPISOBE-UHFFFAOYSA-N	NCCOP(O)(O)=O	phosphoethanolamine	phosphoethanolamine (PE)	1071-23-4	990	HMDB0000224	C00346	1015	Neg
1052	305	1572	146444	Carbohydrate	Glycolysis, Gluconeogenesis, and Pyruvate Metabolism	1243	NAMED	RBNPOMFGQQGHHO-UHFFFAOYSA-N	O=C(O)C(O)CO	glycerate	glycerate	600-19-1	732	HMDB0000139,HMDB0006372	C00258	439194,752	Polar
1053	400	3155	155489	Nucleotide	Pyrimidine Metabolism, Uracil containing	4239	NAMED	JSJWCHRYRHKBBW-UHFFFAOYSA-N	OC(CCNC(N)=O)=O	3-ureidopropionate	3-ureidopropionate	462-88-4	109	HMDB0000026	C02642	111	Pos Early
1080	209	48465	154416	Lipid	Eicosanoid	2150	NAMED	MEASLHGILYBXFO-XTDASVJISA-N	CCCCC\C=C/C\C=C/C\C=C/C=C/C(CCCC(O)=O)=O	5-KETE	5-KETE	106154-18-1	1765	HMDB0010217	C14732	5353355	Neg
1082	400	1587	155421	Amino Acid	Leucine, Isoleucine and Valine Metabolism	336	NAMED	WXNXCEHXYPACJF-ZETCQYMHSA-N	O=C(O)[C@H](CC(C)C)NC(C)=O	N-acetylleucine	N-acetylleucine	1188-21-2	64075	HMDB0011756	C02710	70912	Pos Early
1083	209	1589	124587	Amino Acid	Methionine, Cysteine, SAM and Taurine Metabolism	435	NAMED	XUYPXLNMDZIRQH-LURJTMIESA-N	O=C(O)[C@H](CCSC)NC(C)=O	N-acetylmethionine	N-acetylmethionine	65-82-7	395338	HMDB0011745	C02712	448580	Neg
1084	209	1591	124807	Amino Acid	Leucine, Isoleucine and Valine Metabolism	417	NAMED	IHYJTAOFMMMOPX-LURJTMIESA-N	O=C(O)[C@@H](NC(C)=O)C(C)C	N-acetylvaline	N-acetylvaline	96-81-1	60154	HMDB0011757		66789	Neg
1087	209	1552	125983	Lipid	Long Chain Monounsaturated Fatty Acid	1548	NAMED	DPUOLQHDNGRHBS-KTKRTIGZSA-N	OC(CCCCCCCCCCC\C=C/CCCCCCCC)=O	erucate (22:1n9)	erucate (22:1n9)	112-86-7	7924	HMDB0002068	C08316	8216,5281116	Neg
1090	402	43807	159596	Cofactors and Vitamins	Hemoglobin and Porphyrin Metabolism	4409	NAMED	BPYKTIZUTYGOLE-KDUUSRDASA-N	CC(C(N\1)=O)=C(C=C)C1=C/C2=C(C)C(CCC(O)=O)=C(CC3=C(CCC(O)=O)C(C)=C(/C=C4NC(C(C=C)=C/4C)=O)N3)N2	bilirubin (Z,Z)	bilirubin	635-65-4	4444055	HMDB0000054	C00486	5280352	Pos Late
1096	305	32344	147194	Carbohydrate	Nucleotide Sugar	1380	NAMED	HSCJRCZFDFQWRP-UHFFFAOYSA-N	OC1C(N(C=CC2=O)C(N2)=O)OC(COP(O)(OP(OC(C(C(O)C3O)O)OC3CO)(O)=O)=O)C1O	UDP-glucose	UDP-glucose	117756-22-6	8308	HMDB0000286	C00029	8629	Polar
1097	209	2763	125997	Carbohydrate	Nucleotide Sugar	1385	NAMED	HDYANYHVCAPMJV-UHFFFAOYSA-N	OC1C(N(C=CC2=O)C(N2)=O)OC(COP(OP(OC(C(C(O)C3O)O)OC3C(O)=O)(O)=O)(O)=O)C1O	UDP-glucuronate	UDP-glucuronate	28053-08-9,63700-19-6	16522	HMDB0000935	C00167	17473	Neg
1099	209	1573	124583	Nucleotide	Purine Metabolism, Guanine containing	4183	NAMED	NYHBQMYGNKIUIF-UUOKFMHZSA-N	O=C1C(N=CN2[C@@]3([H])[C@@](O)([H])[C@@](O)([H])[C@](CO)([H])O3)=C2N=C(N)N1	guanosine	guanosine	118-00-3	6544	HMDB0000133	C00387	6802	Neg
1105	402	1561	164189	Cofactors and Vitamins	Tocopherol Metabolism	4361	NAMED	GVJHHUAWPYXKBD-IEOSBIPESA-N	CC1=C2C(O[C@@](CCC[C@H](C)CCC[C@H](C)CCC[C@H](C)C)(C)CC2)=C(C)C(C)=C1O	alpha-tocopherol	alpha-tocopherol	10191-41-0,59-02-9	14265	HMDB0001893	C02477	86472	Pos Late
1110	209	1585	124585	Amino Acid	Alanine and Aspartate Metabolism	31	NAMED	KTHDTJVBEPMMGL-VKHMYHEASA-N	O=C(O)[C@@H](NC(C)=O)C	N-acetylalanine	N-acetylalanine	97-69-8	79449	HMDB0000766	C02847	88064	Neg
1113	305	1558	147484	Amino Acid	Polyamine Metabolism	560	NAMED	UZTFMUBKZQVKLK-UHFFFAOYSA-N	CC(NCCCC(O)=O)=O	4-acetamidobutanoate	4-acetamidobutanoate	3025-96-5	17180	HMDB0003681	C02946	18189	Polar
1114	400	1566	155405	Nucleotide	Pyrimidine Metabolism, Thymine containing	4284	NAMED	QCHPKSFMDHPSNR-UHFFFAOYSA-N	O=C(O)C(C)CN	3-aminoisobutyrate	3-aminoisobutyrate	214139-20-5,10569-72-9	58481	HMDB0002166	C05145	64956	Pos Early
1124	209	1564	124575	Energy	TCA Cycle	1440	NAMED	KRKNYBCHXYNGOX-UHFFFAOYSA-N	OC(CC(CC(O)=O)(O)C(O)=O)=O	citrate	citrate	77-92-9	305	HMDB0000094	C00158	311	Neg
1125	209	1559	124573	Nucleotide	Pyrimidine Metabolism, Uracil containing	4232	NAMED	OIVLITBTBDPEFK-UHFFFAOYSA-N	O=C(CCN1)NC1=O	5,6-dihydrouracil	5,6-dihydrouracil	504-07-4	629	HMDB0000076	C00429	649	Neg
1134	209	1604	124593	Nucleotide	Purine Metabolism, (Hypo)Xanthine/Inosine containing	4132	NAMED	LEHOTFFKMJEONL-UHFFFAOYSA-N	O=C1NC(NC(NC2=O)=O)=C2N1	urate	urate	120K5305,69-93-2		HMDB0000289	C00366	1175	Neg
1137	209	38102	127707	Lipid	Endocannabinoid	2160	NAMED	BOWVQLFMWHZBEF-KTKRTIGZSA-N	O=C(NCCO)CCCCCCC/C=C\CCCCCCCC	oleoyl ethanolamide	oleoyl ethanolamide	111-58-0,11-58-0	4446574	HMDB0002088		5283454	Neg
1140	400	2730	155470	Peptide	Gamma-glutamyl Amino Acid	635	NAMED	JBFYFLXEJFQWMU-WDSKDSINSA-N	O=C(N)CC[C@@H](C(O)=O)NC(CC[C@@H](C(O)=O)N)=O	gamma-glutamylglutamine	gamma-glutamylglutamine	10148-81-9	133013	HMDB0011738	C05283	150914	Pos Early
1143	209	40605	223227	Lipid	Short Chain Fatty Acid	1488	NAMED	FERIUCNNQQJTOY-UHFFFAOYSA-N	OC(CCC)=O	butyrate/isobutyrate (4:0)	butyrate/isobutyrate (4:0)	109-92-6	259	HMDB0000039	C00246	264	Neg
1162	305	32377	147564	Carbohydrate	Aminosugar Metabolism	1419	NAMED	SQVRNKJHWKZAKO-UHFFFAOYSA-N	OC1(C(O)=O)CC(O)C(NC(C)=O)C(C(O)C(O)CO)O1	N-acetylneuraminate	N-acetylneuraminate	131-48-6	10292217	HMDB0000230	C00270	439197	Polar
1211	305	15488	146480	Energy	Oxidative Phosphorylation	1467	NAMED	LIPOUNRJVLNBCD-UHFFFAOYSA-N	O=P(O)(O)OC(C)=O	acetylphosphate	acetylphosphate	94249-01-1	181	HMDB0001494	C00227	186	Polar
1212	305	15741	147960	Carbohydrate	Aminosugar Metabolism	1413	NAMED	FZLJPEPAYPUMMR-FMDGEEDCSA-N	O[C@H]1[C@H](O)[C@@H](CO)O[C@H](OP(O)(O)=O)[C@@H]1NC(C)=O	N-acetyl-glucosamine 1-phosphate	N-acetyl-glucosamine 1-phosphate	31281-59-1	389323	HMDB0001367	C04256	440364	Polar
1213	305	15107	147950	Carbohydrate	Aminosugar Metabolism	1412	NAMED	BRGMHAYQAZFZDJ-FMDGEEDCSA-N	O[C@@H]1O[C@H](COP(O)(O)=O)[C@@H](O)[C@H](O)[C@H]1NC(C)=O	N-acetylglucosamine 6-phosphate	N-acetylglucosamine 6-phosphate	102029-88-9	8216065	HMDB0002817	C00357	439219	Polar
1214	209	15691	126027	Nucleotide	Purine Metabolism, Adenine containing	4145	NAMED	WHTCPDAXWFLDIH-UHFFFAOYSA-N	OC(C1OP(O)(O)=O)C(OC1COP(O)(O)=O)N2C(N=CN=C3N)=C3N=C2	adenosine 3',5'-diphosphate	adenosine 3',5'-diphosphate	75431-54-8	19951095	HMDB0000061	C00054	159296	Neg
1215	400	48149	157725	Carbohydrate	Aminosugar Metabolism	1431	NAMED	YTTRPBWEMMPYSW-VFFCQLMOSA-N	O[C@H]1[C@H](O)[C@@H](CO)O[C@@H](NC(CC(N)C(O)=O)=O)[C@@H]1NC(C)=O	N-acetylglucosaminylasparagine	N-acetylglucosaminylasparagine	2776-93-4	21403014	HMDB0000489	C04540	123826	Pos Early
1220	305	34418	147574	Lipid	Phospholipid Metabolism	2235	NAMED	RZZPDXZPRHQOCG-OJAKKHQRSA-N	O[C@]([C@@]1(O)[H])([C@](O[C@](COP(OP(OCC[N+](C)(C)C)(O)=O)([O-])=O)1[H])([H])N2C=CC(N)=NC2=O)[H]	cytidine 5'-diphosphocholine	CDP-choline	33818-15-4	21531769	HMDB0001413	C00307	13804	Polar
1221	400	27718	155838	Amino Acid	Creatine Metabolism	528	NAMED	CVSVTCORWBXHQV-UHFFFAOYSA-N	CN(C(N)=N)CC(O)=O	creatine	creatine	57-00-1	566	HMDB0000064	C00300	586	Pos Early
1223	209	36831	154134	Carbohydrate	Nucleotide Sugar	1393	NAMED	TXCIAUNLDRJGJZ-GDBHBTNTSA-N	O[C@@]([C@]1(OP(OC[C@H]2O[C@@H](N(C=CC(N)=N3)C3=O)[C@H](O)[C@@H]2O)(O)=O)O[C@H]([C@@H](O)[C@@H](O)CO)[C@@H](NC(C)=O)[C@H](O)C1)=O	cytidine 5'-monophospho-N-acetylneuraminic acid	cytidine 5'-monophospho-N-acetylneuraminic acid	3063-71-6		HMDB0001176	C00128	448209	Neg
1224	209	18368	124663	Amino Acid	Glutathione Metabolism	578	NAMED	KDJVKDYFFTWHBO-UHFFFAOYSA-N	O=C(NCC(O)=O)C(N)CSSCC(N)C(NCC(O)=O)=O	cys-gly, oxidized	cys-gly, oxidized	7729-20-6	295316			333293	Neg
1231	209	17805	126039	Lipid	Long Chain Polyunsaturated Fatty Acid (n3 and n6)	1571	NAMED	XSXIVVZCUAHUJO-HZJYTTRNSA-N	O=C(O)CCCCCCCCC/C=C\C/C=C\CCCCC	dihomo-linoleate (20:2n6)	dihomolinoleate (20:2n6)	2091-39-6	4944228	HMDB0005060	C16525	6439848	Neg
1235	400	18245	155638	Peptide	Gamma-glutamyl Amino Acid	637	NAMED	PXVCMZCJAUJLJP-YUMQZZPRSA-N	O=C(O)[C@@H](N)CCC(N[C@@H](CC1=CNC=N1)C(O)=O)=O	gamma-glutamylhistidine	gamma-glutamylhistidine	37460-15-4	5380197	HMDB0029151		7017195	Pos Early
1239	209	17945	126830	Lipid	Fatty Acid, Monohydroxy	1972	NAMED	KIHBGTRZFAVZRV-QGZVFWFLSA-N	OC([C@H](O)CCCCCCCCCCCCCCCC)=O	2-hydroxystearate	2-hydroxystearate	629-22-1	62625	HMDB0062549	C03042,C03045	439887,439885,69417	Neg
1242	400	15650	155564	Nucleotide	Purine Metabolism, Adenine containing	4154	NAMED	GFYLSDSUCHVORB-IOSLPCCCSA-N	N=C1C2=C(N([C@@]3([H])[C@@](O)([H])[C@@](O)([H])[C@](CO)([H])O3)C=N2)N=CN1C	N1-methyladenosine	1-methyladenosine	15763-06-1	4573813	HMDB0003331	C02494	27476	Pos Early
1254	209	15122	126021	Lipid	Glycerolipid Metabolism	2842	NAMED	PEDCQBHIVMGVHV-UHFFFAOYSA-N	OC(CO)CO	glycerol	glycerol	56-81-5	733	HMDB0000131	C00116	753	Neg
1256	400	15506	155556	Lipid	Phospholipid Metabolism	2233	NAMED	CRBHXDCYXIISFC-UHFFFAOYSA-N	[O-]CC[N+](C)(C)C	choline	choline	67-48-1	149278	HMDB0000097	C00114	305	Pos Early
1263	400	15915	155605	Amino Acid	Methionine, Cysteine, SAM and Taurine Metabolism	445	NAMED	MEFKEPWMEQBLKI-YDBXVIPQSA-N	NC1=NC=NC2=C1N=CN2[C@@]3([H])[C@@](O)([H])[C@@](O)([H])[C@](C[S+](CCC(N)C([O-])=O)C)([H])O3	S-adenosylmethionine (SAM)	S-adenosylmethionine (SAM)	86867-01-8,24346-00-7,86867-0108		HMDB0001185	C00019	34755	Pos Early
1268	400	18369	155662	Peptide	Gamma-glutamyl Amino Acid	639	NAMED	MYFMARDICOWMQP-YUMQZZPRSA-N	CC(C)C[C@@H](C(O)=O)NC(CC[C@@H](C(O)=O)N)=O	gamma-glutamylleucine	gamma-glutamylleucine	2566-39-4	133115	HMDB0011171		151023	Pos Early
1303	209	18360	126834	Nucleotide	Purine Metabolism, Adenine containing	4146	NAMED	OFBHPPMPBOJXRT-UHFFFAOYSA-N	OC(C1O)C(OC1COP(O)(O)=O)N2C(N=CN=C3NC(C(O)=O)CC(O)=O)=C3N=C2	adenylosuccinate	adenylosuccinate	19046-78-7	190	HMDB0000536	C03794	440122	Neg
1310	209	5278	126003	Cofactors and Vitamins	Nicotinate and Nicotinamide Metabolism	4309	NAMED	BAWFJGJZGIEFAR-JTDWVUTFSA-N	NC1=NC=NC2=C1N=CN2[C@@H]3[C@@H](O)[C@@H](O)[C@H](COP(OP(OC[C@@H]4[C@@H](O)[C@@H](O)[C@H]([N+]5=CC(C(N)=O)=CC=C5)O4)([O-])=O)(O)=O)O3	nicotinamide adenine dinucleotide (NAD+)	NAD+	53-84-9	5681		C00003	5892	Neg
1312	400	22152	155794	Cofactors and Vitamins	Nicotinate and Nicotinamide Metabolism	4307	NAMED	DAYLJWODMCOQEW-TURQNECASA-N	O[C@@H]1[C@@H](COP([O-])(O)=O)O[C@@H]([N@@+]2=CC=CC(C(N)=O)=C2)[C@@H]1O	nicotinamide ribonucleotide (NMN)	nicotinamide ribonucleotide (NMN)	1094-61-7	13553	HMDB0000229	C00455	14180	Pos Early
1343	400	15731	155588	Amino Acid	Glutathione Metabolism	575	NAMED	VDYDCVUWILIYQF-UHFFFAOYSA-N	NC(CCC(NC(CSC(C(O)C)=O)C(NCC(O)=O)=O)=O)C(O)=O	S-lactoylglutathione	S-lactoylglutathione	54398-03-7	1053	HMDB0001066	C03451	440018	Pos Early
1442	305	12129	147727	Amino Acid	Leucine, Isoleucine and Valine Metabolism	363	NAMED	AXFYFNCPONWUHW-UHFFFAOYSA-N	CC(C)(O)CC(O)=O	beta-hydroxyisovalerate	beta-hydroxyisovalerate	625-08-1	62571	HMDB0000754		69362	Polar
1488	402	32463	158509	Lipid	Endocannabinoid	2168	NAMED	LGEQQWMQCRIYKG-DOFZRALJSA-N	O=C(NCCO)CCC/C=C\C/C=C\C/C=C\C/C=C\CCCCC	arachidonoyl ethanolamide	arachidonoyl ethanolamide	94421-68-8	4445241	HMDB0004080	C11695	5281969	Pos Late
1489	209	38165	127721	Lipid	Endocannabinoid	2163	NAMED	HXYVTAGFYLMHSO-UHFFFAOYSA-N	CCCCCCCCCCCCCCCC(NCCO)=O	palmitoyl ethanolamide	palmitoyl ethanolamide	544-31-0	4509	HMDB0002100	C16512	4671	Neg
1518	402	44877	164219	Lipid	Ceramides	3022	NAMED	YDNKGFDKKRUKPY-TURZORIXSA-N	OC[C@@H]([C@H](O)/C=C/CCCCCCCCCCCCC)NC(CCCCCCCCCCCCCCC)=O	N-palmitoyl-sphingosine (d18:1/16:0)	N-palmitoyl-sphingosine (d18:1/16:0)	24696-26-2	4446677	HMDB0004949		5283564	Pos Late
1526	402	19263	164198	Lipid	Phosphatidylethanolamine (PE)	2409	NAMED	FHQVHHIBKUMWTI-OTMQOFQLSA-N	CCCCCCCC\C=C/CCCCCCCC(O[C@](COC(CCCCCCCCCCCCCCC)=O)(COP([O-])(OCC[N+]([H])([H])[H])=O)[H])=O	1-palmitoyl-2-oleoyl-GPE (16:0/18:1)	1-palmitoyl-2-oleoyl-GPE (16:0/18:1)	26662-94-2	4446615	HMDB0005320		5283496	Pos Late
1531	402	19261	166254	Lipid	Phosphatidylserine (PS)	2500	NAMED	OIWCYIUQAVBPGV-DAQGAKHBSA-N	O=C(CCCCCCC/C=C\CCCCCCCC)O[C@@H](COP(OC[C@@H](C(O)=O)N)(O)=O)COC(CCCCCCCCCCCCCCC)=O	1-palmitoyl-2-oleoyl-GPS (16:0/18:1)	1-palmitoyl-2-oleoyl-GPS (16:0/18:1)	40290-44-6	4446618	HMDB0012357	C13880	5283499	Pos Late
1533	402	19191	165335	Lipid	Phosphatidylserine (PS)	2513	NAMED	WTBFLCSPLLEDEM-JIDRGYQWSA-N	O=P(O)(OC[C@@H](COC(CCCCCCC/C=C\CCCCCCCC)=O)OC(CCCCCCC/C=C\CCCCCCCC)=O)OC[C@@H](C(O)=O)N	1,2-dioleoyl-GPS (18:1/18:1)	1,2-dioleoyl-GPS (18:1/18:1)	6811-55-8	4943103	HMDB12390		6438639	Pos Late
1535	402	19262	179315	Lipid	Phosphatidic acid (PA)	2245	NAMED	OPVZUEPSMJNLOM-QEJMHMKOSA-N	CCCCCCCC\C=C/CCCCCCCC(O[C@@H](COP(O)(O)=O)COC(CCCCCCCCCCCCCCC)=O)=O	1-palmitoyl-2-oleoyl-GPA (16:0/18:1)	1-palmitoyl-2-oleoyl-GPA (16:0/18:1)	169437-35-8	4446637	HMDB0007859	C13889	5283523	Pos Late
1537	402	42446	165129	Lipid	Phosphatidylcholine (PC)	2287	NAMED	JLPULHDHAOZNQI-ZTIMHPMXSA-N	O=P([O-])(OC[C@@H](COC(CCCCCCCCCCCCCCC)=O)OC(CCCCCCC/C=C\C/C=C\CCCCC)=O)OCC[N+](C)(C)C	1-palmitoyl-2-linoleoyl-GPC (16:0/18:2)	1-palmitoyl-2-linoleoyl-GPC (16:0/18:2)	40811-94-7	4450224	HMDB0007973		5287971	Pos Late
1538	402	19503	164530	Lipid	Sphingomyelins	3106	NAMED	LKQLRGMMMAHREN-YJFXYUILSA-N	CCCCCCCCCCCCCCCCCC(N[C@@](COP([O-])(OCC[N+](C)(C)C)=O)([C@](O)(/C=C/CCCCCCCCCCCCC)[H])[H])=O	stearoyl sphingomyelin (d18:1/18:0)	stearoyl sphingomyelin (d18:1/18:0)	85187-10-6,85187-10-6	4956085	HMDB0001348	C00550	6453725	Pos Late
1539	402	52461	165127	Lipid	Phosphatidylcholine (PC)	2284	NAMED	WTJKGGKOPKCXLL-PFDVCBLKSA-N	O=C(CCCCCCC/C=C\CCCCCCCC)O[C@@H](COC(CCCCCCCCCCCCCCC)=O)COP(OCC[N+](C)(C)C)([O-])=O	1-palmitoyl-2-oleoyl-GPC (16:0/18:1)	1-palmitoyl-2-oleoyl-GPC (16:0/18:1)	26853-31-6,26853-31-6	4940699	HMDB0007972	C13875	6436017	Pos Late
1547	402	54979	208064	Lipid	Ceramides	3026	NAMED	VODZWWMEJITOND-NXCSZAMKSA-N	OC[C@H](NC(CCCCCCCCCCCCCCCCC)=O)[C@H](O)/C=C/CCCCCCCCCCCCC	N-stearoyl-sphingosine (d18:1/18:0)*	N-stearoyl-sphingosine (d18:1/18:0)*	104404-17-3	4446678	HMDB0004950		5283565	Pos Late
1648	209	18497	125762	Lipid	Primary Bile Acid Metabolism	3456	NAMED	WBWWGRHZICKQGZ-HGVCTONRSA-N	C[C@@]12[C@@]([H])(CC[C@]2([H])[C@@H](CCC(NCCS(O)(=O)=O)=O)C)[C@@]([C@H](O)C[C@@]3([H])[C@@]4(CC[C@@H](O)C3)C)([H])[C@@]4([H])C[C@@H]1O	taurocholate	taurocholate	145-42-6		HMDB0000036	C05122	6675,46783527	Neg
1748	400	12130	155520	Amino Acid	Tyrosine Metabolism	195	NAMED	VYFYYTLLBUKUHU-UHFFFAOYSA-N	NCCC1=CC=C(O)C(O)=C1	dopamine	dopamine	62-31-7	661	HMDB0000073	C03758	681	Pos Early
1749	400	18790	155679	Lipid	Neurotransmitter	1940	NAMED	YTUKLXFAWCWPPJ-UHFFFAOYSA-N	C[N+](C)(C)[CH-]COC(C)=O	acetylcholine	acetylcholine	60-32-1		HMDB0000895	C01996	187	Pos Early
1830	209	43840	145261	Lipid	Fatty Acid Metabolism	1474	NAMED	ZSLZBFCDCINBPY-AQMUXDAGSA-N	NC1=NC=NC2=C1N=CN2[C@H]3[C@H](O)[C@H](OP(O)(O)=O)[C@@H](COP(OP(OCC(C)(C)[C@H](O)C(NCCC(NCCSC(C)=O)=O)=O)(O)=O)(O)=O)O3	acetyl CoA	acetyl-CoA	102029-73-2	392413	HMDB0001206	C00024	444493	Neg
2050	209	18467	126840	Lipid	Long Chain Polyunsaturated Fatty Acid (n3 and n6)	1561	NAMED	JAZBEHYOTPTENJ-JLNKQSITSA-N	O=C(O)CCC\C=C/C/C=C\C/C=C\C/C=C\C/C=C\CC	eicosapentaenoate (EPA; 20:5n3)	eicosapentaenoate (EPA; 20:5n3)	10-2005-9,10417-94-4	393682	HMDB0001999	C06428	446284	Neg
2051	305	15745	146490	Amino Acid	Leucine, Isoleucine and Valine Metabolism	410	NAMED	WXUAQHNMJWJLTG-UHFFFAOYSA-N	CC(C(O)=O)CC(O)=O	methylsuccinate	methylsuccinate	498-21-5	9922	HMDB0001844		10349	Polar
2054	305	15765	147158	Amino Acid	Leucine, Isoleucine and Valine Metabolism	407	NAMED	UKFXDFUAPNAMPJ-UHFFFAOYSA-N	CCC(C(O)=O)C(O)=O	ethylmalonate	ethylmalonate	601-75-2	11263	HMDB0000622		11756	Polar
100000007	400	15500	155554	Lipid	Carnitine Metabolism	1933	NAMED	PHIQHXFUZVPYII-ZCFIWIBFSA-N	[O-]C(C[C@@H](O)C[N+](C)(C)C)=O	carnitine	carnitine	461-05-2	10455	HMDB0000062	C00487,C00308	288	Pos Early
100000008	209	15778	124867	Xenobiotics	Benzoate Metabolism	4477	NAMED	WPYMKLBDIGXBTP-UHFFFAOYSA-N	OC(C1=CC=CC=C1)=O	benzoate	benzoate	65-85-0	238	HMDB0001870	C00180	243	Neg
100000014	209	15753	124647	Xenobiotics	Benzoate Metabolism	4463	NAMED	QIAFMBKCNZACKA-UHFFFAOYSA-N	O=C(C1=CC=CC=C1)NCC(O)=O	hippurate	hippurate	495-69-2	451	HMDB0000714	C01586	464	Neg
100000039	400	18374	155665	Amino Acid	Methionine, Cysteine, SAM and Taurine Metabolism	440	NAMED	QEFRNWWLZKMPFJ-YGVKFDHGSA-N	O=C(O)[C@@H](N)CCS(C)=O	methionine sulfoxide	methionine sulfoxide	3226-65-1	139840	HMDB0002005	C02989	158980	Pos Early
100000042	400	15677	155570	Amino Acid	Histidine Metabolism	72	NAMED	JDHILDINMRGULE-LURJTMIESA-N	N[C@H](C(O)=O)CC1=CN=CN1C	3-methylhistidine	3-methylhistidine	368-16-1	58494	HMDB0000479	C01152	64969	Pos Early
100000044	209	15747	123273	Amino Acid	Histidine Metabolism	87	NAMED	MYYIAHXIVFADCU-QMMMGPOBSA-N	CN1C=NC=C1C[C@@H]([C@@](O)=O)NC(CCN)=O	anserine	anserine	10030-52-1	100482	HMDB0000194	C01262	112072	Neg
100000054	400	15685	155573	Amino Acid	Lysine Metabolism	119	NAMED	YSMODUONRAFBET-AKGZTFGVSA-N	N[C@@H](CCC(O)CN)C(O)=O	5-hydroxylysine	5-hydroxylysine	13204-98-3	1002	HMDB0000450	C16741	3032849	Pos Early
100000093	305	35629	145840	Carbohydrate	Glycolysis, Gluconeogenesis, and Pyruvate Metabolism	1236	NAMED	GXIURPTVHJPJLF-UHFFFAOYSA-N	OCC(OP(O)(O)=O)C(O)=O	2-phosphoglycerate	2-phosphoglycerate	70195-25-4	13766841	HMDB0000362	C00631	59	Polar
100000096	400	15681	155572	Amino Acid	Guanidino and Acetamido Metabolism	563	NAMED	TUHVEAJXIMEOSA-UHFFFAOYSA-N	N=C(N)NCCCC(O)=O	4-guanidinobutanoate	4-guanidinobutanoate	463-003,463-00-3	486	HMDB0003464	C01035	500	Pos Early
100000112	305	33951	147990	Amino Acid	Creatine Metabolism	530	NAMED	DRBBFCLWYRJSJZ-UHFFFAOYSA-N	N=C(N(C)CC(O)=O)NP(O)(O)=O	creatine phosphate	creatine phosphate	922-32-7	567	HMDB0001511	C02305	9548602,587	Polar
100000125	400	15949	155608	Nucleotide	Pyrimidine Metabolism, Cytidine containing	4263	NAMED	CKTSBUTUHBMZGZ-SHYZEUOFSA-N	[H][C@]1([H])[C@@](O)([H])[C@](CO)([H])O[C@]1(N2C(N=C(N)C=C2)=O)[H]	2'-deoxycytidine	2'-deoxycytidine	951-77-9	13117	HMDB0000014	C00881	13711	Pos Early
100000135	209	15076	124625	Nucleotide	Purine Metabolism, (Hypo)Xanthine/Inosine containing	4128	NAMED	VGONTNSXDCQUGY-RRKCRQDMSA-N	OC[C@@H]1[C@H](C[C@H](N2C=NC3=C2N=CN=C3O)O1)O	2'-deoxyinosine	2'-deoxyinosine	890-38-0	58569	HMDB0000071	C05512	135398593	Neg
100000138	209	18289	126832	Cofactors and Vitamins	Pantothenate and CoA Metabolism	4341	NAMED	KDTSHFARGAKYJN-IBOSZNHHSA-N	SCCNC(CCNC([C@H](O)C(C)(C)COP(OP(OC[C@H]([C@H]1O)O[C@H]([C@@H]1O)N2C=NC3=C2N=CN=C3N)(O)=O)(O)=O)=O)=O	3'-dephosphocoenzyme A	3'-dephosphocoenzyme A	3633-59-8	392407	HMDB0001373	C00882	444485	Neg
100000251	209	15797	127541	Cofactors and Vitamins	Riboflavin Metabolism	4335	NAMED	FVTCRASFADXXNN-UHFFFAOYSA-N	CC1=C(C)C=C(N(CC(O)C(C(COP(O)(O)=O)O)O)C(C2=N3)=NC(NC2=O)=O)C3=C1	flavin mononucleotide (FMN)	FMN	130-40-5	690	HMDB0001520	C00061	643976	Neg
100000258	305	43847	146556	Lipid	Glycerolipid Metabolism	2843	NAMED	AWUCVROLDVIAJX-UHFFFAOYSA-N	O=P(O)(OCC(CO)O)O	glycerol 3-phosphate	glycerol 3-phosphate	29849-82-9	734	HMDB0000126	C0093	754	Polar
100000263	400	15716	155583	Amino Acid	Histidine Metabolism	83	NAMED	ACZFBYCNAVEFLC-UHFFFAOYSA-N	OC(C(O)=O)CC1=CN=CN1	imidazole lactate	imidazole lactate	14403-45-3	389128	HMDB0002320	C05568	793	Pos Early
100000265	400	15140	155539	Amino Acid	Tryptophan Metabolism	267	NAMED	YGPSJZOEDVAXAB-QMMMGPOBSA-N	N[C@H](C(O)=O)CC(C1=CC=CC=C1N)=O	kynurenine	kynurenine	2922-83-0	141580	HMDB0000684	C00328	161166	Pos Early
100000269	400	15990	155613	Lipid	Phospholipid Metabolism	2237	NAMED	SUHOQUVVVLNYQR-MRVPVSSYSA-N	O=P(OCC[N+](C)(C)C)([O-])OC[C@H](O)CO	glycerophosphorylcholine (GPC)	glycerophosphorylcholine (GPC)	28319-77-9	571409	HMDB0000086	C00670	71920	Pos Early
100000272	305	15142	145758	Amino Acid	Glycine, Serine and Threonine Metabolism	19	NAMED	AYFVYJQAPQTCCC-HRFVKAFMSA-N	O=C(O)[C@@H](N)[C@H](C)O	allo-threonine	allo-threonine	28954-12-3	89699	HMDB0004041	C05519	99289	Polar
100000282	400	15720	155584	Amino Acid	Glutamate Metabolism	47	NAMED	RFMMMVDNIPUKGG-YFKPBYRVSA-N	O=C(O)CC[C@@H](C(O)=O)NC(C)=O	N-acetylglutamate	N-acetylglutamate	5817-08-3	1266066	HMDB0001138	C00624	70914	Pos Early
100000298	305	15860	147164	Carbohydrate	Nucleotide Sugar	1384	NAMED	HSCJRCZFDFQWRP-ABVWGUQPSA-N	O[C@H]([C@@H]1O)[C@@H](O[C@@H]1COP(OP(O[C@H]([C@H](O)[C@H]2O)O[C@H](CO)[C@@H]2O)(O)=O)(O)=O)N(C=CC3=O)C(N3)=O	UDP-galactose	UDP-galactose	137868-52-1,91183-98-1,2956-16-3	17069	HMDB0000302	C00052	18068	Polar
100000299	209	15136	124851	Nucleotide	Purine Metabolism, (Hypo)Xanthine/Inosine containing	4124	NAMED	UBORTCNDUKBEOP-UUOKFMHZSA-N	OC1=C(N=CN2[C@@]3([H])[C@@](O)([H])[C@@](O)([H])[C@](CO)([H])O3)C2=NC(O)=N1	xanthosine	xanthosine	146-80-5	58484	HMDB0000299	C01762	64959	Neg
100000328	209	15504	124857	Cofactors and Vitamins	Pantothenate and CoA Metabolism	4340	NAMED	JDMUPRLRUUMCTL-VIFPVBQESA-N	O=P(OCC(C)(C)[C@@H](O)C(NCCC(NCCS)=O)=O)(O)O	phosphopantetheine	phosphopantetheine	NA	103123	HMDB0001416	C01134	987	Neg
100000341	209	15442	123253	Carbohydrate	Pentose Phosphate Pathway	1246	NAMED	BIRSGZKFKXLSJQ-SQOUGZDYSA-N	O=P(OC[C@H]([C@@H](O)[C@H](O)[C@@H](O)C(O)=O)O)(O)O	6-phosphogluconate	6-phosphogluconate	921-62-0,53411-70-4	82615	HMDB0001316	C00345	91493	Neg
100000406	305	15772	146492	Carbohydrate	Pentose Metabolism	1262	NAMED	HEBKCHPVOIAQTA-ZXFHETKHSA-N	OC[C@@H](O)[C@@H](O)[C@@H](O)CO	ribitol	ribitol	488-81-3	10254628	HMDB0002917,HMDB0001851,HMDB0000568,HMDB0000508	C00379,C01904,C00474,C00532	6912	Polar
100000454	400	18319	155648	Amino Acid	Lysine Metabolism	136	NAMED	JJMDCOVWQOJGCB-UHFFFAOYSA-N	OC(CCCCN)=O	5-aminovalerate	5-aminovalerate	660-88-8	135	HMDB0003355	C00431	138	Pos Early
100000458	305	18351	146502	Amino Acid	Glycine, Serine and Threonine Metabolism	22	NAMED	UKAUYVFTDYCKQA-VKHMYHEASA-N	O=C(O)[C@@H](N)CCO	homoserine	homoserine	672-15-1	12126	HMDB0000719	C00263	12647	Polar
100000463	209	18349	124659	Amino Acid	Tryptophan Metabolism	298	NAMED	XGILAAMKEQUXLS-UHFFFAOYSA-N	OC(C(O)=O)CC1=CNC2=C1C=CC=C2	indolelactate	indolelactate	832-97-3	83867	HMDB0000671	C02043	92904	Neg
100000467	209	27672	123315	Amino Acid	Tryptophan Metabolism	322	NAMED	BXFFHSIDQOFMLE-UHFFFAOYSA-N	O=S(OC2=CNC1=CC=CC=C12)(O)=O	3-indoxyl sulfate	3-indoxyl sulfate	2642-37-7	9840	HMDB0000682		10258	Neg
100000485	209	46333	144843	Nucleotide	Purine Metabolism, Adenine containing	4168	NAMED	KHWCHTKSEGGWEX-UHFFFAOYSA-N	NC1=C2C(N(C3C([H])C(O)C(COP(O)(O)=O)O3)C=N2)=NC=N1	2'-deoxyadenosine 5'-monophosphate	2'-deoxyadenosine 5'-monophosphate	653-63-4	601	HMDB0000905	C00360	12599	Neg
100000487	400	18357	155655	Peptide	Dipeptide	829	NAMED	STKYPAFSDFAEPH-LURJTMIESA-N	CC(C)[C@@H](C(O)=O)NC(CN)=O	glycylvaline	glycylvaline	1963-21-9	2006926	HMDB0028854		2724807	Pos Early
100000491	400	33422	156014	Peptide	Gamma-glutamyl Amino Acid	643	NAMED	XHHOHZPNYFQJKL-QWRGUYRKSA-N	O=C(O)[C@H](CC1=CC=CC=C1)NC(CC[C@@H](C(O)=O)N)=O	gamma-glutamylphenylalanine	gamma-glutamylphenylalanine	7432-24-8	99868	HMDB0000594		111299	Pos Early
100000574	209	19398	144906	Lipid	Eicosanoid	2098	NAMED	PXGPLTODNUVGFL-YNNPMVKQSA-N	CCCCC[C@H](O)/C=C/[C@H]1[C@H](O)C[C@H](O)[C@@H]1C/C=C\CCCC(O)=O	prostaglandin F2alpha	prostaglandin F2alpha	551-11-1	4444062	HMDB0001139	C00639	5283078	Neg
100000580	209	20675	123293	Carbohydrate	Glycolysis, Gluconeogenesis, and Pyruvate Metabolism	1220	NAMED	MPCAJMNYNOGXPB-SLPGGIOYSA-N	O[C@@H]1[C@@H](CO)OC[C@H](O)[C@H]1O	1,5-anhydroglucitol (1,5-AG)	1,5-anhydroglucitol (1,5-AG)	154-58-5		HMDB0002712	C07326	64960	Neg
100000584	209	19266	125764	Lipid	Monoacylglycerol	2874	NAMED	RCRCTBLIHCHWDZ-DOFZRALJSA-N	CCCCC\C=C/C\C=C/C\C=C/C/C=C\CCCC(OC(CO)CO)=O	2-arachidonoylglycerol (20:4)	2-arachidonoylglycerol (20:4)	53847-30-6	4445451	HMDB0004666	C13856	5282280	Neg
100000616	402	52449	208070	Lipid	Phosphatidylinositol (PI)	2557	NAMED	KRTOMQDUKGRFDJ-YKOKTLGVSA-N	CCCCCCCCCCCCCCCCCC(OC[C@]([H])(COP(O)(O[C@](C(O)(C(O)(C(O)([C@](O)1[H])[H])[H])[H])([C@]1(O)[H])[H])=O)OC(CCC/C=C\C/C=C\C/C=C\C/C=C\CCCCC)=O)=O	1-stearoyl-2-arachidonoyl-GPI (18:0/20:4)	1-stearoyl-2-arachidonoyl-GPI (18:0/20:4)	383907-33-3	21403055	HMDB0009815			Pos Late
100000626	402	34445	158668	Lipid	Sphingosines	3162	NAMED	DUYSYHSSBDVJSM-KRWOKUGFSA-N	OP([O-])(OC[C@@]([H])([C@](O)(/C=C/CCCCCCCCCCCCC)[H])[NH3+])=O	sphingosine 1-phosphate	sphingosine 1-phosphate	26993-30-6	4446673	HMDB0000277	C06124	5283560	Pos Late
100000630	209	19260	126848	Lipid	Lysophospholipid	2704	NAMED	JZWNYZVVZXZRRH-YFKVPUFHSA-N	CCCCCCCC\C=C/CCCCCCCC(OC[C@]([H])(COP(O)(OC[C@]([NH3+])(C([O-])=O)[H])=O)O)=O	1-oleoyl-GPS (18:1)	1-oleoyl-GPS (18:1)	326589-90-6	7826049	HMDB0061694		85036846	Neg
100000639	402	19265	180966	Lipid	Phosphatidylserine (PS)	2506	NAMED	AJFWREUFUPEYII-PAHWMLEVSA-N	CCCCCCCCCCCCCCCCCC(OC[C@]([H])(COP(O)(OC[C@]([NH3+])(C([O-])=O)[H])=O)OC(CCCCCCC/C=C\CCCCCCCC)=O)=O	1-stearoyl-2-oleoyl-GPS (18:0/18:1)	1-stearoyl-2-oleoyl-GPS (18:0/18:1)		7826037	HMDB0010163		9547087	Pos Late
100000641	402	52448	208095	Lipid	Phosphatidylglycerol (PG)	2520	NAMED	PAZGBAOHGQRCBP-DDDNOICHSA-N	OCC(COP(O)(OC[C@@]([H])(COC(CCCCCCCCCCCCCCC)=O)OC(CCCCCCC/C=C\CCCCCCCC)=O)=O)O	1-palmitoyl-2-oleoyl-GPG (16:0/18:1)	1-palmitoyl-2-oleoyl-GPG (16:0/18:1)		4446626			70789105	Pos Late
100000652	402	52625	210793	Lipid	Phosphatidylglycerol (PG)	2516	NAMED	BIABMEZBCHDPBV-BEBVUIBBSA-N	OCC(COP(O)(OC[C@@]([H])(COC(CCCCCCCCCCCCCCC)=O)OC(CCCCCCCCCCCCCCC)=O)=O)O	1,2-dipalmitoyl-GPG (16:0/16:0)	1,2-dipalmitoyl-GPG (16:0/16:0)	200880-41-7	10020701	HMDB0010570		11846227	Pos Late
100000656	209	19324	128173	Lipid	Lysophospholipid	2722	NAMED	MXAFDFDAIFZFET-CLBYPKMISA-N	[H]C(C(O)(C(O)([C@](O)1[H])[H])[H])([C@@](OP(O)(OC[C@@]([H])(COC(CCCCCCCCCCCCCCCCC)=O)O)=O)([C@]1(O)[H])[H])O	1-stearoyl-GPI (18:0)	1-stearoyl-GPI (18:0)	796963-93-4	21403067	HMDB0240261		71581135,42607495	Neg
100000657	402	19130	164201	Lipid	Phosphatidylcholine (PC)	2279	NAMED	KILNVBDSWZSGLL-KXQOOQHDSA-N	CCCCCCCCCCCCCCCC(OC[C@]([H])(COP([O-])(OCC[N+](C)(C)C)=O)OC(CCCCCCCCCCCCCCC)=O)=O	1,2-dipalmitoyl-GPC (16:0/16:0)	1,2-dipalmitoyl-GPC (16:0/16:0)	63-89-8	398235	HMDB0000564	D03585	452110	Pos Late
100000660	402	19132	164204	Lipid	Phosphatidylcholine (PC)	2322	NAMED	NRJAVPSFFCBXDT-HUESYALOSA-N	CCCCCCCCCCCCCCCCCC(OC[C@]([H])(COP([O-])(OCC[N+](C)(C)C)=O)OC(CCCCCCCCCCCCCCCCC)=O)=O	1,2-distearoyl-GPC (18:0/18:0)	1,2-distearoyl-GPC (18:0/18:0)	816-94-4	85004	HMDB0008036		94190	Pos Late
100000665	209	44675	126139	Lipid	Long Chain Polyunsaturated Fatty Acid (n3 and n6)	1564	NAMED	MBMBGCFOFBJSGT-KUBAVDMBSA-N	CC\C=C/C\C=C/C\C=C/C/C=C\C/C=C\C/C=C\CCC(O)=O	docosahexaenoate (DHA; 22:6n3)	docosahexaenoate (DHA; 22:6n3)	6217-54-5	393183	HMDB0002183	C06429	445580	Neg
100000672	402	19258	164196	Lipid	Phosphatidylcholine (PC)	2263	NAMED	RFVFQQWKPSOBED-PSXMRANNSA-N	CCCCCCCCCCCCCCCC(O[C@](COC(CCCCCCCCCCCCC)=O)(COP([O-])(OCC[N+](C)(C)C)=O)[H])=O	1-myristoyl-2-palmitoyl-GPC (14:0/16:0)	1-myristoyl-2-palmitoyl-GPC (14:0/16:0)	69525-80-0	114798	HMDB0007869		129657	Pos Late
100000706	209	22132	124683	Amino Acid	Leucine, Isoleucine and Valine Metabolism	347	NAMED	LVRFTAZAXQPQHI-UHFFFAOYSA-N	OC(C(CC(C)C)O)=O	alpha-hydroxyisocaproate	alpha-hydroxyisocaproate	10303-64-7	75520	HMDB0000665,HMDB00746,HMDB0000624	C03264	83697,92779,439960	Neg
100000707	305	20676	147767	Lipid	Fatty Acid, Dicarboxylate	1672	NAMED	VZCYOOQTPOCHFL-UHFFFAOYSA-N	O=C(C=CC(O)=O)O	maleate	maleate	110-16-7	392248	HMDB0000176	C01384	444266	Polar
100000715	400	48114	157704	Amino Acid	Guanidino and Acetamido Metabolism	562	NAMED	CHJJGSNFBQVOTG-UHFFFAOYSA-N	N=C(N)NC	1-methylguanidine	1-methylguanidine	22661-87-6	28576	HMDB0001522	C02294	10111	Pos Early
100000743	209	22036	126061	Lipid	Fatty Acid, Monohydroxy	1961	NAMED	JKRDADVRIYVCCY-UHFFFAOYSA-N	O=C(C(CCCCCC)O)O	2-hydroxyoctanoate	2-hydroxyoctanoate	617-73-2	84994	HMDB0002264		94180,6995013,5312860	Neg
100000763	400	22119	155786	Nucleotide	Pyrimidine Metabolism, Cytidine containing	4256	NAMED	ZAYHVCMSTBRABG-JXOAFFINSA-N	O[C@H]1[C@@H](O)[C@H](N2C(N=C(N)C(C)=C2)=O)O[C@@H]1CO	5-methylcytidine	5-methylcytidine	2140-61-6	83877	HMDB0000982		92918	Pos Early
100000773	209	22001	126860	Lipid	Fatty Acid, Monohydroxy	1981	NAMED	NDPLAKGOSZHTPH-UHFFFAOYSA-N	OC(CC(O)=O)CCCCC	3-hydroxyoctanoate	3-hydroxyoctanoate	88930-08-9	24791	HMDB0001954	C20793	26613	Neg
100000774	209	22130	124681	Amino Acid	Phenylalanine Metabolism	151	NAMED	VOXXWSYKYCBWHO-UHFFFAOYSA-N	OC(C(O)=O)CC1=CC=CC=C1	phenyllactate (PLA)	phenyllactate (PLA)	828-01-3	3715	HMDB0000779,HMDB0000563	C05607	3848	Neg
100000776	402	44681	159624	Lipid	Fatty Acid Metabolism (Acyl Carnitine, Long Chain Saturated)	1865	NAMED	XOMRRQXKHMYMOC-UHFFFAOYSA-N	[O-]C(CC(OC(CCCCCCCCCCCCCCC)=O)C[N+](C)(C)C)=O	palmitoylcarnitine (C16)	palmitoylcarnitine (C16)	6865-14-1	448	HMDB0000222	C02990	461	Pos Late
100000781	400	32328	155906	Lipid	Fatty Acid Metabolism (Acyl Carnitine, Medium Chain)	1845	NAMED	VVPRQWTYSNDTEA-UHFFFAOYSA-N	O=C(CCCCC)OC(CC([O-])=O)C[N+](C)(C)C	hexanoylcarnitine (C6)	hexanoylcarnitine (C6)	6920-35-0	4932273	HMDB0000756		6426853	Pos Early
100000787	209	22185	123313	Amino Acid	Alanine and Aspartate Metabolism	37	NAMED	OTCCIMWXFLJLIA-BYPYZUCNSA-N	OC([C@@H](NC(C)=O)CC(O)=O)=O	N-acetylaspartate (NAA)	N-acetylaspartate (NAA)	997-55-7,997-55-7	58576	HMDB0000812	C01042	65065	Neg
100000802	400	32198	155890	Lipid	Fatty Acid Metabolism (Acyl Carnitine, Short Chain)	1841	NAMED	RDHQFKQIGNGIED-MRVPVSSYSA-N	C[N+](C)(C)C[C@H](OC(C)=O)CC([O-])=O	acetylcarnitine (C2)	acetylcarnitine (C2)	5080-50-2	5406074	HMDB0000201	C02571	7045767	Pos Early
100000827	209	21127	126053	Lipid	Monoacylglycerol	2852	NAMED	QHZLMUACJMDIAE-UHFFFAOYSA-N	O=C(CCCCCCCCCCCCCCC)OCC(O)CO	1-palmitoylglycerol (16:0)	1-palmitoylglycerol (16:0)	542-44-9	14201	HMDB0011564		14900	Neg
100000840	209	20693	143841	Xenobiotics	Food Component/Plant	5208	NAMED	ROBFUDYVXSDBQM-UHFFFAOYSA-N	O=C(C(O)C(O)=O)O	tartronate (hydroxymalonate)	tartronate (hydroxymalonate)	80-69-3	44	HMDB0035227	C02287	45	Neg
100000841	209	20694	143843	Cofactors and Vitamins	Ascorbate and Aldarate Metabolism	4357	NAMED	MUBZPKHOEPUJKR-UHFFFAOYSA-N	O=C(O)C(O)=O	oxalate (ethanedioate)	oxalate (ethanedioate)	144-62-7	946	HMDB0002329	C00209	971	Neg
100000846	305	20699	146508	Xenobiotics	Food Component/Plant	4896	NAMED	UNXHWFMMPAWVPI-UHFFFAOYSA-N	OCC(O)C(CO)O	erythritol	erythritol	149-32-6	13835932	HMDB0002994	C00503	222285	Polar
100000924	209	21184	126057	Lipid	Monoacylglycerol	2856	NAMED	RZRNAYUHWVFMIP-KTKRTIGZSA-N	O=C(OCC(O)CO)CCCCCCC/C=C\CCCCCCCC	1-oleoylglycerol (18:1)	1-oleoylglycerol (18:1)	111-03-5	4446588	HMDB0011567		5283468	Neg
100000943	209	21232	126858	Lipid	Monoacylglycerol	2872	NAMED	UPWGQKDVAURUGE-KTKRTIGZSA-N	O=C(OC(CO)CO)CCCCCCC/C=C\CCCCCCCC	2-oleoylglycerol (18:1)	2-oleoylglycerol (18:1)	3443-84-3	4478086	HMDB0011537		5319879	Neg
100000961	400	22137	155792	Amino Acid	Urea cycle; Arginine and Proline Metabolism	493	NAMED	QUOGESRFPZDMMT-YFKPBYRVSA-N	N[C@H](C(O)=O)CCCCNC(N)=N	homoarginine	homoarginine	156-86-5	8732	HMDB0000670	C01924	9085	Pos Early
100000963	305	22138	147550	Amino Acid	Urea cycle; Arginine and Proline Metabolism	494	NAMED	XIGSAGMEBXLVJJ-YFKPBYRVSA-N	N[C@H](C(O)=O)CCCCNC(N)=O	homocitrulline	homocitrulline	1190-49-4	58582	HMDB0000679	C02427	65072	Polar
100000987	209	32506	125864	Lipid	Monoacylglycerol	2873	NAMED	IEPGNWMPIFDNSD-HZJYTTRNSA-N	O=C(OC(CO)CO)CCCCCCC/C=C\C/C=C\CCCCC	2-linoleoylglycerol (18:2)	2-linoleoylglycerol (18:2)	3443-82-1	4517636	HMDB0011538		5365676	Neg
100000997	209	22053	123301	Lipid	Fatty Acid, Monohydroxy	1983	NAMED	FYSSBMZUBSBFJL-UHFFFAOYSA-N	OC(CC(O)=O)CCCCCCC	3-hydroxydecanoate	3-hydroxydecanoate	5561-87-5	24790	HMDB0002203		26612	Neg
100001007	305	27731	147186	Carbohydrate	Pentose Metabolism	1263	NAMED	QXKAIJAYHKCRRA-BXXZVTAOSA-N	OC([C@H](O)[C@H](O)[C@H](O)CO)=O	ribonate	ribonate	5336-08-3	4574162	HMDB0000867	C01685	5460677	Polar
100001022	305	27738	146524	Cofactors and Vitamins	Ascorbate and Aldarate Metabolism	4354	NAMED	JPIJQSOTBSSVTP-UHFFFAOYSA-N	O=C(O)C(O)([H])C([H])(O)CO	threonate	threonate	70753-61-6	133224	HMDB0062620,HMDB0000943	C01620	151152,5460407	Polar
100001026	305	27719	152158	Carbohydrate	Fructose, Mannose and Galactose Metabolism	1373	NAMED	RGHNJXZEOKUKBD-MGCNEYSASA-N	O[C@H]([C@H]([C@H]([C@@H](CO)O)O)O)C(O)=O	galactonate	galactonate	299-28-5	114198	HMDB0000565	C00880,C15930	12310779,128869	Polar
100001040	209	27447	126071	Lipid	Monoacylglycerol	2857	NAMED	WECGLUPZRHILCT-HZJYTTRNSA-N	CCCCC/C=C\C/C=C\CCCCCCCC(OCC(O)CO)=O	1-linoleoylglycerol (18:2)	1-linoleoylglycerol (18:2)	2277-28-3	4446589	HMDB0011568		5283469	Neg
100001048	209	33419	125868	Lipid	Monoacylglycerol	2869	NAMED	BBNYCLAREVXOSG-UHFFFAOYSA-N	OCC(CO)OC(CCCCCCCCCCCCCCC)=O	2-palmitoylglycerol (16:0)	2-palmitoylglycerol (16:0)	23470-00-0	110006	HMDB0011533		123409	Neg
100001051	400	30460	155848	Amino Acid	Histidine Metabolism	71	NAMED	BRMWTNUJHUMWMS-LURJTMIESA-N	N[C@H](C(O)=O)CC1=CN(C)C=N1	1-methylhistidine	1-methylhistidine	332-80-9	83153	HMDB0000001	C01152	92105	Pos Early
100001054	400	32412	155935	Lipid	Fatty Acid Metabolism (also BCAA Metabolism)	1769	NAMED	QWYFHHGCZUCMBN-SECBINFHSA-N	CCCC(O[C@H](CC([O-])=O)C[N+](C)(C)C)=O	butyrylcarnitine (C4)	butyrylcarnitine (C4)	25576-40-3	184820	HMDB0002013	C02862	439829	Pos Early
100001055	400	33441	156017	Amino Acid	Leucine, Isoleucine and Valine Metabolism	426	NAMED	LRCNOZRCYBNMEP-VIFPVBQESA-N	CC(C)C(O[C@@H](CC([O-])=O)C[N+](C)(C)C)=O	isobutyrylcarnitine (C4)	isobutyrylcarnitine (C4)	25518-49-4		HMDB0000736		168379	Pos Early
100001092	400	32401	155930	Cofactors and Vitamins	Nicotinate and Nicotinamide Metabolism	4323	NAMED	WWNNZCOKKKDOPX-UHFFFAOYSA-N	C[N+]1=CC(C([O-])=O)=CC=C1	trigonelline (N'-methylnicotinate)	trigonelline (N'-methylnicotinate)	535-83-1	5369	HMDB0000875	C01004	5570	Pos Early
100001103	400	33487	156024	Amino Acid	Glutamate Metabolism	54	NAMED	ZGEYCCHDTIDZAE-UHFFFAOYSA-N	O=C(CCC(C(O)=O)N)OC	glutamate, gamma-methyl ester	glutamate, gamma-methyl ester	1499-55-4,1499-55-4	66546	HMDB0061715		68662	Pos Early
100001104	209	32390	125802	Amino Acid	Tyrosine Metabolism	163	NAMED	CAHKINHBCWCHCF-JTQLQIEISA-N	OC1=CC=C(C[C@@H](C(O)=O)NC(C)=O)C=C1	N-acetyltyrosine	N-acetyltyrosine	537-55-3	61606	HMDB0000866		68310	Neg
100001112	209	32457	151499	Lipid	Fatty Acid, Monohydroxy	1986	NAMED	MUCMKTPAZLSKTL-UHFFFAOYSA-N	OC(CC(CCCCCCCCC)O)=O	3-hydroxylaurate	3-hydroxylaurate	53941-38-1	85026	HMDB0000387		94216	Neg
100001121	305	31555	154482	Cofactors and Vitamins	Vitamin B6 Metabolism	4452	NAMED	HXACOUQIXZGNBF-UHFFFAOYSA-N	OC1=C(C(O)=O)C(CO)=CN=C1C	pyridoxate	pyridoxate	82-82-6	6467	HMDB0000017	C00847	6723	Polar
100001126	400	43829	157051	Peptide	Gamma-glutamyl Amino Acid	647	NAMED	AQAKHZVPOOGUCK-XPUUQOCRSA-N	O=C(N[C@H]([C@@](O)=O)C(C)C)CC[C@@H]([C@](O)=O)N	gamma-glutamylvaline	gamma-glutamylvaline	2746-34-1		HMDB0011172		7015683	Pos Early
100001153	305	31934	145806	Lipid	Fatty Acid, Dicarboxylate	1668	NAMED	OTTXIFWBPRRYOG-UHFFFAOYSA-N	O=C(O)C(O)CCCC(O)=O	2-hydroxyadipate	2-hydroxyadipate	18294-85-4	167943	HMDB0000321	C02360	193530	Polar
100001162	400	32452	155955	Lipid	Fatty Acid Metabolism (also BCAA Metabolism)	1772	NAMED	UFAHZIUFPNSHSL-UHFFFAOYSA-N	[O-]C(CC(OC(CC)=O)C[N+](C)(C)C)=O	propionylcarnitine (C3)	propionylcarnitine (C3)	17298-37-2	96904	HMDB0000824	C03017	107738	Pos Early
100001167	400	35127	156146	Amino Acid	Urea cycle; Arginine and Proline Metabolism	515	NAMED	ONPXCLZMBSJLSP-ALKRTJFJSA-N	OC([C@H]1N(C([C@H]2NCCC2)=O)CC(O)C1)=O	pro-hydroxy-pro	prolylhydroxyproline	18684-24-7	9847785	HMDB0006695		11902893	Pos Early
100001181	209	32504	125862	Lipid	Long Chain Polyunsaturated Fatty Acid (n3 and n6)	1563	NAMED	YUFFSWGQGVEMMI-JLNKQSITSA-N	O=C(O)CCCCC/C=C\C/C=C\C/C=C\C/C=C\C/C=C\CC	docosapentaenoate (n3 DPA; 22:5n3)	docosapentaenoate (DPA; 22:5n3)	2234-74-4		HMDB0006528,HMDB0001976	C16513	6441454	Neg
100001182	209	32415	125824	Lipid	Long Chain Polyunsaturated Fatty Acid (n3 and n6)	1578	NAMED	HVGRZDASOHMCSK-AVQMFFATSA-N	CCCCC/C=C/C/C=C/CCCCCCCCCCCC(O)=O	docosadienoate (22:2n6)	docosadienoate (22:2n6)	7370-49-2	4445934	HMDB0061714	C16533	5282807	Neg
100001193	209	32980	125866	Lipid	Long Chain Polyunsaturated Fatty Acid (n3 and n6)	1576	NAMED	TWSWSIQAPQLDBP-CGRWFSSPSA-N	O=C(CCCCC/C=C/C/C=C/C/C=C/C/C=C/CCCCC)O	adrenate (22:4n6)	adrenate (22:4n6)	2091-25-0	4445971	HMDB0002226	C16527	5282844,5497181	Neg
100001204	400	43831	157053	Amino Acid	Histidine Metabolism	90	NAMED	FHQDWPCFSJMNCT-UHFFFAOYSA-N	CN1C=C(CCN)N=C1	1-methylhistamine	1-methylhistamine	501-75-7	3488	HMDB0000898	C05127	3614	Pos Early
100001208	400	32350	155911	Amino Acid	Histidine Metabolism	91	NAMED	ZHCKPJGJQOPTLB-UHFFFAOYSA-N	O=C(O)CC1=CN(C)C=N1	1-methyl-4-imidazoleacetate	1-methyl-4-imidazoleacetate	2625-49-2	68319	HMDB0002820	C05828	75810	Pos Early
100001211	209	32398	125812	Lipid	Fatty Acid, Dicarboxylate	1682	NAMED	CXMXRPHRNRROMY-UHFFFAOYSA-N	OC(CCCCCCCCC(O)=O)=O	sebacate (C10-DC)	sebacate (C10-DC)	111-20-6	5004	HMDB0000792	C08277	5192	Neg
100001232	209	33968	126127	Lipid	Medium Chain Fatty Acid	1505	NAMED	IJBFSOLHRKELLR-FPLPWBNLSA-N	CCCCCC\C=C/CCCC(O)=O	5-dodecenoate (12:1n7)	5-dodecenoate (12:1n7)	2430-94-6	4471803	HMDB0000529		5312378	Neg
100001247	402	33936	158581	Lipid	Fatty Acid Metabolism (Acyl Carnitine, Medium Chain)	1853	NAMED	CXTATJFJDMJMIY-UHFFFAOYSA-N	[O-]C(CC(C[N+](C)(C)C)OC(CCCCCCC)=O)=O	octanoylcarnitine (C8)	octanoylcarnitine (C8)	3671-77-0	110274	HMDB0000791	C02838	123701,11953814	Pos Late
100001250	209	33983	126892	Lipid	Primary Bile Acid Metabolism	3467	NAMED	XSOLDPYUICCHJX-OEYGYFRSSA-N	O=S(CCNC(CC[C@@H](C)[C@@]1([H])CCC2C3[C@@H](O)[C@@H](O)[C@]4([H])C[C@H](O)CC[C@]4(C)C3CC[C@]12C)=O)(O)=O	tauro-beta-muricholate	tauro-beta-muricholate	25696-60-0	147312	HMDB0000932		121596216,21124703,168408	Neg
100001251	402	33941	158585	Lipid	Fatty Acid Metabolism (Acyl Carnitine, Medium Chain)	1861	NAMED	LZOSYCMHQXPBFU-UHFFFAOYSA-N	[O-]C(CC(C[N+](C)(C)C)OC(CCCCCCCCC)=O)=O	decanoylcarnitine (C10)	decanoylcarnitine (C10)	1492-27-9	8420677	HMDB0000651		10245190	Pos Late
100001253	400	33943	156041	Amino Acid	Glutamate Metabolism	48	NAMED	KSMRODHGGIIXDV-YFKPBYRVSA-N	OC([C@H](CCC(N)=O)NC(C)=O)=O	N-acetylglutamine	N-acetylglutamine	2490-97-3	158492	HMDB0006029	C02716	182230	Pos Early
100001256	209	33950	126109	Amino Acid	Phenylalanine Metabolism	141	NAMED	CBQJSKKFNMDLON-JTQLQIEISA-N	O=C(O)[C@@H](NC(C)=O)CC1=CC=CC=C1	N-acetylphenylalanine	N-acetylphenylalanine	2018-61-3	67404	HMDB0000512	C03519	74839	Neg
100001257	400	33942	156040	Amino Acid	Alanine and Aspartate Metabolism	42	NAMED	HXFOXFJUNFFYMO-BYPYZUCNSA-N	OC([C@@H](NC(C)=O)CC(N)=O)=O	N-acetylasparagine	N-acetylasparagine	4033-40-3	90090	HMDB0006028		99715	Pos Early
100001258	400	34398	156101	Peptide	Dipeptide	819	NAMED	DKEXFJVMVGETOO-LURJTMIESA-N	OC([C@@H](NC(CN)=O)CC(C)C)=O	glycylleucine	glycylleucine	869-19-2	83812	HMDB0000759	C02155	92843	Pos Early
100001259	400	33944	156042	Amino Acid	Glutathione Metabolism	574	NAMED	QTQDDTSVRVWHMO-UHFFFAOYSA-N	O=C(NCC(O)=O)C(CSC)NC(CCC(N)C(O)=O)=O	S-methylglutathione	S-methylglutathione	2922-56-7	2841309		C11347	115260	Pos Early
100001262	400	33934	156033	Peptide	Gamma-glutamyl Amino Acid	641	NAMED	JPKNLFVGUZRHOB-YUMQZZPRSA-N	N[C@H](C(O)=O)CCCCNC(CC[C@@H](C(O)=O)N)=O	gamma-glutamyl-epsilon-lysine	gamma-glutamyl-epsilon-lysine	17105-15-6	5378717	HMDB0003869		7015685	Pos Early
100001263	402	33955	158599	Lipid	Lysophospholipid	2601	NAMED	ASWBNKHCZGQVJV-UHFFFAOYSA-N	O=P(OCC[N+](C)(C)C)([O-])OCC(O)COC(CCCCCCCCCCCCCCC)=O	1-palmitoyl-GPC (16:0)	1-palmitoyl-GPC (16:0)	17364-16-8	78064	HMDB0010382	C04102	86554	Pos Late
100001266	400	33953	156051	Amino Acid	Urea cycle; Arginine and Proline Metabolism	499	NAMED	SNEIUMQYRCDYCH-LURJTMIESA-N	O=C(O)[C@@H](NC(C)=O)CCCNC(N)=N	N-acetylarginine	N-acetylarginine	155-84-0	60752	HMDB0004620	C02562	67427	Pos Early
100001270	402	33952	158596	Lipid	Fatty Acid Metabolism (Acyl Carnitine, Long Chain Saturated)	1863	NAMED	PSHXNVGSVNEJBD-UHFFFAOYSA-N	O=C(CCCCCCCCCCCCC)OC(CC([O-])=O)C[N+](C)(C)C	myristoylcarnitine (C14)	myristoylcarnitine (C14)	18822-89-4	4932274	HMDB0005066		6426854	Pos Late
100001271	402	33961	158603	Lipid	Lysophospholipid	2612	NAMED	IHNKQIMGVNPMTC-RUZDIDTESA-N	O[C@H](COC(CCCCCCCCCCCCCCCCC)=O)COP(OCC[N+](C)(C)C)([O-])=O	1-stearoyl-GPC (18:0)	1-stearoyl-GPC (18:0)	19420-57-6	435389	HMDB0010384		497300	Pos Late
100001272	402	48258	160285	Lipid	Lysophospholipid	2614	NAMED	YAMUFBLWGFFICM-PTGWMXDISA-N	O[C@H](COC(CCCCCCC/C=C\CCCCCCCC)=O)COP(OCC[N+](C)(C)C)([O-])=O	1-oleoyl-GPC (18:1)	1-oleoyl-GPC (18:1)	19420-56-5	17240641	HMDB0002815	C03916	16081932	Pos Late
100001274	209	33939	126095	Amino Acid	Glycine, Serine and Threonine Metabolism	18	NAMED	PEDXUVCGOLSNLQ-UHFFFAOYSA-N	CC(O)C(C(O)=O)NC(C)=O	N-acetylthreonine	N-acetylthreonine	17093-74-2	3841173	HMDB0062557		152204	Neg
100001275	209	33945	126103	Peptide	Acetylated Peptides	1190	NAMED	UTYVDVLMYQPLQB-UHFFFAOYSA-N	OC(CNC(CC1=CC=CC=C1)=O)=O	phenylacetylglycine	phenylacetylglycine	500-98-1	61452	HMDB0000821	C05598	68144	Neg
100001276	209	33967	126125	Amino Acid	Leucine, Isoleucine and Valine Metabolism	387	NAMED	JDTWZSUNGHMMJM-MSZQBOFLSA-N	CC(N[C@H](C(O)=O)C(C)CC)=O	N-acetylisoleucine	N-acetylisoleucine	3077-46-1	2081100	HMDB0061684		306109	Neg
100001277	209	33972	126131	Lipid	Long Chain Monounsaturated Fatty Acid	1541	NAMED	BBOWBNGUEWHNQZ-KTKRTIGZSA-N	O=C(O)CCCCCCCC/C=C\CCCCCCCC	10-nonadecenoate (19:1n9)	10-nonadecenoate (19:1n9)	73033-09-7	4471938	HMDB0013622		5312513	Neg
100001278	209	33971	126129	Lipid	Long Chain Monounsaturated Fatty Acid	1532	NAMED	GDTXICBNEOEPAZ-FPLPWBNLSA-N	O=C(O)CCCCCCCC/C=C\CCCCCC	10-heptadecenoate (17:1n7)	10-heptadecenoate (17:1n7)	29743-97-3	4471860	HMDB0060038		5312435	Neg
100001293	400	33946	156044	Amino Acid	Histidine Metabolism	73	NAMED	KBOJOGQFRVVWBH-ZETCQYMHSA-N	OC([C@@H](NC(C)=O)CC1=CNC=N1)=O	N-acetylhistidine	N-acetylhistidine	39145-52-3	68142	HMDB0032055	C02997	75619	Pos Early
100001294	400	33949	156047	Peptide	Gamma-glutamyl Amino Acid	636	NAMED	ACIJGUBIMXQCMF-BYPYZUCNSA-N	O=C(O)[C@@H](N)CCC(NCC(O)=O)=O	gamma-glutamylglycine	gamma-glutamylglycine	1948-29-4	145071	HMDB0011667		100099	Pos Early
100001296	400	34384	156088	Xenobiotics	Food Component/Plant	5065	NAMED	CMUNUTVVOOHQPW-LURJTMIESA-N	C[N+]1(C)[C@H]([C@@]([O-])=O)CCC1	stachydrine	stachydrine	4136-37-2	103115	HMDB0004827	C10172	115244	Pos Early
100001300	305	46537	146562	Amino Acid	Leucine, Isoleucine and Valine Metabolism	424	NAMED	NGEWQZIDQIYUNV-UHFFFAOYSA-N	OC(C(O)=O)C(C)C	alpha-hydroxyisovalerate	alpha-hydroxyisovalerate	600-37-3	90190	HMDB0000407		99823	Polar
100001310	400	33013	155997	Cofactors and Vitamins	Nicotinate and Nicotinamide Metabolism	4308	NAMED	BUCXGWMZJBKEMD-UHFFFAOYSA-N	NC(C1=C[N+](C2C(C(C(C[O-])O2)O)O)=CC=C1)=O	nicotinamide riboside	nicotinamide riboside	1341-23-7		HMDB0000855	C03150	439924	Pos Early
100001311	400	34592	156127	Amino Acid	Glutathione Metabolism	584	NAMED	JCMUOFQHZLPHQP-UHFFFAOYSA-N	O=C(NC(CC)C(NCC(O)=O)=O)CCC(C(O)=O)N	ophthalmate	ophthalmate	495-27-2	7993181	HMDB0005765		7018721	Pos Early
100001313	400	44872	157084	Peptide	Gamma-glutamyl Amino Acid	642	NAMED	RQNSKRXMANOPQY-BQBZGAKWSA-N	O=C(O)[C@H](CCSC)NC(CC[C@@H](C(O)=O)N)=O	gamma-glutamylmethionine	gamma-glutamylmethionine	17663-87-5	5373147	HMDB0029155		7009567	Pos Early
100001314	400	33364	156009	Peptide	Gamma-glutamyl Amino Acid	644	NAMED	GWNXFCYUJXASDX-JUZNGCLZSA-N	CC(O)[C@@H](C(O)=O)NC(CC[C@@H](C(O)=O)N)=O	gamma-glutamylthreonine	gamma-glutamylthreonine	5652-48-2	21403107	HMDB0029159		76078708	Pos Early
100001315	209	36103	143727	Xenobiotics	Benzoate Metabolism	4553	NAMED	WGNAKZGUSRVWRH-UHFFFAOYSA-N	O=S(OC1=CC=C(C)C=C1)(O)=O	p-cresol sulfate	p-cresol sulfate	3233-57-7	3806480	HMDB0011635		4615423	Neg
100001320	305	42420	148204	Carbohydrate	Aminosugar Metabolism	1432	NAMED	JPIJQSOTBSSVTP-PWNYCUMCSA-N	OC[C@@H](O)[C@@H](O)C(O)=O	erythronate*	erythronate*	88759-55-1	2061231	HMDB0000613		2781043	Polar
100001335	209	33587	143715	Lipid	Long Chain Monounsaturated Fatty Acid	1544	NAMED	BITHHVVYSMSWAG-KTKRTIGZSA-N	O=C(O)CCCCCCCCC/C=C\CCCCCCCC	eicosenoate (20:1)	eicosenoate (20:1n9 or 1n11)		4445895	HMDB0002231,HMDB0062436	C16526	5282768,5282769,94159	Neg
100001337	209	34035	143703	Lipid	Long Chain Polyunsaturated Fatty Acid (n3 and n6)	1570	NAMED	DTOSIQBPPRVQHS-PDBXOOCHSA-N	O=C(O)CCCCCCC/C=C\C/C=C\C/C=C\CC	linolenate [alpha or gamma; (18:3n3 or 6)]	linolenate (18:3n3 or 3n6)		4444437	HMDB0003073,HMDB0001388	C06426,C06427	5280933,5280934	Neg
100001359	209	46173	144239	Energy	TCA Cycle	1442	NAMED			aconitate [cis or trans]	aconitate [cis or trans]			HMDB0000958,HMDB000072	C004174,C02341	444212,643757	Neg
100001386	402	41754	159409	Cofactors and Vitamins	Hemoglobin and Porphyrin Metabolism	4408	NAMED	GGIDWJQWCUJYRY-UHFFFAOYSA-K	CC1=C(CCC(O)=O)C(/C=C(C(CCC([O-])=O)=C/2C)\[N-]C2=C/C3=N/C(C(C=C)=C3C)=C\4)=N/C1=C\C(N([Fe+2])C4=C5C)=C5C=C	heme	heme	14875-96-8		HMDB0003178	C00032	26945	Pos Late
100001391	402	34409	158657	Lipid	Fatty Acid Metabolism (Acyl Carnitine, Long Chain Saturated)	1867	NAMED	FNPHNLNTJNMAEE-HSZRJFAPSA-N	[O-]C(C[C@@H](OC(CCCCCCCCCCCCCCCCC)=O)C[N+](C)(C)C)=O	stearoylcarnitine (C18)	stearoylcarnitine (C18)	18822-91-8	21233653	HMDB0000848		3006797	Pos Late
100001392	402	34534	158670	Lipid	Fatty Acid Metabolism (Acyl Carnitine, Medium Chain)	1862	NAMED	FUJLYHJROOYKRA-UHFFFAOYSA-N	[O-]C(CC(C[N+](C)(C)C)OC(CCCCCCCCCCC)=O)=O	laurylcarnitine (C12)	laurylcarnitine (C12)	25518-54-1	8602997	HMDB000225		168381	Pos Late
100001393	400	34407	156109	Amino Acid	Leucine, Isoleucine and Valine Metabolism	354	NAMED	IGQBPDJNUXPEMT-UHFFFAOYSA-N	[O-]C(CC(C[N+](C)(C)C)OC(CC(C)C)=O)=O	isovalerylcarnitine (C5)	isovalerylcarnitine (C5)	31023-24-2	4932271	HMDB0000688	C20826	169235	Pos Early
100001395	402	34419	158662	Lipid	Lysophospholipid	2617	NAMED	SPJFYYJXNPEZDW-UTJQPWESSA-N	O=P(OCC(O)COC(CCCCCCC/C=C\C/C=C\CCCCC)=O)([O-])OCC[N+](C)(C)C	1-linoleoyl-GPC (18:2)	1-linoleoyl-GPC (18:2)		10160888	HMDB0010386	C04100	11988421	Pos Late
100001407	305	34410	146954	Lipid	Phospholipid Metabolism	2240	NAMED	WVIMUEUQJFPNDK-UHFFFAOYSA-N	OC1C(N(C=CC(N)=N2)C2=O)OC(COP(OP(OCCN)(O)=O)(O)=O)C1O	cytidine-5'-diphosphoethanolamine	CDP-ethanolamine	72842-05-8	287	HMDB0001564	C00570	123727	Polar
100001408	209	34383	126898	Lipid	Monoacylglycerol	2868	NAMED	TVIMZSOUQXNWHO-UHFFFAOYSA-N	O=C(CCCCCCCCCCCCC)OC(CO)CO	2-myristoylglycerol (14:0)	2-myristoylglycerol (14:0)	27214-38-6	121585	HMDB0011530		137938	Neg
100001409	400	48351	179271	Nucleotide	Purine Metabolism, (Hypo)Xanthine/Inosine containing	4127	NAMED	WJNGQIYEQLPJMN-UHFFFAOYSA-N	OC(C1O)C(OC1CO)N(C=N2)C(N=CN3C)=C2C3=O	N1-methylinosine	N1-methylinosine	20245-33-4	513976	HMDB0002721		650095	Pos Early
100001412	400	35137	156155	Nucleotide	Purine Metabolism, Guanine containing	4193	NAMED	RSPURTUNRHNVGF-IOSLPCCCSA-N	O=C1C(N=CN2[C@@]3([H])[C@@](O)([H])[C@@](O)([H])[C@](CO)([H])O3)=C2N=C(N(C)C)N1	N2,N2-dimethylguanosine	N2,N2-dimethylguanosine	2140-67-2	83878	HMDB0004824		135501639	Pos Early
100001415	209	35157	126974	Nucleotide	Purine Metabolism, Adenine containing	4165	NAMED	UNUYMBPXEFMLNW-HZPYULPISA-N	OC(C)C(C(O)=O)NC(NC1=NC=NC2=C1N=CN2[C@@H]3O[C@H](CO)[C@@H](O)[C@H]3O)=O	N6-carbamoylthreonyladenosine	N6-carbamoylthreonyladenosine	24719-82-2	141829	HMDB0041623		161466	Neg
100001416	305	35172	147813	Nucleotide	Pyrimidine Metabolism, Orotate containing	4210	NAMED	FKCRAVPPBFWEJD-XVFCMESISA-N	O=C(C=C(C(O)=O)N1[C@H]2[C@H](O)[C@H](O)[C@@H](CO)O2)NC1=O	orotidine	orotidine	314-50-1	83729	HMDB0000788		92751	Polar
100001418	209	35117	152802	Amino Acid	Methionine, Cysteine, SAM and Taurine Metabolism	479	NAMED	JKLRIMRKZBSSED-UHFFFAOYSA-N	N=C(NCCS(O)(=O)=O)N	taurocyamine	taurocyamine	543-18-0	61635	HMDB0003584	C01959	68340	Neg
100001425	209	61833	218435	Nucleotide	Pyrimidine Metabolism, Uracil containing	4223	NAMED	ZPTBLXKRQACLCR-XVFCMESISA-N	OC[C@H]1O[C@@H](N2CCC(NC2=O)=O)[C@@H]([C@@H]1O)O	5,6-dihydrouridine	5,6-dihydrouridine	5627-05-4	85115	HMDB0000497		94312	Neg
100001426	209	62924	220780	Nucleotide	Pyrimidine Metabolism, Uracil containing	4245	NAMED	YXNIEZJFCGTDKV-UHFFFAOYSA-N	OCC1C(O)C(O)C(N2C=CC(N(CCC(C(O)=O)N)C2=O)=O)O1	3-(3-amino-3-carboxypropyl)uridine*	3-(3-amino-3-carboxypropyl)uridine*	52745-94-5	149669			171198	Neg
100001433	209	34397	126918	Lipid	Monoacylglycerol	2863	NAMED	DCPCOKIYJYGMDN-DOFZRALJSA-N	O=C(CCC/C=C\C/C=C\C/C=C\C/C=C\CCCCC)OCC(O)CO	1-arachidonylglycerol (20:4)	1-arachidonylglycerol (20:4)	35474-99-8	4445452	HMDB11578	C13857	16019980,5282281	Neg
100001437	400	35159	161190	Amino Acid	Glutathione Metabolism	573	NAMED	BNRXZEPOHPEEAS-UHFFFAOYSA-N	NC(C(O)=O)CCC(NC(CSSCC(N)C(O)=O)C(NCC(O)=O)=O)=O	cysteine-glutathione disulfide	cysteine-glutathione disulfide	13081-14-6	3455404	HMDB0000656	R00900	3080690	Pos Early
100001446	209	35136	128207	Nucleotide	Pyrimidine Metabolism, Uracil containing	4225	NAMED	DWRXFEITVBNRMK-JXOAFFINSA-N	O[C@@H]1[C@H](O)[C@@H](CO)O[C@H]1N(C=C2C)C(NC2=O)=O	5-methyluridine (ribothymidine)	5-methyluridine (ribothymidine)	1463-10-1	393058	HMDB0000884		445408	Neg
100001456	209	35114	126958	Nucleotide	Purine Metabolism, Guanine containing	4187	NAMED	FZWGECJQACGGTI-UHFFFAOYSA-N	O=C1C(N2C)=C(N=C2)N=C(N)N1	7-methylguanine	7-methylguanine	578-76-7	10883	HMDB0000897	C02242	135398679	Neg
100001461	402	42398	159466	Lipid	Lysophospholipid	2670	NAMED	BBYWOYAFBUOUFP-JOCHJYFZSA-N	O=P(OCC[NH3+])([O-])OC[C@H](O)COC(CCCCCCCCCCCCCCCCC)=O	1-stearoyl-GPE (18:0)	1-stearoyl-GPE (18:0)	69747-55-3	7826018	HMDB0011130		9547068	Pos Late
100001462	209	34437	126952	Lipid	Lysophospholipid	2712	NAMED	HFJVKBVEKQHVTO-OZAIVSQSSA-N	O=P(OCC(O)CO)(O)OC[C@H](O)COC(CCCCCCCCCCCCCCCCC)=O	1-stearoyl-GPG (18:0)	1-stearoyl-GPG (18:0)		21403138				Neg
100001466	400	35132	156151	Nucleotide	Pyrimidine Metabolism, Cytidine containing	4255	NAMED	RDPUKVRQKWBSPK-ZOQUXTDFSA-N	O[C@]([C@@]1(O)[H])([C@](O[C@](CO)1[H])([H])N2C=CC(N(C)C2=O)=N)[H]	3-methylcytidine	3-methylcytidine	21028-20-6	9164190	HMDB0240577		14237477	Pos Early
100001468	209	40469	143005	Cofactors and Vitamins	Nicotinate and Nicotinamide Metabolism	4325	NAMED	JLQSXXWTCJPCBC-UHFFFAOYSA-N	O=C(C1=C([H])N(C(C([H])=C1[H])=O)C([H])([H])[H])N([H])[H]	N1-methyl-2-pyridone-5-carboxamide	N1-methyl-2-pyridone-5-carboxamide	701-44-0	62899	HMDB0004193	C05842	69698	Neg
100001469	400	57584	211562	Cofactors and Vitamins	Nicotinate and Nicotinamide Metabolism	4326	NAMED	KTLRWTOPTKGYQY-UHFFFAOYSA-N	O=C(C(C1=O)=CN(C=C1)C)N	N1-methyl-4-pyridone-3-carboxamide	N1-methyl-4-pyridone-3-carboxamide	769-49-3	389671	HMDB0004194	C05843	440810	Pos Early
100001481	209	35153	128209	Lipid	Monoacylglycerol	2867	NAMED	JWPHORDRFVRZPP-KUBAVDMBSA-N	O=C(OCC(O)CO)CC/C=C\C/C=C\C/C=C\C/C=C\C/C=C\C/C=C\CC	1-docosahexaenoylglycerol (22:6)	1-docosahexaenoylglycerol (22:6)		10477810	HMDB0011587		53480995	Neg
100001485	209	34457	144316	Peptide	Gamma-glutamyl Amino Acid	638	NAMED	SNCKGJWJABDZHI-SIPWABPFSA-N	CCC(C)[C@@H](C(O)=O)NC(CC[C@@H](C(O)=O)N)=O	gamma-glutamylisoleucine*	gamma-glutamylisoleucine*		21403145	HMDB0011170		22885096	Neg
100001491	400	37123	156335	Carbohydrate	Aminosugar Metabolism	1435	NAMED	FDJKUWYYUZCUJX-UHFFFAOYSA-N	OC(C1(O)OC(C(NC(CO)=O)C(C1)O)C(C(CO)O)O)=O	N-glycolylneuraminate	N-glycolylneuraminate	1113-83-3	3794850	HMDB0000833	C03410	123802	Pos Early
100001495	400	57555	211534	Cofactors and Vitamins	Pantothenate and CoA Metabolism	4339	NAMED	ZNXZGRMVNNHPCA-VIFPVBQESA-N	O=C(NCCC(NCCS)=O)[C@H](O)C(C)(C)CO	pantetheine	pantetheine	496-65-1	388453	HMDB0003426	C00831	439322	Pos Early
100001498	305	57615	212172	Carbohydrate	Fructose, Mannose and Galactose Metabolism	1365	NAMED	VFRROHXSMXFLSN-KCDKBNATSA-N	OP(OC[C@@H](O)[C@H](O)[C@H](O)[C@H](C=O)O)(O)=O	galactose 6-phosphate	galactose 6-phosphate	6665-00-5	2299195		C01113	439404,3034794	Polar
100001501	402	35160	158710	Lipid	Fatty Acid Metabolism (Acyl Carnitine, Monounsaturated)	1887	NAMED	IPOLTUVFXFHAHI-WHIOSMTNSA-N	[O-]C(C[C@@H](OC(CCCCCCC/C=C\CCCCCCCC)=O)C[N+](C)(C)C)=O	oleoylcarnitine (C18:1)	oleoylcarnitine (C18:1)	38677-66-6	21403150	HMDB0005065		6441392	Pos Late
100001506	400	35129	156148	Cofactors and Vitamins	Tetrahydrobiopterin Metabolism	4392	NAMED	ZHQJVZLJDXWFFX-UHFFFAOYSA-N	O=C1C(C(NC2)=NC(N)=N1)=NC2C(O)C(O)C	dihydrobiopterin	dihydrobiopterin	6779-87-9	1808	HMDB0000038	C00268	135402011	Pos Early
100001509	400	45095	157090	Amino Acid	Leucine, Isoleucine and Valine Metabolism	397	NAMED	IHCPDBBYTYJYIL-UHFFFAOYSA-N	CCC(C)C(OC(CC([O-])=O)C[N+](C)(C)C)=O	2-methylbutyrylcarnitine (C5)	2-methylbutyrylcarnitine (C5)	31023-25-3	4932320	HMDB0000378		6426901	Pos Early
100001510	209	32553	143728	Amino Acid	Tyrosine Metabolism	190	NAMED	CTYRPMDGLDAWRQ-UHFFFAOYSA-N	OS(OC1=CC=CC=C1)(=O)=O	phenol sulfate	phenol sulfate	937-34-8	67018	HMDB0060015	C02180	74426	Neg
100001511	402	33230	158553	Lipid	Lysophospholipid	2603	NAMED	LFUDDCMNKWEORN-KHPPLWFESA-N	O=P(OCC[N+](C)(C)C)([O-])OCC(O)COC(CCCCCCC/C=C\CCCCCC)=O	1-palmitoleoyl-GPC (16:1)*	1-palmitoleoyl-GPC* (16:1)*		21403152	HMDB0010383		24779461	Pos Late
100001526	400	37059	156288	Lipid	Fatty Acid Synthesis	1472	NAMED	ZGNBLKBZJBJFDG-UHFFFAOYSA-N	O=C(CC(O)=O)OC(CC([O-])=O)C[N+](C)(C)C	malonylcarnitine	malonylcarnitine	853728-01-5	21403153	HMDB0002095		22833583	Pos Early
100001540	400	46225	157124	Partially Characterized Molecules	Partially Characterized Molecules	6454	NAMED	NPWMTBZSRRLQNJ-UHFFFAOYSA-N	O=C(CCC1N)NC1=O	glutamine_degradant*	glutamine_degradant*	2353-44-8					Pos Early
100001541	209	36746	128281	Amino Acid	Leucine, Isoleucine and Valine Metabolism	395	NAMED	RILPIWOPNGRASR-UHFFFAOYSA-N	O=C(C(C(CC)C)O)O	2-hydroxy-3-methylvalerate	2-hydroxy-3-methylvalerate	488-15-3	144317	HMDB0000317		164623	Neg
100001550	400	33009	155996	Xenobiotics	Food Component/Plant	4934	NAMED	XULZWQRXYTVUTE-ZETCQYMHSA-N	C[N+]1(C)[C@@H](CCCC1)[C@]([O-])=O	homostachydrine*	homostachydrine*	1195-94-4	390180	HMDB0033433	C08283	441447	Pos Early
100001551	209	34061	142526	Lipid	Lysophospholipid	2636	NAMED	LAXQYRRMGGEGOH-JXRLJXCWSA-N	C[N+](C)(C)CCOP(OC[C@@](O)([H])COC(CCC\C=C/C\C=C/C/C=C\C/C=C\CCCCC)=O)([O-])=O	1-arachidonoyl-GPC (20:4n6)*	1-arachidonoyl-GPC* (20:4)*		21403155	HMDB0010395	C05208	24779476	Neg
100001562	209	35253	126137	Lipid	Lysophospholipid	2602	NAMED	NEGQHKSYEYVFTD-HSZRJFAPSA-N	OC[C@](OC(CCCCCCCCCCCCCCC)=O)([H])COP(OCC[N+](C)(C)C)([O-])=O	2-palmitoyl-GPC (16:0)*	2-palmitoyl-GPC* (16:0)*		21403165	HMDB0061702		15061532	Neg
100001567	402	35631	158748	Lipid	Lysophospholipid	2663	NAMED	YVYMBNSKXOXSKW-HXUWFJFHSA-N	O=P(OCC[NH3+])([O-])OC[C@H](O)COC(CCCCCCCCCCCCCCC)=O	1-palmitoyl-GPE (16:0)	1-palmitoyl-GPE (16:0)	53862-35-4	7826019	HMDB0011503		9547069	Pos Late
100001569	402	35628	158745	Lipid	Lysophospholipid	2672	NAMED	PYVRVRFVLRNJLY-MZMPXXGTSA-N	O=P(OCC[NH3+])([O-])OC[C@H](O)COC(CCCCCCC\C=C/CCCCCCCC)=O	1-oleoyl-GPE (18:1)	1-oleoyl-GPE (18:1)	89576-29-4	7826021	HMDB0011506		9547071	Pos Late
100001570	209	32635	142533	Lipid	Lysophospholipid	2674	NAMED	DBHKHNGBVGWQJE-HZJYTTRNSA-N	O=P(OCC(O)COC(CCCCCCC/C=C\C/C=C\CCCCC)=O)(O)OCCN	1-linoleoyl-GPE (18:2)*	1-linoleoyl-GPE (18:2)*		21403170	HMDB0011507		52925130	Neg
100001571	209	35186	142521	Lipid	Lysophospholipid	2687	NAMED	ROPRRXYVXLDXQO-XSQXPFHXSA-N	NCCOP(OC[C@@](O)([H])COC(CCC\C=C/C\C=C/C/C=C\C/C=C\CCCCC)=O)(O)=O	1-arachidonoyl-GPE (20:4n6)*	1-arachidonoyl-GPE (20:4n6)*		21403171	HMDB0011517		42607465	Neg
100001580	209	37478	127695	Lipid	Long Chain Polyunsaturated Fatty Acid (n3 and n6)	1577	NAMED	AVKOENOBFIYBSA-WMPRHZDHSA-N	OC(CC/C=C\C/C=C\C/C=C\C/C=C\C/C=C\CCCCC)=O	docosapentaenoate (n6 DPA; 22:5n6)	docosapentaenoate (n6 DPA; 22:5n6)	25182-74-5	4945614	HMDB0001976	C16513	6441454	Neg
100001586	305	46957	148205	Cofactors and Vitamins	Ascorbate and Aldarate Metabolism	4358	NAMED	RGHNJXZEOKUKBD-NRXMZTRTSA-N	OC([C@H](O)[C@H](O)[C@H](O)[C@@H](O)CO)=O	gulonate*	gulonate*	20246-53-1	7969943	HMDB0003290	C00800	152304	Polar
100001593	400	44664	157075	Amino Acid	Lysine Metabolism	127	NAMED	NXJAXUYOQLTISD-UHFFFAOYSA-N	[O-]C(CC(C[N+](C)(C)C)OC(CCCC(O)=O)=O)=O	glutarylcarnitine (C5-DC)	glutarylcarnitine (C5-DC)	102636-82-8	21403175	HMDB0013130		71317118	Pos Early
100001594	400	35433	156184	Amino Acid	Leucine, Isoleucine and Valine Metabolism	364	NAMED	IGLHHSKNBDXCEY-UHFFFAOYSA-N	[O-]C(CC(C[N+](C)(C)C)OC(CC(O)(C)C)=O)=O	beta-hydroxyisovaleroylcarnitine	beta-hydroxyisovaleroylcarnitine	99159-87-2	21403176				Pos Early
100001597	400	35428	156182	Amino Acid	Leucine, Isoleucine and Valine Metabolism	400	NAMED	WURBQCVBQNMUQT-RMKNXTFCSA-N	[O-]C(CC(C[N+](C)(C)C)OC(/C(C)=C/C)=O)=O	tiglylcarnitine (C5:1-DC)	tiglyl carnitine (C5)	64191-86-2	17216200	HMDB0002366		22833596	Pos Early
100001605	209	35320	143730	Xenobiotics	Benzoate Metabolism	4499	NAMED	MZPWKJZDOCIALD-UHFFFAOYSA-N	O=S(OC1=C(O)C=CC=C1)(O)=O	catechol sulfate	catechol sulfate	4918-96-1	2341024	HMDB0059724		3083879	Neg
100001606	305	35324	238705	Lipid	Sterol	3194	NAMED	BHYOQNUELFTYRT-UHFFFAOYSA-N	CC1(C2C(C)CCCC(C)C)C(CC2)C(CC=C3C4(CCC(OS(=O)(O)=O)C3)C)C4CC1	cholesterol sulfate	cholesterol sulfate	2864-50-8	4371550	HMDB00653	C18043	65076	Polar
100001609	209	36776	128301	Lipid	Sterol	3207	NAMED	SATGKQGFUDXGAX-MYWFJNCASA-N	O=C(C(CCC[C@H]([C@H]1CC[C@H]2[C@H]3[C@@H]([C@]4(C)C(C[C@H]3O)=CC(CC4)=O)CC[C@@]21C)C)C)O	7alpha-hydroxy-3-oxo-4-cholestenoate (7-Hoca)	7-HOCA	115538-85-7	2338765	HMDB0012458	C17337	3081085	Neg
100001612	400	35665	156223	Amino Acid	Glutamate Metabolism	55	NAMED	OPVPGKGADVGKTG-UHFFFAOYSA-N	CC(NC(C(NC(CCC(O)=O)C(O)=O)=O)CC(O)=O)=O	N-acetyl-aspartyl-glutamate (NAAG)	N-acetyl-aspartyl-glutamate (NAAG)	3106-85-2	5065	HMDB0001067	C12270	188803	Pos Early
100001618	209	35625	128233	Lipid	Monoacylglycerol	2849	NAMED	DCBSHORRWZKAKO-UHFFFAOYSA-N	O=C(CCCCCCCCCCCCC)OCC(O)CO	1-myristoylglycerol (14:0)	1-myristoylglycerol (14:0)	75685-84-6	71382	HMDB0011561	C01885	10957631	Neg
100001619	305	48857	160476	Lipid	Glycerolipid Metabolism	2848	NAMED	LLCSXHMJULHSJN-UHFFFAOYSA-N	OC(CO)COP(O)(OCC(CO)O)=O	glycerophosphoglycerol	glycerophosphoglycerol		388990	HMDB0240316	C03274	54575349	Polar
100001620	305	37455	146982	Lipid	Phospholipid Metabolism	2241	NAMED	JZNWSCPGTDBMEW-UHFFFAOYSA-N	O=P(OCCN)(O)OCC(CO)O	glycerophosphoethanolamine	glycerophosphoethanolamine	33049-08-0	110410	HMDB0000114	C01233	123874	Polar
100001621	305	47155	148603	Lipid	Phospholipid Metabolism	2243	NAMED	BMVUIWJCUQSHLZ-GFSNQTMESA-N	[H]C(C(O)(C(O)([C@](O)1[H])[H])[H])([C@@](OP(O)(OC[C@@]([H])(CO)O)=O)([C@]1(O)[H])[H])O	glycerophosphoinositol*	glycerophosphoinositol*	16824-65-0				167572	Polar
100001628	209	35649	128257	Carbohydrate	Pentose Phosphate Pathway	1257	NAMED	JDTUMPKOJBQPKX-UHFFFAOYSA-N	OP(OCC(C(C(C(C(CO)=O)O)O)O)O)(O)=O	sedoheptulose-7-phosphate	sedoheptulose-7-phosphate	2646-35-7	596	HMDB0001068	C05382	616	Neg
100001654	209	34214	142524	Lipid	Lysophospholipid	2732	NAMED	LXUGKKVCSTYZFK-OSKOXSHBSA-N	[H]C(C(O)(C(O)([C@](O)1[H])[H])[H])([C@@](OP(O)(OC[C@@]([H])(COC(CCC/C=C\C/C=C\C/C=C\C/C=C\CCCCC)=O)O)=O)([C@]1(O)[H])[H])O	1-arachidonoyl-GPI (20:4)*	1-arachidonoyl-GPI* (20:4)*			HMDB0061690		121596217	Neg
100001655	209	35305	146820	Lipid	Lysophospholipid	2718	NAMED	UOXRPRZMAROFPH-AQFLIPHUSA-N	[H]C(C(O)(C(O)([C@](O)1[H])[H])[H])([C@@](OP(O)(OC[C@@]([H])(COC(CCCCCCCCCCCCCCC)=O)O)=O)([C@]1(O)[H])[H])O	1-palmitoyl-GPI (16:0)	1-palmitoyl-GPI* (16:0)			HMDB0061695		71296207	Neg
100001662	400	36747	156251	Lipid	Carnitine Metabolism	1932	NAMED	JHPNVNIEXXLNTR-UHFFFAOYSA-N	C[N+](C)(C)CCCC([O-])=O	deoxycarnitine	deoxycarnitine	6249-56-5	705	HMDB0001161	C01181	22620	Pos Early
100001664	209	48130	151119	Nucleotide	Purine Metabolism, Adenine containing	4175	NAMED	VKGZCEJTCKHMRL-UHFFFAOYSA-N	OCC(O1)C(O)C(O)C1N2C=NC3=C(NC(CC(O)=O)C(O)=O)N=CN=C32	N6-succinyladenosine	N6-succinyladenosine	4542-23-8		HMDB0000912		165243	Neg
100001694	209	36815	128305	Nucleotide	Purine Metabolism, Adenine containing	4142	NAMED	QDFHPFSBQFLLSW-KQYNXXCUSA-N	NC1=NC=NC2=C1N=CN2[C@@]3([H])[C@@](OP(O)(O)=O)([H])[C@@](O)([H])[C@](CO)([H])O3	adenosine 2'-monophosphate (2'-AMP)	2'-AMP	130-49-4		HMDB0011617	C00946	94136	Neg
100001734	209	36752	128287	Amino Acid	Lysine Metabolism	107	NAMED	DTERQYGMUDWYAZ-ZETCQYMHSA-N	N[C@@H](CCCCNC(C)=O)C(O)=O	N6-acetyllysine	N6-acetyllysine	692-04-6	83801	HMDB0000206	C02727	92832	Neg
100001739	209	35718	143707	Lipid	Long Chain Polyunsaturated Fatty Acid (n3 and n6)	1573	NAMED	AHANXAKGNAKFSK-PDBXOOCHSA-N	CC\C=C/C\C=C/C\C=C/CCCCCCCCCC(O)=O	dihomo-linolenate (20:3n3 or n6)	dihomolinolenate (20:3n3 or 3n6)	17046-59-2	4471954	HMDB0002925	C03242	5280581	Neg
100001740	305	46142	146560	Carbohydrate	Fructose, Mannose and Galactose Metabolism	1352	NAMED	FBPFZTCFMRRESA-UHFFFAOYSA-N	OCC(O)C(O)C(O)C(O)CO	mannitol/sorbitol	mannitol/sorbitol		440	HMDB0000247,HMDB0000765	C00392,C00794	5780,6251	Polar
100001768	400	36713	156246	Carbohydrate	Advanced Glycation End-product	1436	NAMED	NUXSIDPKKIEIMI-UHFFFAOYSA-N	OC(CNCCCCC(C(O)=O)N)=O	N6-carboxymethyllysine	N6-carboxymethyllysine	5746-04-3	11217184	HMDB0240347		123800	Pos Early
100001777	209	36602	146821	Lipid	Lysophospholipid	2724	NAMED	UGDOFRYHDCDVHD-JCASDCETSA-N	[H]C(C(O)(C(O)([C@](O)1[H])[H])[H])([C@@](OP(O)(OC[C@@]([H])(COC(CCCCCCC/C=C\CCCCCCCC)=O)O)=O)([C@]1(O)[H])[H])O	1-oleoyl-GPI (18:1)	1-oleoyl-GPI (18:1)			HMDB0061693		86289645	Neg
100001778	209	36594	146822	Lipid	Lysophospholipid	2726	NAMED	SAHCQBPGXQFTRA-WNOZMNFTSA-N	[H]C(C(O)(C(O)([C@](O)1[H])[H])[H])([C@@](OP(O)(OC[C@@]([H])(COC(CCCCCCC/C=C\C/C=C\CCCCC)=O)O)=O)([C@]1(O)[H])[H])O	1-linoleoyl-GPI (18:2)*	1-linoleoyl-GPI* (18:2)*			HMDB0240597		11124828	Neg
100001805	400	37070	156293	Nucleotide	Purine and Pyrimidine Metabolism	4285	NAMED	CAAULPUQFIIOTL-UHFFFAOYSA-N	O=P(O)(O)OC	methylphosphate	methylphosphate	7023-27-0	12578	HMDB61711		13130	Pos Early
100001810	400	36808	156271	Amino Acid	Urea cycle; Arginine and Proline Metabolism	498	NAMED	YDGMGEXADBMOMJ-LURJTMIESA-N	N[C@@H](CCCNC(N(C)C)=N)C(O)=O	dimethylarginine (SDMA + ADMA)	dimethylarginine (ADMA + SDMA)	102783-24-4	110375	HMDB0003334,HMDB0001539	C21189,C03626	123831,169148	Pos Early
100001851	400	37076	156298	Amino Acid	Glycine, Serine and Threonine Metabolism	11	NAMED	JJIHLJJYMXLCOY-BYPYZUCNSA-N	OC[C@@H](C(O)=O)NC(C)=O	N-acetylserine	N-acetylserine	97-14-3	58744	HMDB0002931		65249	Pos Early
100001856	402	42448	164202	Lipid	Phosphatidylethanolamine (PE)	2426	NAMED	JQKOHRZNEOQNJE-AYBNWLFXSA-N	O=C(CCCCCCC/C=C/CCCCCCCC)O[C@@H](COP(OCCN)(O)=O)COC(CCCCCCCCCCCCCCCCC)=O	1-stearoyl-2-oleoyl-GPE (18:0/18:1)	1-stearoyl-2-oleoyl-GPE (18:0/18:1)			HMDB0008993		9546742	Pos Late
100001859	305	37112	145854	Lipid	Inositol Metabolism	2203	NAMED	CDAISMWEOUEBRE-LKPKBOIGSA-N	O[C@@H]1[C@@H](O)[C@H](O)[C@@H](O)[C@@H](O)[C@@H]1O	chiro-inositol	chiro-inositol	643-12-9	10254647	HMDB0240209	C19891		Polar
100001866	402	52623	210929	Lipid	Phosphatidylglycerol (PG)	2528	NAMED	ZEFGRNLJASLRBZ-GXFQOPFSSA-N	O=P(OCC(O)CO)(O)OC[C@H](OC(CCCCCCC/C=C\CCCCCCCC)=O)COC(CCCCCCCCCCCCCCCCC)=O	1-stearoyl-2-oleoyl-GPG (18:0/18:1)	1-stearoyl-2-oleoyl-GPG (18:0/18:1)	322647-48-3		HMDB0010604		24779551	Pos Late
100001869	402	42450	164205	Lipid	Phosphatidylcholine (PC)	2334	NAMED	PSVRFUPOQYJOOZ-QNPWAGBNSA-N	C[N+](C)(CCOP([O-])(OC[C@@]([H])(COC(CCCCCCCCCCCCCCCCC)=O)OC(CCC/C=C\C/C=C\C/C=C\C/C=C\CCCCC)=O)=O)C	1-stearoyl-2-arachidonoyl-GPC (18:0/20:4)	1-stearoyl-2-arachidonoyl-GPC (18:0/20:4)	35418-59-8	17347139	HMDB0008048		16219824	Pos Late
100001872	402	52235	164206	Lipid	Phosphatidylserine (PS)	2509	NAMED	SVOUGFFDROZBJI-DNALCEECSA-N	O=C(CCCCCCCCCCCCCCCCC)OC[C@]([H])(COP(O)(OC[C@]([NH3+])(C([O-])=O)[H])=O)OC(CCC/C=C\C/C=C\C/C=C\C/C=C\CCCCC)=O	1-stearoyl-2-arachidonoyl-GPS (18:0/20:4)	1-stearoyl-2-arachidonoyl-GPS (18:0/20:4)			HMDB0012383		24779545	Pos Late
100001876	402	52605	165336	Lipid	Sphingolipid Synthesis	3002	NAMED	YHEDRJPUIRMZMP-UHFFFAOYSA-N	OP(O)(OCC(C(CCCCCCCCCCCCCCC)O)N)=O	sphinganine-1-phosphate	sphinganine-1-phosphate	19794-97-9	505	HMDB0001383		520	Pos Late
100001880	305	52621	165361	Lipid	Glycosphingolipid Sulfates	3096	NAMED	ZZQWQNAZXFNSEP-YEWIENRVSA-N	OC(C([C@@H](O)[C@H]1CO)OS(=O)(O)=O)[C@@H](O1)OC[C@@]([H])([C@](O)(/C=C/CCCCCCCCCCCCC)[H])NC(CCCCCCCCCCCCC/C=C\CCCCCCCC)=O	3-sulfo-nervonoyl-galactosylceramide (d18:1/24:1)	3-sulfo-nervonoyl-galactosylceramide (d18:1/24:1)						Polar
100001882	402	52234	164199	Lipid	Hexosylceramides (HCER)	3059	NAMED	YMYQEDCYNANIPI-OQRGLTFYSA-N	OC1C(CO)OC(OC[C@H](NC(CCCCCCCCCCCCCCCCC)=O)[C@H](O)/C=C/CCCCCCCCCCCCC)C(O)C1O	glycosyl-N-stearoyl-sphingosine (d18:1/18:0)	glycosyl-N-stearoyl-sphingosine (d18:1/18:0)						Pos Late
100001948	400	37058	156287	Energy	TCA Cycle	1448	NAMED	HAEVNYBCYZZDFL-UHFFFAOYSA-N	[O-]C(CC(C[N+](C)(C)C)OC(CCC(O)=O)=O)=O	succinylcarnitine (C4-DC)	succinylcarnitine (C4-DC)	256928-74-2	28639166	HMDB0061717		71464481	Pos Early
100002070	400	37253	156347	Lipid	Fatty Acid, Dicarboxylate	1664	NAMED	HWXBTNAVRSUOJR-UHFFFAOYSA-N	O=C(O)CCC(O)C(O)=O	2-hydroxyglutarate	2-hydroxyglutarate	40951-21-1	42	HMDB0059655	C02630	43	Pos Early
100002078	400	37451	156376	Amino Acid	Tyrosine Metabolism	217	NAMED	MWZPENIJLUWBSY-UHFFFAOYSA-N	OC1=CC=C(CC(C(OC)=O)N)C=C1	O-methyltyrosine	O-methyltyrosine	1080-06-4	69406	HMDB0014903	D00762	441350,2723935	Pos Early
100002102	305	37432	147835	Nucleotide	Pyrimidine Metabolism, Uracil containing	4242	NAMED	LJLLAWRMBZNPMO-UHFFFAOYSA-N	CC(NCCC(O)=O)=O	N-acetyl-beta-alanine	N-acetyl-beta-alanine	3025-95-4	68881	HMDB0061880	C01073	76406	Polar
100002106	402	37529	164200	Lipid	Sphingomyelins	3120	NAMED	NBEADXWAAWCCDG-QDDWGVBQSA-N	O=C(CCCCCCC/C=C\CCCCCCCC)N[C@@](COP([O-])(OCC[N+](C)(C)C)=O)([C@](O)(/C=C/CCCCCCCCCCCCC)[H])[H]	sphingomyelin (d18:1/18:1, d18:2/18:0)	sphingomyelin (d18:1/18:1, d18:2/18:0)	108392-10-5	4947837	HMDB0012101		6443882	Pos Late
100002107	402	37506	164195	Lipid	Sphingomyelins	3104	NAMED	RWKUXQNLWDTSLO-GWQJGLRPSA-N	CCCCCCCCCCCCCCCC(N[C@@](COP([O-])(OCC[N+](C)(C)C)=O)([C@](O)(/C=C/CCCCCCCCCCCCC)[H])[H])=O	palmitoyl sphingomyelin (d18:1/16:0)	palmitoyl sphingomyelin (d18:1/16:0)	6254-89-3	8115562	HMDB0010169		9939941	Pos Late
100002137	209	37372	143751	Lipid	Eicosanoid	2136	NAMED	KGIJOOYOSFUGPC-XTDASVJISA-N	OC(CCCC(O)/C=C/C=C\C/C=C\C/C=C\CCCCC)=O	5-HETE	5-HETE	73307-52-5	8038582	HMDB0011134	C04805	5280733	Neg
100002154	400	37459	156384	Xenobiotics	Food Component/Plant	4894	NAMED	SSISHJJTAXXQAX-UHFFFAOYSA-N	S=C1NC(CC(C([O-])=O)[N+](C)(C)C)=CN1	ergothioneine	ergothioneine	58511-63-0	2297320	HMDB0003045	C05570	5351619	Pos Early
100002180	209	46896	148134	Carbohydrate	Glycolysis, Gluconeogenesis, and Pyruvate Metabolism	1230	NAMED	RNBGYGVWRKECFJ-UHFFFAOYSA-N	[H]C1(C([H])(C([H])(OC1(COP(O)(O)=O)O)COP(O)(O)=O)O)O	fructose 1,6-diphosphate/glucose 1,6-diphosphate/myo-inositol diphosphates	Isobar: hexose diphosphates			HMDB0001058,HMDB0003514	C01231,C00354,C05378	3934,124383956,10404962,718,4453,90658350,445557,82400	Neg
100002196	209	37752	145686	Lipid	Fatty Acid, Monohydroxy	2015	NAMED	HNICUWMFWZBIFP-IRQZEAMPSA-N	OC(CCCCCCC/C=C\C=C\[C@H](CCCCC)O)=O	13-HODE + 9-HODE	13-HODE + 9-HODE			HMDB0004670,HMDB0004667	C14767,C14762	5312830,5282945,1424,5282947,5282944	Neg
100002227	402	38125	164218	Lipid	Sterol	3220	NAMED	NYOXRYYXRWJDKP-UHFFFAOYSA-N	CC12C(CCC3C2CCC4(C)C3CCC4C(CCCC(C)C)C)=CC(CC1)=O	4-cholesten-3-one	4-cholesten-3-one	601-57-0	427	HMDB0000921	C00599	91477	Pos Late
100002254	402	38625	159084	Lipid	Endocannabinoid	2164	NAMED	OTGQIQQTPXJQRG-UHFFFAOYSA-N	OCCNC(CCCCCCCCCCCCCCCCC)=O	stearoyl ethanolamide	stearoyl ethanolamide	111-57-9	25958	HMDB0013078		27902	Pos Late
100002284	305	62950	220825	Lipid	Fatty Acid, Dihydroxy	2034	NAMED	LOUGYXZSURQALL-GBXIJSLDSA-N	C[C@@H](O)[C@H](O)C(O)=O	2S,3R-dihydroxybutyrate	2S,3R-dihydroxybutyrate	5057-93-2	9139682	HMDB0002453		10964471	Polar
100002285	305	62951	220826	Lipid	Fatty Acid, Dihydroxy	2037	NAMED	UFYGCFHQAXXBCF-UHFFFAOYSA-N	OCCC(O)C(O)=O	2,4-dihydroxybutyrate	2,4-dihydroxybutyrate	1518-62-3	167259	HMDB0000360		192742	Polar
100002356	209	38296	141846	Lipid	Fatty Acid, Branched	1649	NAMED	YETXGSGCWODRAA-UHFFFAOYSA-N	OC(CCCCCCCCCCCCCCCC(C)C)=O	(16 or 17)-methylstearate (a19:0 or i19:0)	(16 or 17)-methylstearate (a19:0 or i19:0)	2724-59-6	2340933	HMDB0037397		3083779	Neg
100002367	305	63109	221751	Lipid	Fatty Acid, Dihydroxy	2035	NAMED	LOUGYXZSURQALL-PWNYCUMCSA-N	OC([C@H](O)[C@H](O)C)=O	2R,3R-dihydroxybutyrate	2R,3R-dihydroxybutyrate	759-06-8	17215960	HMDB0000498		13120901	Polar
100002458	305	57747	213342	Amino Acid	Leucine, Isoleucine and Valine Metabolism	367	NAMED	WKRBKYFIJPGYQC-DUXPYHPUSA-N	OC(C/C(C)=C/C(O)=O)=O	3-methylglutaconate	3-methylglutaconate	5746-90-7	1267861	HMDB0000522		1551553	Polar
100002462	400	43582	208402	Amino Acid	Lysine Metabolism	120	NAMED	OWGKYELXGFKIHH-MYLOADSESA-N	O[C@@H]1[C@@H](O)[C@@H](O)[C@@H](CO)OC1OC(CCC(N)C(O)=O)CN	5-(galactosylhydroxy)-lysine	5-(galactosylhydroxy)-lysine	32448-36-5				66995551	Pos Early
100002500	400	43493	157017	Amino Acid	Histidine Metabolism	81	NAMED	NRXIKWMTVXPVEF-BYPYZUCNSA-N	OC([C@@H](NC=N)CCC(O)=O)=O	formiminoglutamate	formiminoglutamate	816-90-0	388370	HMDB0000854	C00439	439233	Pos Early
100002528	209	46960	148213	Xenobiotics	Chemical	6088	NAMED	QAOWNCQODCNURD-UHFFFAOYSA-N	OS(O)(=O)=O	sulfate*	sulfate*	14808-79-8	1086	HMDB01448	C00059	5152822	Neg
100002544	400	40499	156749	Amino Acid	Glutamate Metabolism	51	NAMED	HBDWQSHEVMSFGY-SCQFTWEKSA-N	OC(C(O)=O)C[C@@H](C(O)=O)N	4-hydroxyglutamate	4-hydroxyglutamate	2485-33-8	388936	HMDB0001344	C03079	439902	Pos Early
100002619	305	53237	179411	Carbohydrate	Pentose Metabolism	1288	NAMED	HSNZZMHEPUFJNZ-SHUUEZRQSA-N	OCC([C@@H](O)[C@H](O)[C@H](O)[C@H](O)CO)=O	sedoheptulose	sedoheptulose	3019-74-7	4573620	HMDB0003219	C02076	5459879	Polar
100002749	400	39592	156595	Amino Acid	Methionine, Cysteine, SAM and Taurine Metabolism	457	NAMED	IDIDJDIHTAOVLG-VKHMYHEASA-N	OC([C@H](CSC)N)=O	S-methylcysteine	S-methylcysteine	1187-84-4	22826	HMDB0002108		24417,7058174,88180	Pos Early
100002769	400	57461	211115	Amino Acid	Urea cycle; Arginine and Proline Metabolism	522	NAMED	BMFMQGXDDJALKQ-BYPYZUCNSA-N	N=C(N)NCCC[C@H](O)C(O)=O	argininate*	argininate*	157-07-3	140984	HMDB0003148		160437	Pos Early
100002773	402	39788	159190	Xenobiotics	Food Component/Plant	5057	NAMED	JVKYZPBMZPJNAJ-OQFNDJACSA-N	O[C@H](C1)CC[C@@]2(C)C1=CC[C@]3([H])[C@]2([H])CC[C@@]4(C)[C@@]3([H])C[C@@]5([H])[C@]4([H])[C@H](C)[C@]6([H])N5C[C@@H](C)CC6	solanidine	solanidine	80-78-4	59150	HMDB0003236	C06543	65727	Pos Late
100002784	400	55072	208196	Amino Acid	Urea cycle; Arginine and Proline Metabolism	491	NAMED	ARBHXJXXVVHMET-UHFFFAOYSA-N	OC(C(CCC/N=C(N)/N)=O)=O	2-oxoarginine*	2-oxoarginine*	3715-10-4	542	HMDB0004225	C03771	558	Pos Early
100002873	402	49617	161405	Lipid	Lysophospholipid	2650	NAMED	SKJMUADLQLZAGH-WJOKGBTCSA-N	CCCCCCCCCCCCCCCCCCCCCCCC(OC[C@H](COP([O-])(OCC[N+](C)(C)C)=O)O)=O	1-lignoceroyl-GPC (24:0)	1-lignoceroyl-GPC (24:0)	325171-59-3	24766539	HMDB0010405		24779481	Pos Late
100002910	400	62946	220814	Amino Acid	Histidine Metabolism	92	NAMED	UJCGYTCAMOHYCG-UHFFFAOYSA-N	O=C(O)CC1=CN=CN1C	1-methyl-5-imidazoleacetate	1-methyl-5-imidazoleacetate	4200-48-0	4954265	HMDB04988		6451814	Pos Early
100002957	305	46148	210928	Carbohydrate	Nucleotide Sugar	1392	NAMED	LFTYTUAZOPRMMI-HEXNZZLISA-N	O[C@]1([H])[C@@](O)([H])[C@](COP(O)(OP(O)(O[C@H]2[C@H](NC(C)=O)[C@@H](O)[C@H](O)C(CO)O2)=O)=O)([H])O[C@]1(N(C=C3)C(NC3=O)=O)[H]	UDP-N-acetylglucosamine/galactosamine	UDP-N-acetylglucosamine/galactosamine			HMDB0000304,HMDB0000290	C00203,C00043	44576,1167	Polar
100002990	402	46799	165354	Lipid	Diacylglycerol	2928	NAMED	GREDRAMJRDQWEJ-LTEAFHAISA-N	CCCCCCCC/C=C\CCCCCCCC(OCC(COC(CCCCCCC/C=C\C/C=C\CCCCC)=O)O)=O	oleoyl-linoleoyl-glycerol (18:1/18:2) [2]	oleoyl-linoleoyl-glycerol (18:1/18:2) [2]	104346-53-4	29788004	HMDB0007219		71433693	Pos Late
100003000	402	39270	163991	Lipid	Lysoplasmalogen	2835	NAMED	QYTPGOPLNFESQC-RLHAVTDZSA-N	O=P(OCC[NH3+])([O-])OC[C@H](O)CO/C=C/CCCCCCCCCCCCCC	1-(1-enyl-palmitoyl)-GPE (P-16:0)*	1-(1-enyl-palmitoyl)-GPE (P-16:0)*		10471193	HMDB0011152			Pos Late
100003001	402	39271	180976	Lipid	Lysoplasmalogen	2839	NAMED	KACDZDULGKPXHT-BIHRDVDLSA-N	O=P(OCC[NH3+])([O-])OC[C@H](O)CO/C=C/CCCCCCCCCCCCCCCC	1-(1-enyl-stearoyl)-GPE (P-18:0)*	1-(1-enyl-stearoyl)-GPE (P-18:0)*			HMDB0240598			Pos Late
100003119	209	39732	143757	Lipid	Endocannabinoid	2173	NAMED	KOGRJTUIKPMZEJ-KTKRTIGZSA-N	O=C(CCCCCCC/C=C\CCCCCCCC)NCCS(O)(=O)=O	N-oleoyltaurine	N-oleoyltaurine	52514-04-2	4941625			6437033	Neg
100003151	402	46223	159669	Lipid	Fatty Acid Metabolism (Acyl Carnitine, Polyunsaturated)	1892	NAMED	MJLXQSQYKZWZCB-DQFWFXSYSA-N	[O-]C(C[C@H](C[N+](C)(C)C)OC(CCCCCCC/C=C\C/C=C\CCCCC)=O)=O	linoleoylcarnitine (C18:2)*	linoleoylcarnitine (C18:2)*	36816-10-1	4952667	HMDB0006469		6450015	Pos Late
100003169	209	40008	141960	Peptide	Dipeptide	853	NAMED	UCGDDTHMMVWVMV-UHFFFAOYSA-N	O=C(C(C(CC)C)N)NCC(O)=O	isoleucylglycine	isoleucylglycine	868-28-0	303621	HMDB0028907		342532	Neg
100003183	400	48189	157731	Peptide	Dipeptide	1047	NAMED	JYOAXOMPIXKMKK-UHFFFAOYSA-N	O=C(C(CC(C)C)N)NC(CCC(N)=O)C(O)=O	leucylglutamine*	leucylglutamine*		3511125	HMDB0028927		4305457	Pos Early
100003185	400	40045	156684	Peptide	Dipeptide	872	NAMED	LESXFEZIFXFIQR-UHFFFAOYSA-N	O=C(C(CC(C)C)N)NCC(O)=O	leucylglycine	leucylglycine	686-50-0	71402	HMDB0028929		79070	Pos Early
100003239	209	39835	141954	Lipid	Endocannabinoid	2175	NAMED	LPDJCYFKKSLKRO-UHFFFAOYSA-N	O=C(NCCS(=O)(O)=O)CCCCCCCCCCCCCCC	N-palmitoyltaurine	N-palmitoyltaurine	83982-06-3	14435932			14504290	Neg
100003240	209	39730	143759	Lipid	Endocannabinoid	2174	NAMED	LMIJIHJZVURGQK-UHFFFAOYSA-N	O=C(CCCCCCCCCCCCCCCCC)NCCS(=O)(O)=O	N-stearoyltaurine	N-stearoyltaurine	63155-80-6	147194			168274	Neg
100003258	305	63990	232912	Cofactors and Vitamins	Ascorbate and Aldarate Metabolism	4353	NAMED	RMHBODZVODTFAH-UHFFFAOYSA-N	OC1=C(OC)C(C(C(CO)O)O1)=O	2-O-methylascorbic acid	2-O-methylascorbic acid	17860-87-6	90149	HMDB0240294		54726398	Polar
100003260	400	40007	161438	Amino Acid	Glutamate Metabolism	58	NAMED	SRGQUICKDUQCKO-UHFFFAOYSA-N	O=C(CCCNCCC(O)=O)O	carboxyethyl-GABA	carboxyethyl-GABA	4386-03-2	2474	HMDB0002201		2572	Pos Early
100003271	209	54923	208316	Amino Acid	Glutamate Metabolism	56	NAMED	GAQNUGISBQJMKO-UHFFFAOYSA-N	OC(CC(C(NC(CCC(O)=O)C(O)=O)=O)(CC(O)=O)O)=O	beta-citrylglutamate	beta-citrylglutamate	73590-26-8	19992713		C20775	189741	Neg
100003397	400	40406	156717	Lipid	Phospholipid Metabolism	2244	NAMED	UYPYRKYUKCHHIB-UHFFFAOYSA-N	C[N+](C)([O-])C	trimethylamine N-oxide	trimethylamine N-oxide	1184-78-7	1113	HMDB0000925	C01104	1145	Pos Early
100003415	400	62860	220638	Amino Acid	Lysine Metabolism	114	NAMED	PQNASZJZHFPQLE-LURJTMIESA-N	O=C([C@H](CCCCNC)N)O	N6-methyllysine	N6-methyllysine	1188-07-4	144469	HMDB0002038	C02728	164795	Pos Early
100003434	400	40730	156802	Amino Acid	Histidine Metabolism	80	NAMED	ZCKYOWGFRHAZIQ-UHFFFAOYSA-N	OC(CCC1=CN=CN1)=O	imidazole propionate	imidazole propionate	1074-59-5	63798	HMDB0002271		70630	Pos Early
100003588	400	41370	156809	Peptide	Dipeptide	926	NAMED	GLUBLISJVJFHQS-UHFFFAOYSA-N	O=C(CNC(C(CC1=CC=CC=C1)N)=O)O	phenylalanylglycine	phenylalanylglycine	721-90-4	88678	HMDB0028995		6992304	Pos Early
100003589	400	41374	156811	Peptide	Dipeptide	921	NAMED	MIDZLCFIAINOQN-WPRPVWTQSA-N	O=C([C@H](C)NC([C@H](CC1=CC=CC=C1)N)=O)O	phenylalanylalanine	phenylalanylalanine	3918-87-4	4589716	HMDB0028988		5488196	Pos Early
100003598	209	41375	143081	Peptide	Dipeptide	1016	NAMED	HPYDSVWYXXKHRD-UHFFFAOYSA-N	O=C(CNC(C(CC1=CC=C(C=C1)O)N)=O)O	tyrosylglycine	tyrosylglycine	673-05-5	227627	HMDB0029105		7021854	Neg
100003641	400	40475	156743	Peptide	Dipeptide	1034	NAMED	IOUPEELXVYPCPG-UHFFFAOYSA-N	O=C(C(C(C)C)N)NCC(O)=O	valylglycine	valylglycine	686-43-1	120256	HMDB0029127		136487	Pos Early
100003674	400	40703	156791	Peptide	Dipeptide	947	NAMED	RNKSNIBMTUYWSH-YFKPBYRVSA-N	O=[C@]([C@H]1NCCC1)NCC(O)=O	prolylglycine	prolylglycine	2578-57-6	4932143	HMDB0011178		6426709	Pos Early
100003695	305	62864	220652	Xenobiotics	Food Component/Plant	4960	NAMED	RGHNJXZEOKUKBD-MBMOQRBOSA-N	O=C([C@H]([C@H]([C@@H]([C@@H](CO)O)O)O)O)O	mannonate*	mannonate*	642-99-9	2496757			3246006	Polar
100003892	400	42002	156875	Amino Acid	Methionine, Cysteine, SAM and Taurine Metabolism	466	NAMED	DWPCPZJAHOETAG-IMJSIDKUSA-N	O=C([C@H](CSC[C@@H](C(O)=O)N)N)O	lanthionine	lanthionine	3183-08-2	88959			98504	Pos Early
100003901	209	41220	142786	Lipid	Lysophospholipid	2671	NAMED	KIHAGWUUUHJRMS-JOCHJYFZSA-N	OC[C@@H](OC(CCCCCCCCCCCCCCCCC)=O)COP(OCC[NH3+])([O-])=O	2-stearoyl-GPE (18:0)*	2-stearoyl-GPE (18:0)*		24769218	HMDB0011129		90658453,53480667	Neg
100003926	400	43264	156990	Lipid	Fatty Acid Metabolism (Acyl Carnitine, Hydroxy)	1920	NAMED	UEFRDQSMQXDWTO-UHFFFAOYSA-N	CC(CC(OC(C[N+](C)(C)C)CC([O-])=O)=O)O	(R)-3-hydroxybutyrylcarnitine	(R)-3-hydroxybutyrylcarnitine			HMDB0013127		53481617	Pos Early
100004046	209	43488	144001	Amino Acid	Histidine Metabolism	86	NAMED	BKAYIFDRRZZKNF-VIFPVBQESA-N	OC([C@H](CC1=CN=CN1)NC(CCNC(C)=O)=O)=O	N-acetylcarnosine	N-acetylcarnosine	56353-15-2	8079136	HMDB0012881		9903482	Neg
100004054	402	57512	211213	Lipid	Fatty Acid Metabolism (Acyl Carnitine, Long Chain Saturated)	1866	NAMED	DWSFAVOTORHAAL-UHFFFAOYSA-N	[O-]C(CC(C[N+](C)(C)C)OC(CCCCCCCCCCCCCCCC)=O)=O	margaroylcarnitine (C17)*	margaroylcarnitine (C17)*	106182-29-0	35015987	HMDB0006210		53477803	Pos Late
100004089	209	42489	144357	Lipid	Fatty Acid, Monohydroxy	1963	NAMED	GHPVDCPCKSNJDR-UHFFFAOYSA-N	OC(C(O)=O)CCCCCCCC	2-hydroxydecanoate	2-hydroxydecanoate	5393-81-7	20195	HMDB0094656		21488	Neg
100004227	402	43343	159548	Lipid	Fatty Acid, Amino	1756	NAMED	AKVBCGQVQXPRLD-UHFFFAOYSA-N	CCCCCCC(C(O)=O)N	2-aminooctanoate	2-aminooctanoate	644-90-6	62727	HMDB0000991		69522	Pos Late
100004251	305	42978	147238	Lipid	Fatty Acid, Dicarboxylate	1658	NAMED	OREAFAJWWJHCOT-UHFFFAOYSA-N	CC(C(O)=O)(C(O)=O)C	dimethylmalonic acid	dimethylmalonic acid	595-46-0	11195	HMDB0002001		11686	Polar
100004284	400	43424	157011	Xenobiotics	Chemical	6154	NAMED	HHVIBTZHLRERCL-UHFFFAOYSA-N	CS(C)(=O)=O	dimethyl sulfone	dimethyl sulfone	67-71-0	5978	HMDB0004983	C11142	6213	Pos Early
100004299	400	43255	156987	Amino Acid	Histidine Metabolism	76	NAMED	GVRCKHXHWSYDEF-UHFFFAOYSA-N	OC(C(CC1=CN(C)C=N1)NC(C)=O)=O	N-acetyl-1-methylhistidine*	N-acetyl-1-methylhistidine*			HMDB0240340		53859791	Pos Early
100004322	209	43266	143737	Xenobiotics	Food Component/Plant	5252	NAMED	VSTZVCJQGSLNLL-UHFFFAOYSA-N	NC1=CC=CC=C1OS(O)(=O)=O	2-aminophenol sulfate	2-aminophenol sulfate		158022	HMDB0061116		181670	Neg
100004327	402	45966	163989	Lipid	Lysophospholipid	2703	NAMED	ZPDQFUYPBVXUKS-KEKNWZKVSA-N	O=P(O)(OCC(O)COC(CCCCCCCCCCCCCCCCC)=O)OC[C@@H](C(O)=O)N	1-stearoyl-GPS (18:0)*	1-stearoyl-GPS (18:0)*		7826051	HMDB0061698		74819135	Pos Late
100004328	402	42463	164531	Lipid	Sphingomyelins	3114	NAMED	KYICBZWZQPCUMO-PSALXKTOSA-N	CCCCCCCCCCCCCC(N[C@@](COP([O-])(OCC[N+](C)(C)C)=O)([C@](O)(/C=C/CCCCCCCCCCCCC)[H])[H])=O	sphingomyelin (d18:1/14:0, d16:1/16:0)*	sphingomyelin (d18:1/14:0, d16:1/16:0)*		9608732	HMDB0012097		11433862	Pos Late
100004329	402	42459	161023	Lipid	Sphingomyelins	3118	NAMED	IWHLTJGDYLJQSH-FLPFCPAFSA-N	CCCCC/C=C/CCCCCCCCC(N[C@@](COP([O-])(OCC[N+](C)(C)C)=O)([C@](O)(/C=C/CCCCCCCCCCCCC)[H])[H])=O	sphingomyelin (d18:2/16:0, d18:1/16:1)*	sphingomyelin (d18:2/16:0, d18:1/16:1)*			HMDB0240638,HMDB0240613			Pos Late
100004396	305	62069	218878	Lipid	Fatty Acid, Dicarboxylate	1669	NAMED	YVOMYDHIQVMMTA-UHFFFAOYSA-N	OC(CC(O)=O)CCC(O)=O	3-hydroxyadipate	3-hydroxyadipate		133894	HMDB0000345		151913	Polar
100004499	400	43231	156983	Amino Acid	Lysine Metabolism	133	NAMED	FZXCPFJMYOQZCA-UHFFFAOYSA-N	OC(C1CCCC(N1)=O)=O	6-oxopiperidine-2-carboxylate	6-oxopiperidine-2-carboxylate	34622-39-4	2282737	HMDB0061705		3014237	Pos Early
100004523	209	43249	124707	Amino Acid	Urea cycle; Arginine and Proline Metabolism	508	NAMED	SRXKAYJJGAAOBP-UHFFFAOYSA-N	CC(NCCCC(N)C(O)=O)=O	N-delta-acetylornithine	N-delta-acetylornithine		8096135	HMDB0003357	C00437	9920500	Neg
100004542	400	43761	157045	Lipid	Fatty Acid, Amino	1751	NAMED	RDFMDVXONNIGBC-UHFFFAOYSA-N	OC(C(CCCCC)N([H])[H])=O	2-aminoheptanoate	2-aminoheptanoate	1115-90-8	198338	HMDB0094649		227939	Pos Early
100004568	209	44552	144009	Xenobiotics	Chemical	6140	NAMED	FMWPQZPFBAHHMB-UHFFFAOYSA-N	OC(C(CSCCCO)NC(C)=O)=O	S-(3-hydroxypropyl)mercapturic acid (HPMA)	S-(3-hydroxypropyl)mercapturic acid (HPMA)	23127-40-4	2616726			119083	Neg
100004612	402	43768	218979	Lipid	Endocannabinoid	2165	NAMED	GEEHOLRSGZPBSM-KUBAVDMBSA-N	CC/C=C\C/C=C\C/C=C\C/C=C\C/C=C\C/C=C\CCC(NCCO)=O	docosahexaenoyl ethanolamide	docosahexaenoyl ethanolamide	162758-94-3	4446571	HMDB0013658		5283451	Pos Late
100005372	402	44621	163990	Lipid	Lysoplasmalogen	2837	NAMED	URGVIWXYPWWBQO-ZCJATDNESA-N	O=P(OCC[NH3+])([O-])OC[C@H](O)CO/C=C/CCCCCC/C=C/CCCCCCCC	1-(1-enyl-oleoyl)-GPE (P-18:1)*	1-(1-enyl-oleoyl)-GPE (P-18:1)*						Pos Late
100005373	400	46227	221883	Amino Acid	Lysine Metabolism	121	NAMED	BFSYFTQDGRDJNV-QCNRFFRDSA-N	OC[C@@H](O)[C@@H](O)[C@H](O)C(CNCCCC[C@@H](N)C(O)=O)=O	fructosyllysine	fructosyllysine	21291-40-7	110281	HMDB0034879		9839580	Pos Early
100005384	209	45413	143779	Xenobiotics	Chemical	6091	NAMED	CIQHWLTYGMYQQR-QMMMGPOBSA-N	OS(OC1=CC=C(C[C@H](N)C(O)=O)C=C1)(=O)=O	O-sulfo-tyrosine	O-sulfo-tyrosine		448617	HMDB0155722		514186	Neg
100005463	400	45428	157095	Amino Acid	Methionine, Cysteine, SAM and Taurine Metabolism	441	NAMED	NPIMMZJBURSMON-UHFFFAOYSA-N	OC(C(CCS(C)=O)NC(C)=O)=O	N-acetylmethionine sulfoxide	N-acetylmethionine sulfoxide	108646-71-5	167798			11902949	Pos Early
100005466	209	48187	153116	Amino Acid	Methionine, Cysteine, SAM and Taurine Metabolism	473	NAMED	CXJAAWRLVGAKDV-UHFFFAOYSA-N	O=S(CCNC(C)=O)(O)=O	N-acetyltaurine	N-acetyltaurine		140553	HMDB0240253		159864	Neg
100005716	209	45968	144192	Lipid	Lysophospholipid	2714	NAMED	FQQQKGAFQIIGLQ-VYFUBJQISA-N	O[C@H](COC(CCCCCCC/C=C\CCCCCCCC)=O)COP(OCC(O)CO)(O)=O	1-oleoyl-GPG (18:1)*	1-oleoyl-GPG (18:1)*		34999689	HMDB0240602			Neg
100005717	209	45970	144193	Lipid	Lysophospholipid	2709	NAMED	BVJSKAUUFXBDOB-UHFFFAOYSA-N	O=P(OCC(O)CO)(O)OCC(O)COC(CCCCCCCCCCCCCCC)=O	1-palmitoyl-GPG (16:0)*	1-palmitoyl-GPG (16:0)*		2548639	HMDB0240601		3300276	Neg
100005805	209	46130	149868	Lipid	Lysophospholipid	2702	NAMED	XIVOBOJQPNEUSC-UXHICEINSA-N	CCCCCCCCCCCCCCCC(OC[C@]([H])(COP(O)(OC[C@]([NH3+])(C([O-])=O)[H])=O)O)=O	1-palmitoyl-GPS (16:0)*	1-palmitoyl-GPS (16:0)*		7826050			9547100	Neg
100005817	209	54748	207607	Lipid	Endocannabinoid	2172	NAMED	YUNYSWCRLRYOPO-DOFZRALJSA-N	CCCCC/C=C\C/C=C\C/C=C\C/C=C\CCCC(NCCS(=O)(O)=O)=O	N-arachidonoyltaurine	N-arachidonoyltaurine	119959-65-8	24842023			42607331	Neg
100005986	402	47153	164529	Lipid	Sphingomyelins	3130	NAMED	WKZHECFHXLTOLJ-QYKFWSDSSA-N	O[C@H](/C=C/CCCCCCCCCCCCC)[C@H](CO[P](OCC[N+](C)(C)C)([O-])=O)NC(CCCCCCCCCCCCC/C=C\CCCCCCCC)=O	sphingomyelin (d18:1/24:1, d18:2/24:0)*	sphingomyelin (d18:1/24:1, d18:2/24:0)*	94359-13-4	24846874	HMDB0012107		44260126	Pos Late
100006051	402	48182	160274	Lipid	Fatty Acid Metabolism (Acyl Carnitine, Monounsaturated)	1885	NAMED	ABVVZYXTZLEOHP-OLHLWXQYSA-N	O=C(CCCCCCC/C=C\CCCC)O[C@H](CC([O-])=O)C[N+](C)(C)C	myristoleoylcarnitine (C14:1)*	myristoleoylcarnitine (C14:1)*	889848-55-9	34999520	HMDB0240588		129691961	Pos Late
100006056	209	48433	155077	Amino Acid	Tyrosine Metabolism	227	NAMED	NSTPXGARCQOSAU-VIFPVBQESA-N	OC([C@@H](NC=O)CC1=CC=CC=C1)=O	N-formylphenylalanine	N-formylphenylalanine	13200-85-6	663938	HMDB0240317		759256,7064571	Neg
100006115	305	48255	153226	Carbohydrate	Pentose Metabolism	1283	NAMED	QXKAIJAYHKCRRA-JJYYJPOSSA-N	OC([C@H]([C@@H]([C@@H](CO)O)O)O)=O	arabonate/xylonate	arabonate/xylonate			HMDB0000539	C00502,C05411	122045,6602431	Polar
100006121	209	48341	153390	Lipid	Monoacylglycerol	2862	NAMED	LERKRWCYZNDWFH-QNEBEIHSSA-N	OCC(O)COC(CCCCCC/C=C\C/C=C\C/C=C\CCCCC)=O	1-dihomo-linolenylglycerol (20:3)	1-dihomo-linolenylglycerol (20:3)			HMDB0011577			Neg
100006122	305	48340	153389	Carbohydrate	Pentose Metabolism	1264	NAMED	LQXVFWRQNMEDEE-UHFFFAOYSA-N	OC1(CO)OCC(O)C1O	ribulose/xylulose	ribulose/xylulose			HMDB0000621,HMDB0000751,HMDB0001644,HMDB0003371		5289590,151261	Polar
100006240	209	48487	154439	Amino Acid	Glutathione Metabolism	591	NAMED	ICRIFHIWWXQBPY-MAJRPQAMSA-N	O=C([C@@](CSC1CC(OC1CCCCC)O)(NC(CC[C@](N)(C(O)=O)[H])=O)[H])NCC(O)=O	4-hydroxy-nonenal-glutathione	4-hydroxy-nonenal-glutathione	99927-70-5		HMDB0240578		92970719	Neg
100006290	402	48490	164042	Lipid	Sphingomyelins	3122	NAMED	AADLTHQNYQJHQV-SVLGDMRNSA-N	CCCCCCCCCCCCC/C=C/[C@@H](O)[C@@H](NC(CCCCCCCCCCCCCCCCCCC)=O)COP([O-])(OCC[N+](C)(C)C)=O	sphingomyelin (d18:1/20:0, d16:1/22:0)*	sphingomyelin (d18:1/20:0, d16:1/22:0)*		23113477	HMDB0012102		44260124	Pos Late
100006292	402	48491	164534	Lipid	Sphingomyelins	3123	NAMED	MDRFMTLYKHBJTF-YECRPIIFSA-N	CCCCCCCCCCCCC/C=C/[C@@H](O)[C@@H](NC(CCCCCCCCC/C=C/CCCCCCCC)=O)COP([O-])(OCC[N+](C)(C)C)=O	sphingomyelin (d18:1/20:1, d18:2/20:0)*	sphingomyelin (d18:1/20:1, d18:2/20:0)*	222403-67-0		HMDB0240610,HMDB0240632			Pos Late
100006294	402	48492	164533	Lipid	Sphingomyelins	3107	NAMED	FJJANLYCZUNFSE-TWKUQIQBSA-N	CCCCCCCCCCCCC/C=C/[C@@H](O)[C@@H](NC(CCCCCCCCCCCCCCCCCCCCC)=O)COP([O-])(OCC[N+](C)(C)C)=O	behenoyl sphingomyelin (d18:1/22:0)*	behenoyl sphingomyelin (d18:1/22:0)*		24846873	HMDB0012103		44260125	Pos Late
100006295	402	48493	164535	Lipid	Sphingomyelins	3127	NAMED	VBFKEZGCUWHGSK-ADSSWVSQSA-N	CCCCCCCCCCCCC/C=C/[C@@H](O)[C@@H](NC(CCCCCCCCCCC/C=C\CCCCCCCC)=O)COP([O-])(OCC[N+](C)(C)C)=O	sphingomyelin (d18:1/22:1, d18:2/22:0, d16:1/24:1)*	sphingomyelin (d18:1/22:1, d18:2/22:0, d16:1/24:1)*		29368329	HMDB0012104			Pos Late
100006298	402	57330	210828	Lipid	Sphingomyelins	3109	NAMED	QEDPUVGSSDPBMD-XTAIVQBESA-N	CCCCCCCCCCCCC/C=C/[C@@H](O)[C@@H](NC(CCCCCCCCCCCCCCCCCCCCCCC)=O)COP([O-])(OCC[N+](C)(C)C)=O	lignoceroyl sphingomyelin (d18:1/24:0)	lignoceroyl sphingomyelin (d18:1/24:0)	60037-60-7	24846875	HMDB0011697			Pos Late
100006314	402	52433	164557	Lipid	Sphingomyelins	3116	NAMED	LQINJRUGTUOHGS-YPDYIYJKSA-N	CCCCCCCCCCCCC/C=C/[C@@H](O)[C@@H](NC(CCCCCCCCCCCCCC)=O)COP([O-])(OCC[N+](C)(C)C)=O	sphingomyelin (d17:1/16:0, d18:1/15:0, d16:1/17:0)*	sphingomyelin (d17:1/16:0, d18:1/15:0, d16:1/17:0)*	121999-58-4	28532779	HMDB0240617,HMDB0240608			Pos Late
100006352	209	48675	154658	Lipid	Monoacylglycerol	2876	NAMED	NHNGEAQTTQPSCX-KUBAVDMBSA-N	O=C(OC(CO)CO)CC/C=C\C/C=C\C/C=C\C/C=C\C/C=C\C/C=C\CC	2-docosahexaenoylglycerol (22:6)*	2-docosahexaenoylglycerol (22:6)*		24765781	HMDB0011557		46896303	Neg
100006367	305	53230	179403	Lipid	Fatty Acid, Monohydroxy	1980	NAMED	HPMGFDVTYHWBAG-UHFFFAOYSA-N	CCCC(O)CC(O)=O	3-hydroxyhexanoate	3-hydroxyhexanoate	10191-24-9	133518	HMDB0061652,HMDB0010718		151492	Polar
100006379	400	48782	157831	Amino Acid	Tryptophan Metabolism	261	NAMED	CPXSBHKDEPPWIX-RAYCSJGISA-N	N[C@H](C(O)=O)CC1=C([C@H]([C@H]([C@@H](O)[C@@H]2O)O)O[C@@H]2CO)NC3=CC=CC=C13	C-glycosyltryptophan	C-glycosyltryptophan	180509-18-6	9157171	HMDB0240296		10981970	Pos Early
100006430	305	48885	160479	Carbohydrate	Pentose Metabolism	1277	NAMED	HEBKCHPVOIAQTA-IMJSIDKUSA-N	OC[C@@H](C([C@H](CO)O)O)O	arabitol/xylitol	arabitol/xylitol			HMDB0001851,HMDB0000568,HMDB0002917	C00379,C00542,C01904	94154,6912	Polar
100006435	400	46539	166536	Carbohydrate	Aminosugar Metabolism	1434	NAMED	OVRNDRQMDRJTHS-FMDGEEDCSA-N	O[C@@H]1[C@H]([C@@H](O[C@@H]([C@H]1O)CO)O)NC(C)=O	N-acetylglucosamine/N-acetylgalactosamine	N-acetylglucosamine/N-acetylgalactosamine			HMDB0000212,HMDB0000215	C01074	439174,84265	Pos Early
100006620	402	61775	218145	Lipid	Fatty Acid Metabolism (Acyl Carnitine, Medium Chain)	1858	NAMED	MPSPNFAQQQMFLK-UHFFFAOYSA-N	[O-]C(CC(OC(CCCCCCCC)=O)C[N+](C)(C)C)=O	nonanoylcarnitine (C9)	nonanoylcarnitine (C9)		28533402	HMDB0013288		91825642	Pos Late
100006726	209	52608	166573	Lipid	Endocannabinoid	2183	NAMED	KQXDGUVSAAQARU-HZJYTTRNSA-N	CCCCC/C=C\C/C=C\CCCCCCCC(NCCO)=O	linoleoyl ethanolamide	linoleoyl ethanolamide	68171-52-8	4446566	HMDB0012252		5283446	Neg
100008903	402	52603	165331	Lipid	Phosphatidylcholine (PC)	2360	NAMED	FVXDQWZBHIXIEJ-LNDKUQBDSA-N	CCCCC/C=C\C/C=C\CCCCCCCC(OC[C@@H](OC(CCCCCCC/C=C\C/C=C\CCCCC)=O)COP([O-])(OCC[N+](C)(C)C)=O)=O	1,2-dilinoleoyl-GPC (18:2/18:2)	1,2-dilinoleoyl-GPC (18:2/18:2)	998-06-1	4450312	HMDB0008138		5288075	Pos Late
100008904	402	52438	164562	Lipid	Phosphatidylcholine (PC)	2323	NAMED	ATHVAWFAEPLPPQ-VRDBWYNSSA-N	O=C(CCCCCCCCCCCCCCCCC)OC[C@]([H])(COP(OCC[N+](C)(C)C)([O-])=O)OC(CCCCCCC/C=C\CCCCCCCC)=O	1-stearoyl-2-oleoyl-GPC (18:0/18:1)	1-stearoyl-2-oleoyl-GPC (18:0/18:1)	56421-10-4	24766704	HMDB0008038		24778825	Pos Late
100008905	402	52457	165141	Lipid	Phosphatidylcholine (PC)	2345	NAMED	SNKAWJBJQDLSFF-NVKMUCNASA-N	O=C(CCCCCCC/C=C\CCCCCCCC)OC[C@@]([H])(OC(CCCCCCC/C=C\CCCCCCCC)=O)COP([O-])(OCC[N+](C)(C)C)=O	1,2-dioleoyl-GPC (18:1/18:1)	1,2-dioleoyl-GPC (18:1/18:1)	4235-95-4	8525772	HMDB0000593		10350317	Pos Late
100008906	402	52609	165341	Lipid	Phosphatidylethanolamine (PE)	2444	NAMED	MWRBNPKJOOWZPW-NYVOMTAGSA-N	O=C(CCCCCCC/C=C\CCCCCCCC)OC[C@@]([H])(OC(CCCCCCC/C=C\CCCCCCCC)=O)COP([O-])(OCC[NH3+])=O	1,2-dioleoyl-GPE (18:1/18:1)	1,2-dioleoyl-GPE (18:1/18:1)	4004-05-1	7825707	HMDB0009059		9546757	Pos Late
100008914	402	52462	165128	Lipid	Phosphatidylcholine (PC)	2298	NAMED	IIZPXYDJLKNOIY-JXPKJXOSSA-N	CCCCCCCCCCCCCCCC(OC[C@@]([H])(OC(CCC/C=C\C/C=C\C/C=C\C/C=C\CCCCC)=O)COP([O-])(OCC[N+](C)(C)C)=O)=O	1-palmitoyl-2-arachidonoyl-GPC (16:0/20:4n6)	1-palmitoyl-2-arachidonoyl-GPC (16:0/20:4n6)	35418-58-7	8923140	HMDB0007982	C05208	10747814	Pos Late
100008915	402	52610	165342	Lipid	Phosphatidylcholine (PC)	2304	NAMED	IESVDEZGAHUQJU-ZLBXKVHBSA-N	CCCCCCCCCCCCCCCC(OC[C@](OC(CC/C=C\C/C=C\C/C=C\C/C=C\C/C=C\C/C=C\CC)=O)([H])COP([O-])(OCC[N+](C)(C)C)=O)=O	1-palmitoyl-2-docosahexaenoyl-GPC (16:0/22:6)	1-palmitoyl-2-docosahexaenoyl-GPC (16:0/22:6)	59403-54-2	4946007	HMDB0007991		6441886	Pos Late
100008916	402	52611	165343	Lipid	Phosphatidylcholine (PC)	2340	NAMED	FAUYAENFVCNTAL-PFFNLMTBSA-N	O=C(CC/C=C\C/C=C\C/C=C\C/C=C\C/C=C\C/C=C\CC)O[C@H](COC(CCCCCCCCCCCCCCCCC)=O)CO[P](OCC[N+](C)(C)C)([O-])=O	1-stearoyl-2-docosahexaenoyl-GPC (18:0/22:6)	1-stearoyl-2-docosahexaenoyl-GPC (18:0/22:6)	59403-52-0		HMDB0008057		24778876	Pos Late
100008919	402	52614	165346	Lipid	Plasmalogen	2810	NAMED	XVYPOHCSLJZFED-QZEVRULJSA-N	[H][C@@](COP([O-])(OCC[NH3+])=O)(OC(CCCCCCC/C=C\CCCCCCCC)=O)CO/C=C\CCCCCCCCCCCCCCCC	1-(1-enyl-stearoyl)-2-oleoyl-GPE (P-18:0/18:1)	1-(1-enyl-stearoyl)-2-oleoyl-GPE (P-18:0/18:1)	144371-68-6	24769260	HMDB0011375		42607457	Pos Late
100008920	402	52615	165347	Lipid	Sphingomyelins	3119	NAMED	YMQZQHIESOAPQH-JXGHDCMNSA-N	O=C(N[C@@]([C@]([H])(O)/C=C/CCCCCCCCCCCCC)([H])COP([O-])(OCC[N+](C)(C)C)=O)CCCCCCCCCCCCCCCC	sphingomyelin (d18:1/17:0, d17:1/18:0, d19:1/16:0)	sphingomyelin (d18:1/17:0, d17:1/18:0, d19:1/16:0)	121999-64-2		HMDB0240620,HMDB0240609,HMDB0240622		46891763	Pos Late
100008921	402	52616	165348	Lipid	Phosphatidylcholine (PC)	2282	NAMED	PZNPLUBHRSSFHT-RRHRGVEJSA-N	O=C(CCCCCCCCCCCCCCC)OC[C@]([H])(COP(OCC[N+](C)(C)C)([O-])=O)OC(CCCCCCCCCCCCCCCCC)=O	1-palmitoyl-2-stearoyl-GPC (16:0/18:0)	1-palmitoyl-2-stearoyl-GPC (16:0/18:0)	59403-51-9	24766643	HMDB0007970	C03889	24778686	Pos Late
100008928	305	52281	164309	Amino Acid	Glutathione Metabolism	582	NAMED	AFENDNXGAFYKQO-UHFFFAOYSA-N	CCC(O)C(O)=O	2-hydroxybutyrate/2-hydroxyisobutyrate	2-hydroxybutyrate/2-hydroxyisobutyrate			HMDB0000729,HMDB00008	C21297,C05984	440864,4277439	Polar
100008929	209	52282	164310	Energy	TCA Cycle	1461	NAMED	YNOXCRMFGMSKIJ-UHFFFAOYSA-N	CC(C(O)=O)C(C(O)=O)(O)CC(O)=O	2-methylcitrate/homocitrate	2-methylcitrate/homocitrate			HMDB0003518,HMDB0000379	C01251	439459,515	Neg
100008930	209	52285	164313	Lipid	Long Chain Monounsaturated Fatty Acid	1534	NAMED	ZQPPMHVWECSIRJ-KTKRTIGZSA-N	OC(CCCCCCC/C=C\CCCCCCCC)=O	oleate/vaccenate (18:1)	oleate/vaccenate (18:1)			HMDB0003231,HMDB0000573,HMDB0240219,HMDB0000207	C21944,C08367,C01712,C00712	5282761,637517,5281127,445639	Neg
100008933	209	52938	166054	Lipid	Fatty Acid, Monohydroxy	1990	NAMED	POMQYTSPMKEQNB-UHFFFAOYSA-N	OC(CC(O)CCCCCCCCCCCCCCC)=O	3-hydroxystearate	3-hydroxystearate	45261-96-9	4446034	HMDB10737		5282907	Neg
100008952	209	52431	164555	Lipid	Monoacylglycerol	2853	NAMED	KVYUBFKSKZWZSV-BQYQJAHWSA-N	CCCCCC/C=C/CCCCCCCC(OCC(O)CO)=O	1-palmitoleoylglycerol (16:1)*	1-palmitoleoylglycerol (16:1)*			HMDB0011565			Neg
100008953	209	52432	164556	Lipid	Monoacylglycerol	2870	NAMED	CXUXMSACCLYMBI-BQYQJAHWSA-N	CCCCCC/C=C/CCCCCCCC(OC(CO)CO)=O	2-palmitoleoylglycerol (16:1)*	2-palmitoleoylglycerol (16:1)*			HMDB0011534		53480960	Neg
100008954	402	52434	164558	Lipid	Dihydrosphingomyelins	3100	NAMED	QHZIGNLCLJPLCU-QPPIDDCLSA-N	[H][C@](NC(CCCCCCCCCCCCCCC)=O)(COP(OCC[N+](C)(C)C)([O-])=O)[C@@](O)([H])CCCCCCCCCCCCCCC	palmitoyl dihydrosphingomyelin (d18:0/16:0)*	palmitoyl dihydrosphingomyelin (d18:0/16:0)*		8115586	HMDB0010168		9939965	Pos Late
100008955	402	52436	164560	Lipid	Sphingomyelins	3108	NAMED	SXZWBNWTCVLZJN-NMIJJABPSA-N	[H][C@](NC(CCCCCCCCCCCCCCCCCCCCCC)=O)(COP(OCC[N+](C)(C)C)([O-])=O)[C@@](O)([H])/C=C/CCCCCCCCCCCCC	tricosanoyl sphingomyelin (d18:1/23:0)*	tricosanoyl sphingomyelin (d18:1/23:0)*			HMDB0012105			Pos Late
100008956	402	52435	164559	Lipid	Sphingomyelins	3129	NAMED	JBDGKEXQKCCQFK-JWQIMADESA-N	[H][C@](NC(CCCCCCCCCCCCCCCCCCCCCC)=O)(COP(OCC[N+](C)(C)C)([O-])=O)[C@@](O)([H])/C=C/CCCCCCCC/C=C\CCC	sphingomyelin (d18:2/23:0, d18:1/23:1, d17:1/24:1)*	sphingomyelin (d18:2/23:0, d18:1/23:1, d17:1/24:1)*			HMDB0240634,HMDB0011696,HMDB0240614		134757653	Pos Late
100008957	402	52437	164561	Lipid	Sphingomyelins	3131	NAMED	TXFLWJQVQCDUDZ-BRUGZULGSA-N	[H][C@](NC(CCCCCCCCCCCCC/C=C\CCCCCCCC)=O)(COP(OCC[N+](C)(C)C)([O-])=O)[C@@](O)([H])/C=C/CCCCCCCC/C=C\CCC	sphingomyelin (d18:2/24:1, d18:1/24:2)*	sphingomyelin (d18:2/24:1, d18:1/24:2)*			HMDB0240636,HMDB0240615		85336023	Pos Late
100008977	402	52447	165110	Lipid	Phosphatidylethanolamine (PE)	2439	NAMED	ANRKEHNWXKCXDB-BHFWLYLHSA-N	O=C(CCCCCCCCCCCCCCCCC)OC[C@]([H])(COP(OCCN)(O)=O)OC(CCC/C=C\C/C=C\C/C=C\C/C=C\CCCCC)=O	1-stearoyl-2-arachidonoyl-GPE (18:0/20:4)	1-stearoyl-2-arachidonoyl-GPE (18:0/20:4)		4451158	HMDB0009003	C05210	5289133	Pos Late
100008980	402	52452	165115	Lipid	Phosphatidylcholine (PC)	2326	NAMED	FORFDCPQKJHEBF-JEFUZMEDSA-N	CCCCCCCCCCCCCCCCCC(OCC(OC(CCCCCCC/C=C/C/C=C/CCCCC)=O)COP([O-])(OCC[N+](C)(C)C)=O)=O	1-stearoyl-2-linoleoyl-GPC (18:0/18:2)*	1-stearoyl-2-linoleoyl-GPC (18:0/18:2)*			HMDB0008039		6441487	Pos Late
100008981	402	52453	165118	Lipid	Phosphatidylcholine (PC)	2349	NAMED	GDWULUGDXGHJIJ-FUBJOMBKSA-N	CCCCCCCC/C=C/CCCCCCCC(OCC(OC(CCCCCCC/C=C/C/C=C/CCCCC)=O)COP([O-])(OCC[N+](C)(C)C)=O)=O	1-oleoyl-2-linoleoyl-GPC (18:1/18:2)*	1-oleoyl-2-linoleoyl-GPC (18:1/18:2)*			HMDB0008105		24778939	Pos Late
100008984	402	52470	165143	Lipid	Phosphatidylcholine (PC)	2280	NAMED	QIBZFHLFHCIUOT-HTXNQAPBSA-N	CCCCCCCCCCCCCCCC(OCC(OC(CCCCCCC/C=C/CCCCCC)=O)COP([O-])(OCC[N+](C)(C)C)=O)=O	1-palmitoyl-2-palmitoleoyl-GPC (16:0/16:1)*	1-palmitoyl-2-palmitoleoyl-GPC (16:0/16:1)*			HMDB0007969		6443788	Pos Late
100008985	402	52454	165119	Lipid	Phosphatidylcholine (PC)	2294	NAMED	SRIGHEHXEGELQJ-YYQUKWHJSA-N	CCCCCCCCCCCCCCCC(OC[C@@H](OC(CCCCCC/C=C\C/C=C\C/C=C\CCCCC)=O)COP([O-])(OCC[N+](C)(C)C)=O)=O	1-palmitoyl-2-dihomo-linolenoyl-GPC (16:0/20:3n3 or 6)*	1-palmitoyl-2-dihomo-linolenoyl-GPC (16:0/20:3n3 or 6)*						Pos Late
100008990	402	52464	165131	Lipid	Phosphatidylethanolamine (PE)	2417	NAMED	DRIVXEVMDWCWLI-CAQMIEAISA-N	O=C(CCCCCCCCCCCCCCC)OC[C@]([H])(COP(OCCN)(O)=O)OC(CCC/C=C\C/C=C\C/C=C\C/C=C\CCCCC)=O	1-palmitoyl-2-arachidonoyl-GPE (16:0/20:4)*	1-palmitoyl-2-arachidonoyl-GPE (16:0/20:4)*		7825750	HMDB0005323	C05210	9546800	Pos Late
100008991	402	52465	165133	Lipid	Phosphatidylethanolamine (PE)	2419	NAMED	MPWUZHVZZKSTPV-MADBQMNMSA-N	O=C(CCCCCCCCCCCCCCC)OC[C@]([H])(COP(OCCN)(O)=O)OC(CC/C=C\C/C=C\C/C=C\C/C=C\C/C=C\C/C=C\CC)=O	1-palmitoyl-2-docosahexaenoyl-GPE (16:0/22:6)*	1-palmitoyl-2-docosahexaenoyl-GPE (16:0/22:6)*		7825749	HMDB0008946		9546799	Pos Late
100008992	402	52466	165134	Lipid	Phosphatidylethanolamine (PE)	2443	NAMED	XYYHNDVKALDFHQ-OXHZBIAZSA-N	O=C(CCCCCCCCCCCCCCCCC)OC[C@]([H])(COP(OCCN)(O)=O)OC(CC/C=C\C/C=C\C/C=C\C/C=C\C/C=C\C/C=C\CC)=O	1-stearoyl-2-docosahexaenoyl-GPE (18:0/22:6)*	1-stearoyl-2-docosahexaenoyl-GPE (18:0/22:6)*		7825748	HMDB0009012		9546798	Pos Late
100008993	402	52467	208085	Lipid	Phosphatidylinositol (PI)	2540	NAMED	KIQYUSYSJTUGFZ-LSLODQAYSA-N	O=C(CCCCCCCCCCCCCCC)OC[C@@]([H])(OC(CCC/C=C\C/C=C\C/C=C\C/C=C\CCCCC)=O)COP(O[C@H]1[C@H](O)[C@@H](O)[C@H](O)[C@@H](O)[C@H]1O)(O)=O	1-palmitoyl-2-arachidonoyl-GPI (16:0/20:4)*	1-palmitoyl-2-arachidonoyl-GPI (16:0/20:4)*		24767674	HMDB0009789			Pos Late
100008999	402	52475	165154	Lipid	Plasmalogen	2819	NAMED	URPXXNCTXCOATD-FXMFQVEGSA-N	[H][C@](OC(CCC/C=C\C/C=C\C/C=C\C/C=C\CCCCC)=O)(COP(OCCN)(O)=O)CO/C=C\CCCCCCCCCCCCCCCC	1-(1-enyl-stearoyl)-2-arachidonoyl-GPE (P-18:0/20:4)*	1-(1-enyl-stearoyl)-2-arachidonoyl-GPE (P-18:0/20:4)*		7826008	HMDB0005779		9547058	Pos Late
100009002	402	52673	165435	Lipid	Plasmalogen	2805	NAMED	UUYSKERSKRMYME-MAIXUNBTSA-N	[H][C@](OC(CCC/C=C\C/C=C\C/C=C\C/C=C\CCCCC)=O)(COP(OCCN)(O)=O)CO/C=C\CCCCCCCCCCCCCC	1-(1-enyl-palmitoyl)-2-arachidonoyl-GPE (P-16:0/20:4)*	1-(1-enyl-palmitoyl)-2-arachidonoyl-GPE (P-16:0/20:4)*		24769238	HMDB0011352		52925126	Pos Late
100009005	402	52477	165158	Lipid	Plasmalogen	2801	NAMED	ZVVYJAAMWXATNY-PRWZWGSOSA-N	[H][C@](OC(CCCCCCC/C=C\CCCCCCCC)=O)(COP(OCCN)(O)=O)CO/C=C\CCCCCCCCCCCCCC	1-(1-enyl-palmitoyl)-2-oleoyl-GPE (P-16:0/18:1)*	1-(1-enyl-palmitoyl)-2-oleoyl-GPE (P-16:0/18:1)*		24769228	HMDB0011342		52925128	Pos Late
100009007	402	52478	165160	Lipid	Plasmalogen	2807	NAMED	CRBBMHQTIAELIS-KQBBALDBSA-N	[H][C@](OC(CCCCCCC/C=C\CCCCCCCC)=O)(CO[P-](OCC[N+](C)(C)C)([O])=O)CO/C=C\CCCCCCCCCCCCCC	1-(1-enyl-palmitoyl)-2-oleoyl-GPC (P-16:0/18:1)*	1-(1-enyl-palmitoyl)-2-oleoyl-GPC (P-16:0/18:1)*			HMDB0007996		34779384	Pos Late
100009014	402	52689	165459	Lipid	Plasmalogen	2814	NAMED	IOYKZPNDXIIXLN-LOQSCQKMSA-N	[H][C@](OC(CCC/C=C\C/C=C\C/C=C\C/C=C\CCCCC)=O)(COP(OCC[N+](C)(C)C)([O-])=O)CO/C=C\CCCCCCCCCCCCCC	1-(1-enyl-palmitoyl)-2-arachidonoyl-GPC (P-16:0/20:4)*	1-(1-enyl-palmitoyl)-2-arachidonoyl-GPC (P-16:0/20:4)*		24767495	HMDB0011220			Pos Late
100009025	402	52495	165187	Lipid	Sphingomyelins	3125	NAMED	YXSZOBWVQJIWNE-QVDCKBILSA-N	[H][C@](NC(CCCCCCCCCCCCCCCCCCCC)=O)(COP(OCC[N+](C)(C)C)([O-])=O)[C@@](O)([H])/C=C/CCCCCCCCCCCCC	sphingomyelin (d18:1/21:0, d17:1/22:0, d16:1/23:0)*	sphingomyelin (d18:1/21:0, d17:1/22:0, d16:1/23:0)*			HMDB0240619,HMDB0240611,HMDB0240621			Pos Late
100009026	402	57331	210829	Lipid	Dihydrosphingomyelins	3101	NAMED	FONAXCRWZQFJHY-JCGOJSMZSA-N	[H][C@](NC(CCCCCCCCCCCCCCCCCCCCC)=O)(COP(OCC[N+](C)(C)C)([O-])=O)[C@@](O)([H])CCCCCCCCCCCCCCC	behenoyl dihydrosphingomyelin (d18:0/22:0)*	behenoyl dihydrosphingomyelin (d18:0/22:0)*		24846880	HMDB0012091		44260132	Pos Late
100009027	402	57473	211136	Lipid	Dihydrosphingomyelins	3102	NAMED	JCELSEVNSMXGKA-IOLBBIBUSA-N	[H][C@](NC(CCCCCCCCCCCCCCCCC)=O)(COP(OCC[N+](C)(C)C)([O-])=O)[C@@](O)([H])CCCCCCCCCCCCCCC	sphingomyelin (d18:0/18:0, d19:0/17:0)*	sphingomyelin (d18:0/18:0, d19:0/17:0)*		24846878	HMDB0012087		44260130	Pos Late
100009028	402	52604	165334	Lipid	Dihydroceramides	3010	NAMED	GCGTXOVNNFGTPQ-JHOUSYSJSA-N	[H][C@](NC(CCCCCCCCCCCCCCC)=O)(CO)[C@@](O)([H])CCCCCCCCCCCCCCC	N-palmitoyl-sphinganine (d18:0/16:0)	N-palmitoyl-sphinganine (d18:0/16:0)	5966-29-0	4446685	HMDB11760		5283572	Pos Late
100009030	402	53010	166340	Lipid	Lactosylceramides (LCER)	3088	NAMED	HLIJNIKSBCIDGO-QKLMXXKVSA-N	O=C(CCCCCCCCCCCCCCC)N[C@@]([C@]([H])(O)/C=C/CCCCCCCCCCCCC)([H])CO[C@H](O1)[C@H](O)[C@@H](O)[C@@H]([C@H]1CO)O[C@H](O2)[C@H](O)[C@@H](O)[C@H]([C@H]2CO)O	lactosyl-N-palmitoyl-sphingosine (d18:1/16:0)	lactosyl-N-palmitoyl-sphingosine (d18:1/16:0)	4201-62-1		HMDB0006750		53477895	Pos Late
100009038	402	57365	210891	Lipid	Dihydrosphingomyelins	3099	NAMED	MJAFYELZQYPMQG-MPQUPPDSSA-N	[H][C@](NC(CCCCCCCCCCCCC)=O)(COP(OCC[N+](C)(C)C)([O-])=O)[C@@](O)([H])CCCCCCCCCCCCCCC	myristoyl dihydrosphingomyelin (d18:0/14:0)*	myristoyl dihydrosphingomyelin (d18:0/14:0)*		24846886	HMDB0012085		44260138	Pos Late
100009045	209	52925	166034	Peptide	Acetylated Peptides	1186	NAMED	PTSRBZOZSRJCKX-JTQLQIEISA-N	O=C(N[C@H](C(O)=O)CCC(O)=O)CC1=CC=CC=C1	phenylacetylglutamate	phenylacetylglutamate		9754592	HMDB0059772		11579826	Neg
100009055	402	52634	165387	Lipid	Diacylglycerol	2908	NAMED	ZKYDYRLDJZZKEU-BCTRXSSUSA-N	CCCCCCCCCCCCCCCC(OCC(O)COC(CCCCCCC/C=C\C/C=C\CCCCC)=O)=O	palmitoyl-linoleoyl-glycerol (16:0/18:2) [2]*	palmitoyl-linoleoyl-glycerol (16:0/18:2) [2]*			HMDB0007103		131801744	Pos Late
100009069	402	52677	165443	Lipid	Plasmalogen	2802	NAMED	LJVXDBWIBQQKFU-CCJYEBHUSA-N	[H][C@](OC(CCCCCCC/C=C\C/C=C\CCCCC)=O)(COP(OCCN)(O)=O)CO/C=C\CCCCCCCCCCCCCC	1-(1-enyl-palmitoyl)-2-linoleoyl-GPE (P-16:0/18:2)*	1-(1-enyl-palmitoyl)-2-linoleoyl-GPE (P-16:0/18:2)*		24769229	HMDB0011343		52925127	Pos Late
100009078	402	52687	165457	Lipid	Phosphatidylethanolamine (PE)	2445	NAMED	GKAFCSRKMWFPSJ-RJXNKANHSA-N	O=C(CCCCCCC/C=C\CCCCCCCC)OC[C@]([H])(COP(OCCN)(O)=O)OC(CCCCCCC/C=C\C/C=C\CCCCC)=O	1-oleoyl-2-linoleoyl-GPE (18:1/18:2)*	1-oleoyl-2-linoleoyl-GPE (18:1/18:2)*		7825703	HMDB0005349		9546753	Pos Late
100009130	402	52697	165470	Lipid	Phosphatidylcholine (PC)	2359	NAMED	FPEVDFOXMCHLKL-KFDYCXSYSA-N	O=C(CCCCCCC/C=C\CCCCCCCC)OC[C@]([H])(COP(OCC[N+](C)(C)C)([O-])=O)OC(CC/C=C\C/C=C\C/C=C\C/C=C\C/C=C\C/C=C\CC)=O	1-oleoyl-2-docosahexaenoyl-GPC (18:1/22:6)*	1-oleoyl-2-docosahexaenoyl-GPC (18:1/22:6)*		24766785	HMDB0008123		24778955	Pos Late
100009131	402	52710	165488	Lipid	Phosphatidylcholine (PC)	2366	NAMED	ZZSZQATYGVHNLZ-PUMLCSCDSA-N	O=C(CCCCCCC/C=C\C/C=C\CCCCC)OC[C@]([H])(COP(OCC[N+](C)(C)C)([O-])=O)OC(CCC/C=C\C/C=C\C/C=C\C/C=C\CCCCC)=O	1-linoleoyl-2-arachidonoyl-GPC (18:2/20:4n6)*	1-linoleoyl-2-arachidonoyl-GPC (18:2/20:4n6)*		24766809	HMDB0008147	C05208	24778979	Pos Late
100009139	402	53195	166625	Lipid	Phosphatidylcholine (PC)	2267	NAMED	SRQSAJRUMDQMMS-NLDJLLEISA-N	O=C(CCCCCCCCCCCCC)OC[C@]([H])(COP(OCC[N+](C)(C)C)([O-])=O)OC(CCC/C=C\C/C=C\C/C=C\C/C=C\CCCCC)=O	1-myristoyl-2-arachidonoyl-GPC (14:0/20:4)*	1-myristoyl-2-arachidonoyl-GPC (14:0/20:4)*		24766559	HMDB0007883		24778634	Pos Late
100009154	402	54812	183735	Lipid	Phosphatidylcholine (PC)	2290	NAMED	CNNSEHUKQJCGTE-UPPWDXJYSA-N	O=C(CCCCCCCCCCCCCCC)OC[C@]([H])(COP(OCC[N+](C)(C)C)([O-])=O)OC(CCCC/C=C\C/C=C\C/C=C\CCCCC)=O	1-palmitoyl-2-gamma-linolenoyl-GPC (16:0/18:3n6)*	1-palmitoyl-2-gamma-linolenoyl-GPC (16:0/18:3n6)*		24766645	HMDB0007974		24778699	Pos Late
100009160	402	52713	165492	Lipid	Plasmalogen	2804	NAMED	FZMYLOBGNYZPQO-QLSONYGBSA-N	[H][C@](OC(CCCCCCC/C=C\CCCCCC)=O)(COP(OCC[N+](C)(C)C)([O-])=O)CO/C=C\CCCCCCCCCCCCCC	1-(1-enyl-palmitoyl)-2-palmitoleoyl-GPC (P-16:0/16:1)*	1-(1-enyl-palmitoyl)-2-palmitoleoyl-GPC (P-16:0/16:1)*		24767482	HMDB0011207		52923882	Pos Late
100009162	402	52716	165495	Lipid	Plasmalogen	2803	NAMED	PEWXKAOBUSBJLD-MCBGMKGZSA-N	[H][C@](OC(CCCCCCCCCCCCCCC)=O)(COP(OCC[N+](C)(C)C)([O-])=O)CO/C=C\CCCCCCCCCCCCCC	1-(1-enyl-palmitoyl)-2-palmitoyl-GPC (P-16:0/16:0)*	1-(1-enyl-palmitoyl)-2-palmitoyl-GPC (P-16:0/16:0)*		9322076	HMDB0011206		11146967	Pos Late
100009181	402	52726	210892	Lipid	Phosphatidylinositol (PI)	2543	NAMED	YOBFISPJJWPPTK-BAAZTTAESA-N	O=C(CCCCCCCCCCCCCCCCC)OC[C@@]([H])(OC(CCCCCCC/C=C\CCCCCCCC)=O)COP(O[C@H]1[C@H](O)[C@@H](O)[C@H](O)[C@@H](O)[C@H]1O)(O)=O	1-stearoyl-2-oleoyl-GPI (18:0/18:1)*	1-stearoyl-2-oleoyl-GPI (18:0/18:1)*			HMDB0240667			Pos Late
100009204	402	57341	210842	Lipid	Phosphatidylethanolamine (PE)	2405	NAMED	SLKDGVPOSSLUAI-PGUFJCEWSA-N	O=C(CCCCCCCCCCCCCCC)OC[C@]([H])(COP(OCCN)(O)=O)OC(CCCCCCCCCCCCCCC)=O	1,2-dipalmitoyl-GPE (16:0/16:0)*	1,2-dipalmitoyl-GPE (16:0/16:0)*		393103	HMDB0008923		445468	Pos Late
100009205	402	57388	210931	Lipid	Phosphatidylethanolamine (PE)	2408	NAMED	RPJZYOHZALDGKI-DIPNUNPCSA-N	O=C(CCCCCCCCCCCCCCC)OC[C@]([H])(COP(OCCN)(O)=O)OC(CCCCCCCCCCCCCCCCC)=O	1-palmitoyl-2-stearoyl-GPE (16:0/18:0)*	1-palmitoyl-2-stearoyl-GPE (16:0/18:0)*		4484107	HMDB08925		5326793	Pos Late
100009219	402	55041	210837	Lipid	Phosphatidylethanolamine (PE)	2448	NAMED	PECSWFQRRFRZPW-BHPGJWMBSA-N	O=C(CCCCCCC/C=C\CCCCCCCC)OC[C@]([H])(COP(OCCN)(O)=O)OC(CCC/C=C\C/C=C\C/C=C\C/C=C\CCCCC)=O	1-oleoyl-2-arachidonoyl-GPE (18:1/20:4)*	1-oleoyl-2-arachidonoyl-GPE (18:1/20:4)*		24768534	HMDB0009069		348281223	Pos Late
100009220	402	53209	166647	Lipid	Phosphatidylethanolamine (PE)	2452	NAMED	JZSZAGWWWKKXLO-RMEBTJIYSA-N	O=C(CCCCCCC/C=C\CCCCCCCC)OC[C@]([H])(COP(OCCN)(O)=O)OC(CC/C=C\C/C=C\C/C=C\C/C=C\C/C=C\C/C=C\CC)=O	1-oleoyl-2-docosahexaenoyl-GPE (18:1/22:6)*	1-oleoyl-2-docosahexaenoyl-GPE (18:1/22:6)*		24768542	HMDB0009078		52922113	Pos Late
100009222	402	53189	166619	Lipid	Phosphatidylethanolamine (PE)	2455	NAMED	LFGBKOUQHCWBQI-BZGLIJSBSA-N	O=C(CCCCCCC/C=C\C/C=C\CCCCC)OC[C@]([H])(COP(OCCN)(O)=O)OC(CCC/C=C\C/C=C\C/C=C\C/C=C\CCCCC)=O	1-linoleoyl-2-arachidonoyl-GPE (18:2/20:4)*	1-linoleoyl-2-arachidonoyl-GPE (18:2/20:4)*		24768565	HMDB0009102		348279332	Pos Late
100009227	209	54885	207774	Lipid	Lysophospholipid	2716	NAMED	VEEHTGYBVMTAAF-RFFZIGDUSA-N	[H][C@@](CO)(O)COP(OC[C@]([H])(O)COC(CCCCCCC/C=C\C/C=C\CCCCC)=O)(O)=O	1-linoleoyl-GPG (18:2)*	1-linoleoyl-GPG (18:2)*			HMDB0240600			Neg
100009232	400	53231	179281	Xenobiotics	Chemical	6241	NAMED	DZLNHFMRPBPULJ-VKHMYHEASA-N	O=C(O)[C@]1(NCSC1)[H]	thioproline	thioproline	34592-47-4	84120	HMDB0062164		93176	Pos Early
100009233	402	52944	166270	Lipid	Fatty Acid Metabolism (Acyl Choline)	1944	NAMED	UFQZDKMTMXCDBP-UHFFFAOYSA-N	C[N+](C)(C)CCOC(CCCCCCCCCCCCCC[CH2-])=O	palmitoylcholine	palmitoylcholine		133731	HMDB0240592		151731	Pos Late
100009246	400	53229	179277	Amino Acid	Glycine, Serine and Threonine Metabolism	16	NAMED	CDUUKBXTEOFITR-UHFFFAOYSA-N	OCC(N)(C)C(O)=O	2-methylserine	2-methylserine		85112		C02115	94309	Pos Early
100009271	400	52984	166220	Lipid	Fatty Acid Metabolism (Acyl Carnitine, Hydroxy)	1921	NAMED	UEFRDQSMQXDWTO-UHFFFAOYSA-N	CC(O)CC(OC(C[N+](C)(C)C)CC([O-])=O)=O	(S)-3-hydroxybutyrylcarnitine	(S)-3-hydroxybutyrylcarnitine			HMDB0013127		71464477	Pos Early
100009272	402	53013	166346	Lipid	Hexosylceramides (HCER)	3058	NAMED	VJLLLMIZEJJZTE-NNTBDIJYSA-N	[H][C@](O)([C@@](NC(CCCCCCCCCCCCCCC)=O)(CO[C@@H]1O[C@H](CO)[C@@H](O)[C@H](O)[C@H]1O)[H])/C=C/CCCCCCCCCCCCC	glycosyl-N-palmitoyl-sphingosine (d18:1/16:0)	glycosyl-N-palmitoyl-sphingosine (d18:1/16:0)						Pos Late
100009331	402	53260	179345	Lipid	Fatty Acid Metabolism (Acyl Choline)	1945	NAMED	GFSSJDJAEKYAGX-UHFFFAOYSA-N	O=C(CCCCCCC/[C-]=C/CCCCCCCC)OCC[N+](C)(C)C	oleoylcholine	oleoylcholine			HMDB0240596		59040790	Pos Late
100009394	209	57652	212703	Lipid	Long Chain Polyunsaturated Fatty Acid (n3 and n6)	1567	NAMED	WPJGPAAPSBVXNU-HZJYTTRNSA-N	CCCCC/C=C\C/C=C\CCCCCC(O)=O	hexadecadienoate (16:2n6)	hexadecadienoate (16:2n6)	28290-73-5	13628094	HMDB0000477		13932172	Neg
100009406	402	53223	178791	Lipid	Fatty Acid Metabolism (Acyl Carnitine, Monounsaturated)	1886	NAMED	JFAGPSOZZSTLRF-KHPPLWFESA-N	O=C(OC(CC([O-])=O)C[N+](C)(C)C)CCCCCCC/C=C\CCCCCC	palmitoleoylcarnitine (C16:1)*	palmitoleoylcarnitine (C16:1)*		28639183	HMDB0013207		71464547	Pos Late
100010805	209	54675	180873	Cofactors and Vitamins	Pantothenate and CoA Metabolism	4342	NAMED	XEFUABMMGJVHSD-ZSJPKINUSA-N	O[C@@H]([C@H](N1C2=NC=NC(N([H])[H])=C2N=C1)O[C@@H]3COP(OP(OCC(C)(C)[C@H](C(N([H])CCC(N([H])CCSC(C)=O)=O)=O)O)(O)=O)(O)=O)[C@@H]3O	3'-dephospho-acetyl-CoA	3'-dephospho-acetyl-CoA		168079			193680	Neg
100010839	402	54691	180906	Lipid	Lysoplasmalogen	2840	NAMED	CFANDHZPOSNKNO-UDHSZFGOSA-N	O=P(O)(OCCN)OC[C@@](OC(CCCCCCC/C=C\CCCCCCCC)=O)([H])CO/C=C\CCCCCC/C=C\CCCCCCCC	1-(1-enyl-oleoyl)-2-oleoyl-GPE (P-18:1/18:1)*	1-(1-enyl-oleoyl)-2-oleoyl-GPE (P-18:1/18:1)*		24769325	HMDB0011441		53480897	Pos Late
100010866	209	54920	208310	Lipid	Fatty Acid, Monohydroxy	1971	NAMED	JBSOOFITVPOOSY-KTKRTIGZSA-N	OC(C(O)=O)CCCCCC/C=C\CCCCCCCC	2-hydroxyoleate	2-hydroxyoleate	56472-29-8	7972070			9796304	Neg
100010895	400	57554	211532	Nucleotide	Pyrimidine Metabolism, Cytidine containing	4265	NAMED	RFCQJGFZUQFYRF-ZOQUXTDFSA-N	O=C1N(C=CC(N)=N1)[C@@H]([C@H](OC)[C@@H]2O)O[C@@H]2CO	2'-O-methylcytidine	2'-O-methylcytidine	2140-72-9	133067			150971	Pos Early
100010896	209	57655	212709	Nucleotide	Pyrimidine Metabolism, Uracil containing	4224	NAMED	SXUXMRMBWZCMEN-ZOQUXTDFSA-N	CO[C@@H]1[C@@H]([C@H](O[C@H]1N2C=CC(NC2=O)=O)CO)O	2'-O-methyluridine	2'-O-methyluridine	2140-76-3	92343	HMDB0240328		102212	Neg
100010901	400	55015	208464	Peptide	Gamma-glutamyl Amino Acid	640	NAMED	LNLLNTMHVMIMOG-YUMQZZPRSA-N	O=C(N[C@@H](CCCCN)C(O)=O)CC[C@H](N)C(O)=O	gamma-glutamyl-alpha-lysine	gamma-glutamyl-alpha-lysine		58747			65254	Pos Early
100010917	402	54942	208027	Lipid	Diacylglycerol	2906	NAMED	YEJYLHKQOBOSCP-OZKTZCCCSA-N	CCCCCCCC/C=C\CCCCCCCC(O[C@@H](CO)COC(CCCCCCCCCCCCCCC)=O)=O	palmitoyl-oleoyl-glycerol (16:0/18:1) [2]*	palmitoyl-oleoyl-glycerol (16:0/18:1) [2]*			HMDB0007102	C13861	5282283	Pos Late
100010919	402	54946	208031	Lipid	Diacylglycerol	2925	NAMED	AFSHUZFNMVJNKX-CLFAGFIQSA-N	OCC(OC(CCCCCCC/C=C\CCCCCCCC)=O)COC(CCCCCCC/C=C\CCCCCCCC)=O	oleoyl-oleoyl-glycerol (18:1/18:1) [2]*	oleoyl-oleoyl-glycerol (18:1/18:1) [2]*			HMDB0007218		9543716	Pos Late
100010921	402	54947	208032	Lipid	Diacylglycerol	2921	NAMED	AJMZUFBKADIAKC-PCSMDFMZSA-N	CCCCCCCCCCCCCCCCCC(OCC(CO)OC(CCCCCCC/C=C/C/C=C/CCCCC)=O)=O	stearoyl-linoleoyl-glycerol (18:0/18:2) [2]*	stearoyl-linoleoyl-glycerol (18:0/18:2) [2]*						Pos Late
100010924	402	54957	208042	Lipid	Diacylglycerol	2914	NAMED	YJEMDFYSDGNQNM-KUKVZOPTSA-N	CCCCCCCCCCCCCCCC(OCC(OC(CCC/C=C/C/C=C/C/C=C/C/C=C/CCCCC)=O)CO)=O	palmitoyl-arachidonoyl-glycerol (16:0/20:4) [1]*	palmitoyl-arachidonoyl-glycerol (16:0/20:4) [1]*			HMDB0007112		9543736	Pos Late
100010925	402	54958	208043	Lipid	Diacylglycerol	2915	NAMED	YJEMDFYSDGNQNM-KUKVZOPTSA-N	CCCCCCCCCCCCCCCC(OCC(CO)OC(CCC/C=C/C/C=C/C/C=C/C/C=C/CCCCC)=O)=O	palmitoyl-arachidonoyl-glycerol (16:0/20:4) [2]*	palmitoyl-arachidonoyl-glycerol (16:0/20:4) [2]*			HMDB0007112		9543736	Pos Late
100010936	402	54960	208045	Lipid	Diacylglycerol	2940	NAMED	LWXLWRXRJKMNLM-XBUMEPTLSA-N	CCCCCCCC/C=C/CCCCCCCC(OCC(OC(CCC/C=C/C/C=C/C/C=C/C/C=C/CCCCC)=O)CO)=O	oleoyl-arachidonoyl-glycerol (18:1/20:4) [1]*	oleoyl-arachidonoyl-glycerol (18:1/20:4) [1]*			HMDB0007228		9543786	Pos Late
100010937	402	54961	208046	Lipid	Diacylglycerol	2941	NAMED	LWXLWRXRJKMNLM-XBUMEPTLSA-N	CCCCCCCC/C=C/CCCCCCCC(OCC(OC(CCC/C=C/C/C=C/C/C=C/C/C=C/CCCCC)=O)CO)=O	oleoyl-arachidonoyl-glycerol (18:1/20:4) [2]*	oleoyl-arachidonoyl-glycerol (18:1/20:4) [2]*			HMDB0007228		9543786	Pos Late
100010945	402	54980	208065	Lipid	Lactosylceramides (LCER)	3089	NAMED	VOZHMDQUIRUFQW-LOTHNZFDSA-N	O[C@H]([C@H]1O)[C@@H]([C@@H](CO)O[C@H]1OC[C@@H]([C@@H](/C=C/CCCCCCCCCCCCC)O)N([H])C(CCCCCCCCCCCCCCCCC)=O)O[C@@H]([C@@H]([C@H]2O)O)O[C@H](CO)[C@@H]2O	lactosyl-N-stearoyl-sphingosine (d18:1/18:0)*	lactosyl-N-stearoyl-sphingosine (d18:1/18:0)*		8435601	HMDB0011591		10260120	Pos Late
100010949	402	57450	211104	Lipid	Diacylglycerol	2938	NAMED	NSXLMTYRMFVYNT-IOLLQWDPSA-N	CCCCCCCCCCCCCCCCCC(OCC(OC(CCC/C=C/C/C=C/C/C=C/C/C=C/CCCCC)=O)CO)=O	stearoyl-arachidonoyl-glycerol (18:0/20:4) [1]*	stearoyl-arachidonoyl-glycerol (18:0/20:4) [1]*			HMDB0007170	C00165	6438587	Pos Late
100010950	402	57449	211103	Lipid	Diacylglycerol	2939	NAMED	NSXLMTYRMFVYNT-IOLLQWDPSA-N	CCCCCCCCCCCCCCCCCC(OCC(CO)OC(CCC/C=C/C/C=C/C/C=C/C/C=C/CCCCC)=O)=O	stearoyl-arachidonoyl-glycerol (18:0/20:4) [2]*	stearoyl-arachidonoyl-glycerol (18:0/20:4) [2]*			HMDB0007170		6438587	Pos Late
100010951	402	54994	208087	Lipid	Phosphatidylinositol (PI)	2562	NAMED	SHIZRFSRTKXRQL-XBUMEPTLSA-N	CCCCCCCC/C=C/CCCCCCCC(OCC(OC(CCC/C=C/C/C=C/C/C=C/C/C=C/CCCCC)=O)COP(O)(OC1C(O)C(O)C(O)C(O)C1O)=O)=O	1-oleoyl-2-arachidonoyl-GPI (18:1/20:4)*	1-oleoyl-2-arachidonoyl-GPI (18:1/20:4)*						Pos Late
100015616	402	57387	210930	Lipid	Diacylglycerol	2944	NAMED	LBDXVTOFXXDOGH-MCULNMDYSA-N	CCCCCCCCCCCCCCCCCC(OCC(OC(CC/C=C/C/C=C/C/C=C/C/C=C/C/C=C/C/C=C/CC)=O)CO)=O	stearoyl-docosahexaenoyl-glycerol (18:0/22:6) [1]*	stearoyl-docosahexaenoyl-glycerol (18:0/22:6) [1]*			HMDB0056061			Pos Late
100015617	402	57368	210895	Lipid	Diacylglycerol	2945	NAMED	LBDXVTOFXXDOGH-MCULNMDYSA-N	CCCCCCCCCCCCCCCCCC(OCC(OC(CC/C=C/C/C=C/C/C=C/C/C=C/C/C=C/C/C=C/CC)=O)CO)=O	stearoyl-docosahexaenoyl-glycerol (18:0/22:6) [2]*	stearoyl-docosahexaenoyl-glycerol (18:0/22:6) [2]*						Pos Late
100015618	402	57373	210900	Lipid	Diacylglycerol	2917	NAMED	BXVYQJJBMVVALQ-UNMZRDIWSA-N	CCCCCCCCCCCCCCCC(OCC(OC(CC/C=C/C/C=C/C/C=C/C/C=C/C/C=C/C/C=C/CC)=O)CO)=O	palmitoyl-docosahexaenoyl-glycerol (16:0/22:6) [1]*	palmitoyl-docosahexaenoyl-glycerol (16:0/22:6) [1]*			HMDB0007121		9543827	Pos Late
100015619	402	57374	210901	Lipid	Diacylglycerol	2918	NAMED	BXVYQJJBMVVALQ-UNMZRDIWSA-N	CCCCCCCCCCCCCCCC(OCC(OC(CC/C=C/C/C=C/C/C=C/C/C=C/C/C=C/C/C=C/CC)=O)CO)=O	palmitoyl-docosahexaenoyl-glycerol (16:0/22:6) [2]*	palmitoyl-docosahexaenoyl-glycerol (16:0/22:6) [2]*			HMDB0007121		9543827	Pos Late
100015632	402	57417	211069	Lipid	Ceramides	3033	NAMED	LBBFOWQGVUEADU-CKGMUTLASA-N	CCCCCCCCCCCCCCCCCC(NC(C(O)/C=C/CCCCCCCC/C=C/CCC)CO)=O	N-stearoyl-sphingadienine (d18:2/18:0)*	N-stearoyl-sphingadienine (d18:2/18:0)*			HMDB0240362		132282053	Pos Late
100015637	209	57663	212725	Lipid	Fatty Acid, Monohydroxy	1975	NAMED	RPGJJWLCCOPDAZ-UHFFFAOYSA-N	CCCCCCCCCCCCCCCCCCCCC(O)C(O)=O	2-hydroxybehenate	2-hydroxybehenate		167899	HMDB0061660		193484	Neg
100015638	209	61698	217999	Lipid	Fatty Acid, Monohydroxy	1977	NAMED	UFOOFOUFKSIFCD-KTKRTIGZSA-N	OC(C(O)=O)CCCCCCCCCCCC/C=C\CCCCCCCC	2-hydroxynervonate*	2-hydroxynervonate*		4472208			5312783	Neg
100015640	209	57659	212717	Lipid	Endocannabinoid	2199	NAMED	BFVRFWIQTACAPT-KRWDZBQOSA-N	O=C(CCCCCCCCCCCCCCC)N([H])[C@H](C(O)=O)CO	N-palmitoylserine	N-palmitoylserine	58725-46-5,474943-14-1	4956046			6453686	Neg
100015641	209	57664	212727	Lipid	Endocannabinoid	2197	NAMED	MBDKGXAMSZIDKF-KTKRTIGZSA-N	CCCCCCCC/C=C\CCCCCCCC(NC(C(O)=O)CO)=O	N-oleoylserine	N-oleoylserine		21466990			44190514	Neg
100015643	402	57426	211079	Lipid	Sphingolipid Synthesis	3003	NAMED	KWDXKYNWAKMLKK-YQMRQDNGSA-N	OC(/C=C/CCCCCCCC/C=C\CCC)C(CO)N([H])[H]	sphingadienine	sphingadienine	25696-03-1	4952479			6449795	Pos Late
100015666	400	57404	211020	Lipid	Phospholipid Metabolism	2242	NAMED	ZWZWYGMENQVNFU-AKGZTFGVSA-N	OC([C@@H](N)COP(OCC(CO)O)(O)=O)=O	glycerophosphoserine*	glycerophosphoserine*		2339060			3081457	Pos Early
100015694	402	57418	211071	Lipid	Hexosylceramides (HCER)	3056	NAMED	DSRCOSQOBBICFU-PGDSXFBCSA-N	[H][C@](NC(CCCCCCCCCCCCCCCCC)=O)(CO[C@H]1[C@H](O)[C@@H](O)[C@@H]([C@@H](CO)O1)O)[C@@](O)([H])CCCCCCCCCCCCCCC	glycosyl-N-stearoyl-sphinganine (d18:0/18:0)*	glycosyl-N-stearoyl-sphinganine (d18:0/18:0)*		4881995			6321364	Pos Late
100015714	402	57423	211076	Lipid	Hexosylceramides (HCER)	3060	NAMED	DFELABABMXOKTD-IYFIADHGSA-N	[H][C@](NC(CCCCCCCCCCCCCCCCCCC)=O)(CO[C@H]1[C@H](O)[C@@H](O)[C@@H]([C@@H](CO)O1)O)[C@@](O)([H])/C=C/CCCCCCCCCCCCC	glycosyl-N-arachidoyl-sphingosine (d18:1/20:0)*	glycosyl-N-arachidoyl-sphingosine (d18:1/20:0)*		4881989	HMDB0004973		6321358	Pos Late
100015726	402	57436	211090	Lipid	Ceramides	3029	NAMED	PJYVFVXXTUSJKX-ZDNJMPAJSA-N	OC(/C=C/CCCCCCCCCCCCC)C(CO)NC(CCCCCCCCCCCCC/C=C\CCCCCC)=O	N-erucoyl-sphingosine (d18:1/22:1)*	N-erucoyl-sphingosine (d18:1/22:1)*						Pos Late
100015728	402	57455	211109	Lipid	Hexosylceramides (HCER)	3062	NAMED	KDIHMFXPYBEKSD-ZNEDRAOFSA-N	CCCCCCCCCCCCC/C=C/C(O)C(NC(CCCCCCCCC/C=C/CCCCCCCCCC)=O)COC1OC(CO)C(O)C(O)C1O	glycosyl-N-erucoyl-sphingosine (d18:1/22:1)*	glycosyl-N-erucoyl-sphingosine (d18:1/22:1)*						Pos Late
100015744	402	57443	211097	Lipid	Ceramides	3053	NAMED	QMVWGDBKESWTON-OQKRWUNJSA-N	CCCCCCCCCCCCC/C=C/C(O)C(NC(CCC/C=C/CC/C=C/CCCCCCCCCCCCCC)=O)CO	ceramide (d18:2/24:1, d18:1/24:2)*	ceramide (d18:2/24:1, d18:1/24:2)*			HMDB0240679,HMDB0240680			Pos Late
100015745	402	57453	211107	Lipid	Hexosylceramides (HCER)	3083	NAMED	WYTRSDHGWSSQLK-PCKKJQKNSA-N	OC(/C=C/CCCCCCCC/C=C\CCC)C(COC1C(O)C(O)C(O)C(CO)O1)NC(CCCCCCCCCCCCC/C=C\CCCCCCCC)=O	glycosyl ceramide (d18:2/24:1, d18:1/24:2)*	glycosyl ceramide (d18:2/24:1, d18:1/24:2)*						Pos Late
100015751	402	57448	211102	Lipid	Hexosylceramides (HCER)	3082	NAMED	ZTXYYHYUNQRYIR-BLIGVESQSA-N	CCCCCCCCCCCCC/C=C/C(O)C(NC(CCCCCCCCC/C=C/CCCCCCCCCCC)=O)COC1OC(CO)C(O)C(O)C1O	glycosyl ceramide (d18:1/23:1, d17:1/24:1)*	glycosyl ceramide (d18:1/23:1, d17:1/24:1)*						Pos Late
100015752	402	57444	211098	Lipid	Hexosylceramides (HCER)	3065	NAMED	KNDOGXSGCOJBRQ-UHRQUHAFSA-N	O=C(C(O)CCCCCCCCCCCC/C=C\CCCCCCCC)NC(COC1OC(CO)C(O)C(O)C1O)C(O)/C=C/CCCCCCCCCCCCC	glycosyl-N-(2-hydroxynervonoyl)-sphingosine (d18:1/24:1(2OH))*	glycosyl-N-(2-hydroxynervonoyl)-sphingosine (d18:1/24:1(2OH))*						Pos Late
100015755	402	57440	211094	Lipid	Ceramides	3051	NAMED	XWBWIAOWSABHFI-QOSDPKFLSA-N	OC(/C=C/CCCCCCCCCCCCC)C(CO)NC(CCCCCCCCCCCCCCCCCCC)=O	ceramide (d18:1/20:0, d16:1/22:0, d20:1/18:0)*	ceramide (d18:1/20:0, d16:1/22:0, d20:1/18:0)*			HMDB0240684,HMDB0240682,HMDB0004951			Pos Late
100015758	402	57460	211114	Lipid	Hexosylceramides (HCER)	3084	NAMED	AEXJJJUWOCHDPT-JWEZOKGCSA-N	CCCCCCCCCCCCC/C=C/C(O)C(NC(CCC/C=C/CC/C=C/CCCCCCCCCCCCCCC)=O)COC1OC(CO)C(O)C(O)C1O	glycosyl ceramide (d18:2/25:1, d18:1/25:2)	glycosyl ceramide (d18:2/25:1, d18:1/25:2)						Pos Late
100015762	209	57467	211123	Lipid	Long Chain Polyunsaturated Fatty Acid (n3 and n6)	1575	NAMED	RILVNGKQIULBOQ-YHTMAJSVSA-N	CCCCC/C=C/C/C=C/C/C=C/CCCCCCCCC(O)=O	docosatrienoate (22:3n6)*	docosatrienoate (22:3n6)*					75955220	Neg
100015785	209	57810	213739	Lipid	Long Chain Polyunsaturated Fatty Acid (n3 and n6)	1566	NAMED	YHGJECVSSKXFCJ-KUBAVDMBSA-N	OC(CCCC/C=C\C/C=C\C/C=C\C/C=C\C/C=C\C/C=C\CC)=O	nisinate (24:6n3)	nisinate (24:6n3)	68378-49-4	9967286	HMDB0013025		11792612	Neg
100015786	402	57476	211139	Lipid	Dihydrosphingomyelins	3103	NAMED	UGRZESKDAPEULH-ACEXITHZSA-N	CCCCCCCCCCCCCCC[C@@H](O)[C@@H](NC(CCCCCCCCCCCCCCCCCCC)=O)COP([O-])(OCC[N+](C)(C)C)=O	sphingomyelin (d18:0/20:0, d16:0/22:0)*	sphingomyelin (d18:0/20:0, d16:0/22:0)*			HMDB0012090			Pos Late
100015787	402	57475	211138	Lipid	Sphingomyelins	3121	NAMED	HAFQHLHNPJDAGB-MAJDXUCPSA-N	CCCCCCCCCCCCCCCCCCC(N[C@H]([C@H](O)/C=C/CCCCCCCCCCCCC)COP([O-])(OCC[N+](C)(C)C)=O)=O	sphingomyelin (d18:1/19:0, d19:1/18:0)*	sphingomyelin (d18:1/19:0, d19:1/18:0)*						Pos Late
100015788	402	57474	211137	Lipid	Sphingomyelins	3110	NAMED	YMTVMVYOUDDTQJ-UOMMIRHQSA-N	[H][C@](NC(CCCCCCC/C=C\CCCCCCCC)=O)(COP(OCC[N+](C)(C)C)([O-])=O)[C@@](O)([H])/C=C/CCCCCCCC/C=C\CCC	sphingomyelin (d18:2/18:1)*	sphingomyelin (d18:2/18:1)*			HMDB0001348		52931155	Pos Late
100015790	402	57480	211143	Lipid	Sphingomyelins	3126	NAMED	SDUGEKJCGFHJRC-GKPQAQNZSA-N	CCC/C=C/CCCCCCCC/C=C/[C@@H](O)[C@@H](NC(CCCCCCCCCCCCCCCCCCCC)=O)COP([O-])(OCC[N+](C)(C)C)=O	sphingomyelin (d18:2/21:0, d16:2/23:0)*	sphingomyelin (d18:2/21:0, d16:2/23:0)*			HMDB0240676			Pos Late
100015831	402	57511	211212	Lipid	Fatty Acid Metabolism (Acyl Carnitine, Polyunsaturated)	1893	NAMED	WJCRATGUUISKDG-QNEBEIHSSA-N	O=C(OC(C[N+](C)(C)C)CC([O-])=O)CCCCCCC/C=C\C/C=C\C/C=C\CC	linolenoylcarnitine (C18:3)*	linolenoylcarnitine (C18:3)*						Pos Late
100015832	402	57514	211215	Lipid	Fatty Acid Metabolism (Acyl Carnitine, Long Chain Saturated)	1869	NAMED	IUMXSSOVGPXXJL-UHFFFAOYSA-N	O=C(OC(C[N+](C)(C)C)CC([O-])=O)CCCCCCCCCCCCCCCCCCCCC	behenoylcarnitine (C22)*	behenoylcarnitine (C22)*		28639204	HMDB0062468		71464577	Pos Late
100015833	402	57513	211214	Lipid	Fatty Acid Metabolism (Acyl Carnitine, Long Chain Saturated)	1868	NAMED	SVJLJQBGUITFLI-UHFFFAOYSA-N	O=C(OC(C[N+](C)(C)C)CC([O-])=O)CCCCCCCCCCCCCCCCCCC	arachidoylcarnitine (C20)*	arachidoylcarnitine (C20)*		28639199	HMDB0006460		53477833	Pos Late
100015834	402	57515	211216	Lipid	Fatty Acid Metabolism (Acyl Carnitine, Long Chain Saturated)	1870	NAMED	YDUFZFUYBBPVLJ-UHFFFAOYSA-N	O=C(CCCCCCCCCCCCCCCCCCCCCCC)OC(C[N+](C)(C)C)CC([O-])=O	lignoceroylcarnitine (C24)*	lignoceroylcarnitine (C24)*			HMDB0240665			Pos Late
100015837	402	57518	211219	Lipid	Fatty Acid Metabolism (Acyl Carnitine, Polyunsaturated)	1895	NAMED	RBFQHRALHSUPIA-SNPVRQPZSA-N	CCCCC/C=C\C/C=C\C/C=C\C/C=C\CCCC(OC(C[N+](C)(C)C)CC([O-])=O)=O	arachidonoylcarnitine (C20:4)	arachidonoylcarnitine (C20:4)			HMDB0006455		136212424	Pos Late
100015838	402	57519	211220	Lipid	Fatty Acid Metabolism (Acyl Carnitine, Monounsaturated)	1888	NAMED	PVOQPLSKYNZHOT-OUKQBFOZSA-N	O=C(OC(CC([O-])=O)C[N+](C)(C)C)CCCCCCCCC/C=C/CCCCCCCC	eicosenoylcarnitine (C20:1)*	eicosenoylcarnitine (C20:1)*						Pos Late
100015839	402	57520	211221	Lipid	Fatty Acid Metabolism (Acyl Carnitine, Polyunsaturated)	1894	NAMED	OLZWDVKTOGTVLC-UTJQPWESSA-N	O=C(CCCCCCCCC/C=C\C/C=C\CCCCC)OC(C[N+](C)(C)C)CC([O-])=O	dihomo-linoleoylcarnitine (C20:2)*	dihomo-linoleoylcarnitine (C20:2)*						Pos Late
100015840	402	57521	211222	Lipid	Fatty Acid Metabolism (Acyl Carnitine, Polyunsaturated)	1896	NAMED	RDIZZXFTCZPSRY-WYTUUNCASA-N	O=C(CCCCCC/C=C/C/C=C/C/C=C/CCCCC)OC(CC([O-])=O)C[N+](C)(C)C	dihomo-linolenoylcarnitine (C20:3n3 or 6)*	dihomo-linolenoylcarnitine (C20:3n3 or 6)*						Pos Late
100015841	402	57525	211226	Lipid	Fatty Acid Metabolism (Acyl Carnitine, Monounsaturated)	1889	NAMED	WDWXOVLPQSTGNY-SEYXRHQNSA-N	O=C(CCCCCCCCCCC/C=C\CCCCCCCC)OC(CC([O-])=O)C[N+](C)(C)C	erucoylcarnitine (C22:1)*	erucoylcarnitine (C22:1)*						Pos Late
100015845	402	57523	211224	Lipid	Fatty Acid Metabolism (Acyl Carnitine, Polyunsaturated)	1903	NAMED	WLLMYDQRCSWAST-WSDBEMKQSA-N	O=C(CC/C=C\C/C=C\C/C=C\C/C=C\C/C=C\C/C=C\CC)OC(C[N+](C)(C)C)CC([O-])=O	docosahexaenoylcarnitine (C22:6)*	docosahexaenoylcarnitine (C22:6)*						Pos Late
100015846	402	57531	211232	Lipid	Fatty Acid Metabolism (Acyl Carnitine, Monounsaturated)	1890	NAMED	QGIHQXKFCAACHN-SEYXRHQNSA-N	O=C(CCCCCCCCCCCCC/C=C\CCCCCCCC)OC(C[N+](C)(C)C)CC([O-])=O	nervonoylcarnitine (C24:1)*	nervonoylcarnitine (C24:1)*			HMDB0006509			Pos Late
100015849	402	57527	211228	Lipid	Fatty Acid Metabolism (Acyl Carnitine, Polyunsaturated)	1899	NAMED	OCGDLIUNELUBCT-YHTMAJSVSA-N	O=C(OC(CC([O-])=O)C[N+](C)(C)C)CCCCCCCCCCC/C=C/C/C=C/C/C=C/CC	docosatrienoylcarnitine (C22:3)*	docosatrienoylcarnitine (C22:3)*						Pos Late
100015850	402	57528	211229	Lipid	Fatty Acid Metabolism (Acyl Carnitine, Polyunsaturated)	1900	NAMED	OLORTLVEDIELGC-SNPVRQPZSA-N	O=C(OC(CC([O-])=O)C[N+](C)(C)C)CCCCC/C=C\C/C=C\C/C=C\C/C=C\CCCCC	adrenoylcarnitine (C22:4)*	adrenoylcarnitine (C22:4)*						Pos Late
100015851	402	57529	211230	Lipid	Fatty Acid Metabolism (Acyl Carnitine, Polyunsaturated)	1901	NAMED	MJPIXACTUMSGGI-WMPRHZDHSA-N	O=C(OC(CC([O-])=O)C[N+](C)(C)C)CCCCC/C=C\C/C=C\C/C=C\C/C=C\C/C=C\CC	docosapentaenoylcarnitine (C22:5n3)*	docosapentaenoylcarnitine (C22:5n3)*					71464594	Pos Late
100015853	402	57532	211233	Lipid	Endocannabinoid	2186	NAMED	AUJVQJHODMISJP-UHFFFAOYSA-N	O=C(CCCCCCCCCCCCCCCCCCC)N([H])CCO	arachidoyl ethanolamide (20:0)*	arachidoyl ethanolamide (20:0)*		3015157			3787294	Pos Late
100015855	402	57535	211236	Lipid	Endocannabinoid	2190	NAMED	HJPVEPFLQVCCLM-UHFFFAOYSA-N	O=C(CCCCCCCCCCCCCCCCCCCCCCC)NCCO	lignoceroyl ethanolamide (24:0)*	lignoceroyl ethanolamide (24:0)*		21169187				Pos Late
100015857	402	57536	211237	Lipid	Endocannabinoid	2191	NAMED	LISKWSFNVJTQKH-KTKRTIGZSA-N	O=C(CCCCCCCCCCCCC/C=C\CCCCCCCC)NCCO	nervonoyl ethanolamide (24:1)*	nervonoyl ethanolamide (24:1)*		21169186				Pos Late
100015862	402	57541	211242	Lipid	Endocannabinoid	2192	NAMED	WFRLANWAASSSFV-FPLPWBNLSA-N	O=C(NCCO)CCCCCCC/C=C\CCCCCC	palmitoleoyl ethanolamide*	palmitoleoyl ethanolamide*		8011589	HMDB0013648		9835868	Pos Late
100015926	305	57765	213917	Lipid	Glycosphingolipid Sulfates	3097	NAMED	CJGVDSGIQZDLDO-PHLJAKBWSA-N	CCCCCCCCCCCCC/C=C/[C@H]([C@H](CO[C@H]1[C@H](O)[C@@H](OS(O)(=O)=O)[C@@H](O)[C@@H](CO)O1)NC(CCCCCCCCCCCCCCC)=O)O	3-sulfo-palmitoyl-galactosylceramide (d18:1/16:0)	3-sulfo-palmitoyl-galactosylceramide (d18:1/16:0)		8072755			9897094	Polar
100015962	400	57687	213101	Amino Acid	Lysine Metabolism	138	NAMED	CDLVFVFTRQPQFU-UHFFFAOYSA-N	C[N+](C)(C)CCCCC([O-])=O	N,N,N-trimethyl-5-aminovalerate	N,N,N-trimethyl-5-aminovalerate		34236878			14274897	Pos Early
100016038	400	57814	213597	Amino Acid	Polyamine Metabolism	550	NAMED	MQTAVJHICJWXBR-UHFFFAOYSA-N	CC(NCCCNCCCCN)=O	(N(1) + N(8))-acetylspermidine	(N(1) + N(8))-acetylspermidine			HMDB0002189,HMDB0001276	C01029,C00612	496,123689	Pos Early
100016069	402	61769	218137	Lipid	Fatty Acid Metabolism (Acyl Carnitine, Monounsaturated)	1883	NAMED	PETYOUXDCHQKTQ-QXPKXGMISA-N	CCCCCC/C=C\CCCC(O[C@@H](C[N+](C)(C)C)CC([O-])=O)=O	5-dodecenoylcarnitine (C12:1)	5-dodecenoylcarnitine (C12:1)			HMDB13326		91825571	Pos Late
100019800	402	61839	218537	Lipid	Fatty Acid Metabolism (Acyl Carnitine, Hydroxy)	1929	NAMED	MHJOYNGEDDXLLU-UHFFFAOYSA-N	CCCCCCCCCCCCCC(O)CC(OC([N+](C)(C)C)CCC([O-])=O)=O	3-hydroxypalmitoylcarnitine	3-hydroxypalmitoylcarnitine			HMDB0013336		126456228	Pos Late
100019801	402	61840	218539	Lipid	Fatty Acid Metabolism (Acyl Carnitine, Hydroxy)	1930	NAMED	YBCVTTMMURGSEY-LMLDZDDJSA-N	CCCCCCCC/C=C\CCCCCC(O)CC(O[C@@H](C[N+](C)(C)C)CC([O-])=O)=O	3-hydroxyoleoylcarnitine	3-hydroxyoleoylcarnitine		48061587			129637446	Pos Late
100019957	209	61822	218242	Lipid	Endocannabinoid	2198	NAMED	CLHUCXCVFSEJRR-UHFFFAOYSA-N	CCCCCCCCCCCCCCCCCC(NC(C(O)=O)CO)=O	N-stearoylserine*	N-stearoylserine*		15545488				Neg
100019960	305	61827	218249	Lipid	Fatty Acid, Monohydroxy	1960	NAMED	RGMMREBHCYXQMA-UHFFFAOYSA-N	OC(C(O)CCCCC)=O	2-hydroxyheptanoate*	2-hydroxyheptanoate*		2032206			2750949	Polar
100019966	209	61843	218451	Lipid	Fatty Acid, Monohydroxy	1991	NAMED	MFBDGGFIQVOLTJ-MDZDMXLPSA-N	CCCCCCCC/C=C/CCCCCC(O)CC(O)=O	3-hydroxyoleate*	3-hydroxyoleate*						Neg
100019968	305	61858	218556	Carbohydrate	Pentose Metabolism	1290	NAMED	QXKAIJAYHKCRRA-PZGQECOJSA-N	OC[C@H](O)[C@@H](O)[C@@H](O)C(O)=O	lyxonate	lyxonate			HMDB0060255			Polar
100019978	209	61861	218578	Lipid	Fatty Acid, Dicarboxylate	1700	NAMED	YDPSQMGOAILWPE-FYWRMAATSA-N	O=C(O)CCCCCCCCCCCCCC/C=C/C(O)=O	octadecenedioate (C18:1-DC)	octadecenedioate (C18:1-DC)					9543674	Neg
100020204	209	62059	218862	Lipid	Fatty Acid, Amino	1757	NAMED	JJGNMSOJTSABGA-UHFFFAOYSA-N	OC(C(CCCCCC)N([H])C(C)=O)=O	N-acetyl-2-aminooctanoate*	N-acetyl-2-aminooctanoate*		86248	HMDB0059745		95555	Neg
100020217	400	62947	220818	Amino Acid	Urea cycle; Arginine and Proline Metabolism	519	NAMED	KXONJPJIFNGMCN-UHFFFAOYSA-N	O=C(C([N+](C)(C)C)C)N1CCCC1C([O-])=O	N,N,N-trimethyl-alanylproline betaine (TMAP)	N,N,N-trimethyl-alanylproline betaine (TMAP)			HMDB0240365			Pos Early
100020219	400	62863	220648	Xenobiotics	Food Component/Plant	4786	NAMED	OLNJUISKUQQNIM-UHFFFAOYSA-N	O=CC1=CNC2=CC=CC=C12	3-formylindole	3-formylindole	487-89-8	9838	HMDB29737	C08493	10256	Pos Early
100020343	209	62850	220619	Lipid	Long Chain Polyunsaturated Fatty Acid (n3 and n6)	1551	NAMED	HXHZGHRLVRFQDR-HZJYTTRNSA-N	OC(CCC/C=C\C/C=C\CCCCC)=O	tetradecadienoate (14:2)*	tetradecadienoate (14:2)*	39039-37-7	4471834	HMDB0000560		5312409	Neg
100020361	400	62853	220624	Amino Acid	Urea cycle; Arginine and Proline Metabolism	489	NAMED	YCCMTCQQDULIFE-UHFFFAOYSA-N	NC1CCCNC1=O	3-amino-2-piperidone	3-amino-2-piperidone	1892-22-4	4371576	HMDB0000323		5200225	Pos Early
100020417	400	62862	220645	Amino Acid	Lysine Metabolism	115	NAMED	XXEWFEBMSGLYBY-ZETCQYMHSA-N	OC([C@@H](N)CCCCN(C)C)=O	N6,N6-dimethyllysine	N6,N6-dimethyllysine	2259-86-1	167778	HMDB0013287	C05545	193344	Pos Early
100020487	400	62309	219289	Amino Acid	Polyamine Metabolism	544	NAMED	YGIAGXACEXFIDU-UHFFFAOYSA-N	O=C(C)NCCCNCCCC(O)=O	N-acetyl-isoputreanine	N-acetyl-isoputreanine					131802901	Pos Early
100020746	209	62431	219598	Lipid	Monoacylglycerol	2880	NAMED	NXOGCYSVLAIYAP-YOILPLPUSA-N	CCCCCCCC/C=C\C/C=C\C/C=C\CCCC(OCC(O)CO)=O	1-meadoylglycerol (20:3n9)*	1-meadoylglycerol (20:3n9)*						Neg
100020825	400	62557	219908	Lipid	Fatty Acid Metabolism (Acyl Carnitine, Hydroxy)	1922	NAMED	VYEONLJQPYRKAN-UHFFFAOYSA-N	C[N+](C)(C)CC(OC(CC(O)CCC)=O)CC([O-])=O	3-hydroxyhexanoylcarnitine (1)	3-hydroxyhexanoylcarnitine (1)						Pos Early
100020837	209	63042	221621	Xenobiotics	Drug - Topical Agents	5963	NAMED	AKEUNCKRJATALU-UHFFFAOYSA-N	OC(C1=C(O)C=CC=C1O)=O	2,6-dihydroxybenzoic acid	2,6-dihydroxybenzoic acid	303-07-1	8974	HMDB0013676		9338	Neg
100020893	209	62805	220431	Amino Acid	Methionine, Cysteine, SAM and Taurine Metabolism	448	NAMED	XMZBEAXQGSBWLG-NSCUHMNNSA-N	OC(C(O)=O)C(O)/C=C/SC	2,3-dihydroxy-5-methylthio-4-pentenoate (DMTPA)*	2,3-dihydroxy-5-methylthio-4-pentenoate (DMTPA)*			HMDB0240388			Neg
100020899	209	62807	220434	Amino Acid	Glutathione Metabolism	592	NAMED	SIGOFWMLBZTMPI-JHKACSFWSA-N	CC(COP(O)(OP(O)(OC[C@]1([H])[C@](O)([H])[C@@H](O)[C@@](N2C=NC3=C2N=CN=C3N)([H])O1)=O)=O)(C(O)C(NCCC(NCCSSC[C@@](NC(CC[C@H](N)C(O)=O)=O)([H])C(NCC(O)=O)=O)=O)=O)C	3'-dephospho-CoA-glutathione*	3'-dephospho-CoA-glutathione*						Neg
100020967	209	63009	221130	Amino Acid	Glutathione Metabolism	590	NAMED	PWCIUOASSAHGHI-WPZUCAASSA-N	O=C(CC[C@@H](C(O)=O)N([H])[H])N([H])[C@H](C(N([H])CC(O)=O)=O)CSC(C(O)=O)CC(O)=O	S-(1,2-dicarboxyethyl)glutathione	S-(1,2-dicarboxyethyl)glutathione	1115-52-2	7978145			9802383	Neg
100021000	402	62851	220620	Lipid	Sphingomyelins	3105	NAMED	FAVAZPKFPKOYCT-VTAPXIELSA-N	CCCCCCCCCCCCCCC(O)C(N[C@@H](COP([O-])(OCC[N+](C)(C)C)=O)[C@@H](/C=C/CCCCCCCCCCCCC)O)=O	hydroxypalmitoyl sphingomyelin (d18:1/16:0(OH))**	hydroxypalmitoyl sphingomyelin (d18:1/16:0(OH))**						Pos Late
100021123	400	62959	220848	Amino Acid	Lysine Metabolism	117	NAMED	ZRJHLGYVUCPZNH-MQWKRIRWSA-N	[O-]C([C@@H](N)C(O)CCC[N+](C)(C)C)=O	hydroxy-N6,N6,N6-trimethyllysine*	hydroxy-N6,N6,N6-trimethyllysine*						Pos Early
100021141	402	63358	222426	Lipid	Fatty Acid Metabolism (Acyl Carnitine, Hydroxy)	1928	NAMED	VCRSQDIROUELAR-UHFFFAOYSA-N	OC(CCCCCCC)CC(OC(CC([O-])=O)C[N+](C)(C)C)=O	3-hydroxydecanoylcarnitine	3-hydroxydecanoylcarnitine		59664325	HMDB0061636		121454166	Pos Late
100021478	209	64596	238814	Amino Acid	Histidine Metabolism	93	NAMED	MXETUSMIYKMMAT-UHFFFAOYSA-N	CN1C=NC=C1CC(O)C(O)=O	1-methyl-5-imidazolelactate	1-methyl-5-imidazolelactate	2022510-60-5	65563369				Neg
100021760	400	63920	223830	Amino Acid	Lysine Metabolism	139	NAMED	FTTGAAZKBNZDCZ-LURJTMIESA-N	CC(N[C@@](CCCC(O)=O)(C(O)=O)[H])=O	N-acetyl-2-aminoadipate	N-acetyl-2-aminoadipate		392027		C12986	443992	Pos Early
100021784	209	63988	232906	Xenobiotics	Chemical	6268	NAMED	XRHGYUZYPHTUJZ-UHFFFAOYSA-N	O=C(O)C1=CC=C(Cl)C=C1	4-chlorobenzoic acid	4-chlorobenzoic acid	74-11-3			C02370	6318	Neg
100021918	209	64328	237314	Xenobiotics	Chemical	6179	NAMED	ICKWICRCANNIBI-UHFFFAOYSA-N	CC(C)(c1cc(C(C)(C)C)c(O)cc1)C	2,4-di-tert-butylphenol	2,4-di-tert-butylphenol	96-76-4					Neg
100021938	400	64507	238413	Nucleotide	Purine Metabolism, Guanine containing	4205	NAMED	WYROLENTHWJFLR-ACLDMZEESA-N	O=C1C2=C(NC=C2CN[C@H]3C=C[C@H](O)[C@@H]3O)N=C(N)N1	queuine	queuine	72496-59-4		HMDB0001495	C01449	53477731	Pos Early
100021990	400	64393	237477	Lipid	Fatty Acid Metabolism (Acyl Carnitine, Hydroxy)	1925	NAMED	RCXSFDNDEVSQNG-UHFFFAOYSA-N	[O-]C(CC(OC(C(O)CCCCCC)=O)C[N+](C)(C)C)=O	3-hydroxyoctanoylcarnitine (1)	3-hydroxyoctanoylcarnitine (1)						Pos Early
100022041	400	64571	238237	Peptide	Modified Peptides	1219	NAMED	VOWFCBSRZKGKTF-UHFFFAOYSA-N	O=C(N1CCCC1C([O-])=O)C2CCC[N+]2(C)C	N,N-dimethyl-pro-pro	N,N-dimethyl-pro-pro						Pos Early
100022120	400	64568	238235	Amino Acid	Tryptophan Metabolism	263	NAMED	YLEQTOAIAOPFBY-UHFFFAOYSA-N	OC(C(N)(C)N(C1=C(C2)C=CC=C1)C2=O)=O	oxindolylalanine	oxindolylalanine					20977764	Pos Early
999910445	400	47680	157553				UNNAMED			X-10445	X-10445						Pos Early
999910457	400	47581	157489				UNNAMED			X-10457	X-10457						Pos Early
999911580	209	47479	148975				UNNAMED			X-11580	X-11580						Neg
999911612	209	47431	148921				UNNAMED			X-11612	X-11612						Neg
999911615	209	32932	219822				UNNAMED			X-11615	X-11615						Neg
999911787	400	33132	156002				UNNAMED			X-11787	X-11787						Pos Early
999912100	400	47687	157560				UNNAMED			X-12100	X-12100						Pos Early
999912101	400	47642	157543				UNNAMED			X-12101	X-12101						Pos Early
999912104	400	46932	157293				UNNAMED			X-12104	X-12104						Pos Early
999912125	400	47643	157544				UNNAMED			X-12125	X-12125						Pos Early
999914056	400	46632	157266				UNNAMED			X-14056	X-14056						Pos Early
999914837	400	48359	157753				UNNAMED			X-14837	X-14837						Pos Early
999915136	400	47619	157524				UNNAMED			X-15136	X-15136						Pos Early
999915220	209	46658	146599				UNNAMED			X-15220	X-15220						Neg
999915461	400	46283	157144				UNNAMED			X-15461	X-15461						Pos Early
999917010	209	47993	150197				UNNAMED			X-17010	X-17010						Neg
999921353	209	46398	145481				UNNAMED			X-21353	X-21353						Neg
999921796	209	46972	148225				UNNAMED			X-21796	X-21796						Neg
999922162	400	47417	157401				UNNAMED			X-22162	X-22162						Pos Early
999922767	209	48072	150286				UNNAMED			X-22767	X-22767						Neg
999922773	209	48078	150292				UNNAMED			X-22773	X-22773						Neg
999922776	209	48081	150295				UNNAMED			X-22776	X-22776						Neg
999922922	305	48291	153287				UNNAMED			X-22922	X-22922						Polar
999923038	305	48553	154521				UNNAMED			X-23038	X-23038						Polar
999923593	400	49469	161131				UNNAMED			X-23593	X-23593						Pos Early
999923639	400	49515	161179				UNNAMED			X-23639	X-23639						Pos Early
999923739	400	49637	161456				UNNAMED			X-23739	X-23739						Pos Early
999924027	402	52056	164000				UNNAMED			X-24027	X-24027						Pos Late
999924243	400	52286	164314				UNNAMED			X-24243	X-24243						Pos Early
999924257	209	52311	164340				UNNAMED			X-24257	X-24257						Neg
999924425	400	52655	165410				UNNAMED			X-24425	X-24425						Pos Early
999924697	400	53125	166512				UNNAMED			X-24697	X-24697						Pos Early
999924728	400	53157	166544				UNNAMED			X-24728	X-24728						Pos Early
999925047	209	61611	217876				UNNAMED			X-25047	X-25047						Neg
999925109	400	61682	217977				UNNAMED			X-25109	X-25109						Pos Early
999925244	400	62451	219682				UNNAMED			X-25244	X-25244						Pos Early
999925936	400	63840	223405				UNNAMED			X-25936	X-25936						Pos Early
999925948	400	63899	223706				UNNAMED			X-25948	X-25948						Pos Early
999925957	400	63908	223734				UNNAMED			X-25957	X-25957						Pos Early
999925979	209	63969	224186				UNNAMED			X-25979	X-25979						Neg
999925983	400	63973	224190				UNNAMED			X-25983	X-25983						Pos Early

## Sheet: Sample Meta Data
PARENT_SAMPLE_NAME	CLIENT_IDENTIFIER	NEG	POLAR	POS EARLY	POS LATE	AGE	BOX_NUMBER	CLIENT_MATRIX	CLIENT_SAMPLE_ID	CLIENT_SAMPLE_NUMBER	GENDER	GENOTYPE	GROUP_ID	GROUP_NAME	GROUP_NUMBER	MASS_EXTRACTED	RACE_ETHNICITY	SAMPLE_AMOUNT	SAMPLE_AMOUNT_UNITS	SAMPLE_BOX_LOCATION	SAMPLE_DESCRIPTION	SUBJECT_OR_ANIMAL_ID	TIME_POINT	TREATMENT	TREATMENT2
UFRI-00231	#405_M WT Vehicle DS_02_BN_2020-12-TP	213942	213946	213938	213934	2m13d	#1	Mus musculus-derived brain tissue	405	1	M	WT	WT_Veh	WT in Vehicle	1	24	C57BL/6J	~200	mg	A2	A brain hemishpere from male wild-type (WT) mouse treated with vehicle (Saline)	405	14-day treatment	Veh	Saline once per day
UFRI-00232	#297_M WT Vehicle DS_01_BN_2020-07-TP	213942	213946	213938	213934	1m20d	#1	Mus musculus-derived brain tissue	297	2	M	WT	WT_Veh	WT in Vehicle	1	24	C57BL/6J	~200	mg	A3	A brain hemishpere from male wild-type (WT) mouse treated with vehicle (Saline)	297	14-day treatment	Veh	Saline once per day
UFRI-00233	#322_M WT Vehicle DS_01_BN_2020-07-TP	213942	213946	213938	213934	1m19d	#1	Mus musculus-derived brain tissue	322	3	M	WT	WT_Veh	WT in Vehicle	1	24	C57BL/6J	~200	mg	A4	A brain hemishpere from male wild-type (WT) mouse treated with vehicle (Saline)	322	14-day treatment	Veh	Saline once per day
UFRI-00234	#446_F WT Saline DS_02_BN_2020-1-TP	213942	213946	213938	213934	2m11d	#1	Mus musculus-derived brain tissue	446	4	F	WT	WT_Veh	WT in Vehicle	1	24	C57BL/6J	~200	mg	A5	A brain hemishpere from female wild-type (WT) mouse treated with vehicle (Saline)	446	14-day treatment	Veh	Saline once per day
UFRI-00235	#342_F WT Vehicle DS_01_BN_2020-07-TP	213942	213946	213938	213934	1m19d	#1	Mus musculus-derived brain tissue	342	5	F	WT	WT_Veh	WT in Vehicle	1	24	C57BL/6J	~200	mg	A6	A brain hemishpere from female wild-type (WT) mouse treated with vehicle (Saline)	342	14-day treatment	Veh	Saline once per day
UFRI-00236	#333_F WT Vehicle DS_01_BN_2020-07-TP	213942	213946	213938	213934	1m19d	#1	Mus musculus-derived brain tissue	333	6	F	WT	WT_Veh	WT in Vehicle	1	24	C57BL/6J	~200	mg	A7	A brain hemishpere from female wild-type (WT) mouse treated with vehicle (Saline)	333	14-day treatment	Veh	Saline once per day
UFRI-00237	#431_M WT AOAA 1mg/kg DS_02_BN_2020-1-TP	213942	213946	213938	213934	2m22d	#1	Mus musculus-derived brain tissue	431	7	M	WT	WT_AOAA	WT in AOAA	2	24	C57BL/6J	~200	mg	C2	A brain hemishpere from male wild-type (WT) mouse treated with AOAA 1mg/kg/day	431	14-day treatment	AOAA	AOAA 1mg/kg/day
UFRI-00238	#259_M WT AOAA 1mg/kg DS_01_BN_2020-07-TP	213942	213946	213938	213934	1m25d	#1	Mus musculus-derived brain tissue	259	8	M	WT	WT_AOAA	WT in AOAA	2	24	C57BL/6J	~200	mg	C3	A brain hemishpere from male wild-type (WT) mouse treated with AOAA 1mg/kg/day	259	14-day treatment	AOAA	AOAA 1mg/kg/day
UFRI-00239	#324_F WT AOAA 1mg/kg DS_01_BN_2020-07-TP	213942	213946	213938	213934	1m19d	#1	Mus musculus-derived brain tissue	324	9	M	WT	WT_AOAA	WT in AOAA	2	24	C57BL/6J	~200	mg	C4	A brain hemishpere from male wild-type (WT) mouse treated with AOAA 1mg/kg/day	324	14-day treatment	AOAA	AOAA 1mg/kg/day
UFRI-00240	#447_F WT AOAA 1mg/kg DS_02_BN_2020-1-TP	213942	213946	213938	213934	2m11d	#1	Mus musculus-derived brain tissue	447	10	F	WT	WT_AOAA	WT in AOAA	2	24	C57BL/6J	~200	mg	C5	A brain hemishpere from female wild-type (WT) mouse treated with AOAA 1mg/kg/day	447	14-day treatment	AOAA	AOAA 1mg/kg/day
UFRI-00241	#256_F WT AOAA 1mg/kg DS_01_BN_2020-07-TP	213942	213946	213938	213934	1m25d	#1	Mus musculus-derived brain tissue	256	11	F	WT	WT_AOAA	WT in AOAA	2	24	C57BL/6J	~200	mg	C6	A brain hemishpere from female wild-type (WT) mouse treated with AOAA 1mg/kg/day	256	14-day treatment	AOAA	AOAA 1mg/kg/day
UFRI-00242	#268_F WT AOAA 1mg/kg DS_01_BN_2020-07-TP	213942	213946	213938	213934	1m24d	#1	Mus musculus-derived brain tissue	268	12	F	WT	WT_AOAA	WT in AOAA	2	24	C57BL/6J	~200	mg	C7	A brain hemishpere from female wild-type (WT) mouse treated with AOAA 1mg/kg/day	268	14-day treatment	AOAA	AOAA 1mg/kg/day
UFRI-00243	#440_M DS Saline DS_02_BN_2020-1-TP	213942	213946	213938	213934	2m11d	#1	Mus musculus-derived brain tissue	440	13	M	DS	DS_Veh	DS in Vehicle	3	24	B6;129S7-Dp(17Abcg1-Rrp1b)3Yey/J	~200	mg	E2	A brain hemishpere from male Down Syndrome (DS) mouse treated with vehicle (Saline)	440	14-day treatment	Veh	Saline once per day
UFRI-00244	#260_M DS Vehicle DS_01_BN_2020-07-TP	213942	213946	213938	213934	1m25d	#1	Mus musculus-derived brain tissue	260	14	M	DS	DS_Veh	DS in Vehicle	3	24	B6;129S7-Dp(17Abcg1-Rrp1b)3Yey/J	~200	mg	E3	A brain hemishpere from male Down Syndrome (DS) mouse treated with vehicle (Saline)	260	14-day treatment	Veh	Saline once per day
UFRI-00245	#277_M DS Vehicle DS_01_BN_2020-07-TP	213942	213946	213938	213934	1m23d	#1	Mus musculus-derived brain tissue	277	15	M	DS	DS_Veh	DS in Vehicle	3	24	B6;129S7-Dp(17Abcg1-Rrp1b)3Yey/J	~200	mg	E4	A brain hemishpere from male Down Syndrome (DS) mouse treated with vehicle (Saline)	277	14-day treatment	Veh	Saline once per day
UFRI-00246	#426_F DS Saline DS_02_BN_2020-1-TP	213942	213946	213938	213934	3m4d	#1	Mus musculus-derived brain tissue	426	16	F	DS	DS_Veh	DS in Vehicle	3	24	B6;129S7-Dp(17Abcg1-Rrp1b)3Yey/J	~200	mg	E5	A brain hemishpere from female Down Syndrome (DS) mouse treated with vehicle (Saline)	426	14-day treatment	Veh	Saline once per day
UFRI-00247	#248_F DS Vehicle DS_01_BN_2020-07-TP	213942	213946	213938	213934	1m24d	#1	Mus musculus-derived brain tissue	248	17	F	DS	DS_Veh	DS in Vehicle	3	24	B6;129S7-Dp(17Abcg1-Rrp1b)3Yey/J	~200	mg	E6	A brain hemishpere from female Down Syndrome (DS) mouse treated with vehicle (Saline)	248	14-day treatment	Veh	Saline once per day
UFRI-00248	#334_F DS Vehicle DS_01_BN_2020-07-TP	213942	213946	213938	213934	1m19d	#1	Mus musculus-derived brain tissue	334	18	F	DS	DS_Veh	DS in Vehicle	3	24	B6;129S7-Dp(17Abcg1-Rrp1b)3Yey/J	~200	mg	E7	A brain hemishpere from female Down Syndrome (DS) mouse treated with vehicle (Saline)	334	14-day treatment	Veh	Saline once per day
UFRI-00249	#393_M DS AOAA 1mg/kg DS_02_BN_2020-1-TP	213942	213946	213938	213934	3m1d	#1	Mus musculus-derived brain tissue	393	19	M	DS	DS_AOAA	DS in AOAA	4	24	B6;129S7-Dp(17Abcg1-Rrp1b)3Yey/J	~200	mg	G2	A brain hemishpere from male Down Syndrome (DS) mouse treated with AOAA 1mg/kg/day	393	14-day treatment	AOAA	AOAA 1mg/kg/day
UFRI-00250	#270_M DS AOAA 1mg/kg DS_01_BN_2020-07-TP	213942	213946	213938	213934	1m24d	#1	Mus musculus-derived brain tissue	270	20	M	DS	DS_AOAA	DS in AOAA	4	24	B6;129S7-Dp(17Abcg1-Rrp1b)3Yey/J	~200	mg	G3	A brain hemishpere from male Down Syndrome (DS) mouse treated with AOAA 1mg/kg/day	270	14-day treatment	AOAA	AOAA 1mg/kg/day
UFRI-00251	#339_M DS AOAA 1mg/kg DS_01_BN_2020-07-TP	213942	213946	213938	213934	1m19d	#1	Mus musculus-derived brain tissue	339	21	M	DS	DS_AOAA	DS in AOAA	4	24	B6;129S7-Dp(17Abcg1-Rrp1b)3Yey/J	~200	mg	G4	A brain hemishpere from male Down Syndrome (DS) mouse treated with AOAA 1mg/kg/day	339	14-day treatment	AOAA	AOAA 1mg/kg/day
UFRI-00252	#267_F DS AOAA 1mg/kg DS_01_BN_2020-07-TP	213942	213946	213938	213934	1m24d	#1	Mus musculus-derived brain tissue	267	22	F	DS	DS_AOAA	DS in AOAA	4	24	B6;129S7-Dp(17Abcg1-Rrp1b)3Yey/J	~200	mg	G5	A brain hemishpere from female Down Syndrome (DS) mouse treated with AOAA 1mg/kg/day	267	14-day treatment	AOAA	AOAA 1mg/kg/day
UFRI-00253	#287_F DS AOAA 1mg/kg DS_01_BN_2020-07-TP	213942	213946	213938	213934	1m20d	#1	Mus musculus-derived brain tissue	287	23	F	DS	DS_AOAA	DS in AOAA	4	24	B6;129S7-Dp(17Abcg1-Rrp1b)3Yey/J	~200	mg	G6	A brain hemishpere from female Down Syndrome (DS) mouse treated with AOAA 1mg/kg/day	287	14-day treatment	AOAA	AOAA 1mg/kg/day
UFRI-00254	#351_F DS AOAA 1mg/kg DS_01_BN_2020-07-TP	213942	213946	213938	213934	1m19d	#1	Mus musculus-derived brain tissue	351	24	F	DS	DS_AOAA	DS in AOAA	4	24	B6;129S7-Dp(17Abcg1-Rrp1b)3Yey/J	~200	mg	G7	A brain hemishpere from female Down Syndrome (DS) mouse treated with AOAA 1mg/kg/day	351	14-day treatment	AOAA	AOAA 1mg/kg/day

## Sheet: Peak Area Data
PARENT_SAMPLE_NAME	19	41	49	50	55	71	73	93	111	112	117	118	132	141	143	171	172	180	189	192	194	197	207	208	209	211	212	215	216	219	229	231	232	233	234	240	244	249	250	252	254	266	267	269	270	272	275	278	282
UFRI-00231	470395	21483890	1074345	181760684		339731	29931	4109691	2113508	28632514			2012622	3166765803	87902	34728985	9593129	27180761	34676340	203493	1214344	1006020	298843	23367360	1236205152	321823	37384082	3727160	315457	22640660	428587925	663459439	3677035	80273805	3997482091	4635365	78937404	483203216	1313028	107020463	3749895	149424748	469141968	12489112	2107290	145220	692052367	5943229	25127822
UFRI-00232	798368	8144332	995479	31359375	3001259	349955	47662	4896144	2208366	36311039	430426	16273238	865041	3917856272	588032	43454600	1828673	49626453	86601424	233745	1107929	2109843	264728	24968688	1215486059	385498	33096197	2025364	286518	24181877	1548262709	667375009	3357051	97204070	3392325632	5901707	76562973	820489474	721181	150468394	8279354	204735515	657765155	11722268	1312438		533872691	7971586	24257191
UFRI-00233	916699	6656668	1216801	34915851	3258922	426626	79924	4633969	1205195	34081166	513586	10228778	828889	4314333078	1233966	69127991	2454605	63131056	75023432	401638	1248434	2049955	185837	13384069	822593082	409166	35055554	592797	333978	20385312	1563065399	817871629	7246262	99278061	3096076019	5857999	76087995	2209604218	280885	30355894	6968154	211813767	766035440	10912942	936156		478868225	6244754	24258646
UFRI-00234	184900	14079640	826684	31642294		368492	32461	4666945	1539892	25672924		231206	1655165	3372625273	437583	40490999	10535460	23739049	40259397	184019	1152029	1239267	266825	28085046	1128946897	300445	35987874	2572440	312586	16982852	383184034	684580186	2295583	76402245	3273985285	4860789	73965161	352490403	1129743	90138611	4780220	166952832	482921878	13721081	1955164	107995	625077651	8755861	22784656
UFRI-00235	720016	16249022	857981	31094400		423111	30626	4376200	2719878	31167407			1257151	3240493510	365326	53093141	12742965	49615800	42938722	265558	1311397	1475502	258161	29518362	1076556668	206362	38412220	3264633	375100	17375433	951922955	748828677	4320634	81652756	3937257102	4149716	69996393	345507513	681426	86612226	8702234	141883885	619008567	12512190	2257427	50692	654119961	10347088	24416792
UFRI-00236	111399	10236089	947217	25476579	3718853	407702	31237	5680021	2552516	42286132	442605	14673331	647092	4178636482	454368	45168109	1609763	48047382	84242933	309078	1399489	1992979	343144	35258853	1255174774	317984	32631637	2247880	264645	26904729	1512079760	683948252	4907305	79820345	3089070589	7779787	78939561	1082964409	464527	182272612	5491217	214102076	690607616	9911308	2025070	41524	514764401	8802942	24299874
UFRI-00237	355998	11755021	1238058	36191073	2610244	314999	47610	5045729	1399027	32380982	411455	8354697	1996714	4045550212	2631109	31541338	1934416	52052807	77882874	378462	1141117	1416045	342910	34720401	1319721461	482913	30735389	1488747		23986502	1538693711	545252533	3121700	67650210	3618365407	6259609	83562889	1802320622	1681254	93436834	3753242	225341378	537121141	11521924	1111651	431803	497527496	6613994	26499241
UFRI-00238	814253	12929962	1464987	40128140	2923758	337494	65943	4625132	1479943	35166411	428058	9253331	921046	4429151455	726877	47406475	2044128	49567712	79336169	475122	1341172	1732617	321411	29210476	1059643072	314240	36220379	1716961	248251	28510487	1613716876	685502038	4136107	89663230	3691904431	7608527	107885162	2375698840	525670	118212980	5535039	205768138	648392559	11125981	1177032		486550361	4563150	24834302
UFRI-00239	214665	26715895	1026720	30237615		294141		4170366	1900423	32794673		186349	672651	3227314130	148502	50004393	24657403	32034927	36346244	271030	1151659	1522700	216010	25088076	999682624	176435	29542185	3189273	253220	16638822	666822976	713874379	2313205	86463981	3574690470	4645105	69099582	422752542	307560	128491015	8794350	143354465	572888598	11054470	2902117	67608	604679391	11790328	18626886
UFRI-00240	527339	14426670	992876	24415699		251664	42527	5063493	1325656	23900610			1491898	3333126402	766172	42236375	9811868	25472111	39604569	307710	1036027	1182249	277504	27335543	1138427271	354526	34845734	2347582	552501	14728819	465811105	632006464	2821266	80975649	3225512658	5043342	69159113	284995735	1631875	71955296	4435943	157296735	581530104	13362510	1227380		627826374	5568636	23181844
UFRI-00241	62827	9597507	1094141	26302758	2121843	441476	109912	4718260	2113185	38148425	502804	19168692	1460011	4447138434	753925	48853326	2142421	26019249	88847318	310093	1268386	2324069	331215	34293605	1230639327	277819	34848381	1869470	289818	17517363	815379912	745552946	2853764	99418029	3256151846	5237930	76598616	1728045889	1368148	181362397	9769172	260729569	690647959	11717876	1292628	121595	501706734	7769866	21977960
UFRI-00242	307692	17091698	1199296	258129202		286291		4316937	1462002	26827774		155827	487545	3219276965	147434	46149240	25713910	27200132	35387905	241101	1085826	1324890	252120	15352298	888823081	168566	37479010	2489370	589930	12330878	617853017	653977738	3519302	86334582	3546773182	4760247	76889737	365271485	351333	97388647	7479180	150533743	500361105	11112812	1406478		589609377	5392735	20131240
UFRI-00243	347671	7124520	820105	23913390	2678885	292378	57792	5589631	1408388	33277535	468217	10778796	2162997	3510157357	619606	29212179	1901327	34724385	80598078	206183	1032787	1490384	337182	36591311	1400012418	502282	32919358	1511949	168716	15845111	1126532627	597699886	1762992	90087117	3482831222	7010973	69114300	724808355	1700917	127566432	4118748	197299038	547348995	10592857	1516424	503825	511154998	6195134	27538927
UFRI-00244	304415	10589725	852852	31181450	3147326	332866	60236	5107945	1421730	35443343	535422	12172851	985520	3828066424	266031	36163487	1556127	23412861	82451225	185766	1216921	1809002	352068	34648310	1295737286	387892	33370730	1863971	231039	26387694	742803235	643933960	3100482	98336345	3467403218	8238600	69304832	894585253	342173	144788292	5291556	202529693	631473901	11608629	1755554		504511349	8716310	26734106
UFRI-00245	428074	8156387	1075892	24102091	3100409	380654	49988	4454889	1088769	35446525	458957	13647463	692293	3960505958	345034	49304869	2038148	36116471	76279009	304921	1208493	2201147	315353	34246961	1209509632	447375	35271416	1608744	281106	21835495	1127810872	680292261	3557997	101763017	3622307347	7424357	79432988	1736087408	602067	130746855	5368612	216767791	614096931	11715988	1297426		489841405	6485225	25189257
UFRI-00246	511554	5642256	692562	23894609	1710079	239264	88088	5192042	1493831	29899189	381196	10996618	3361284	3526638592	496340	36641372	2048703	48696352	79424639	172616	879174	1442384	287636	33944304	1227427939	447980	28454667	1343967	298624	17290036	1284398096	595759346	1943752	78940138	3555141196	5725531	71695023	909395909	2004923	114442380	4322675	188969280	550129840	10537783	1345969	49111	495558595	5587910	24207129
UFRI-00247	632443	6981895	828847	26492944	2302986	401962	37229	5265086	2741258	38316881	532023	11594696	1306612	4136500549	481598	35010655	1806993	42670308	65429238	268564	1235586	1761937	231681	32542187	1274501407	323410	35145172	1801589	309350	21234855	1355123391	552762805	2773022	82108228	3358007909	15148837	86936234	1453414980	445193	123725428	9233402	223619900	657280706	11478099	1158136		457741931	7106344	24029266
UFRI-00248	637981	8618786	821770	30849805	3148825	370723	36656	5115518	1262052	37014689	814832	27857005	1589128	4013179811	678727	39885536	1647967	41595238	89545430	246433	1081048	2543405	279419	27916894	1252851507	346648	29668804	1899299	293984	22299961	1309759407	678837530	2986248	85738170	3034622386	7291832	79187617	626476193	1251682	155720847	8465670	216262733	685252610	11655744	1388659		520301509	8556555	23030686
UFRI-00249	933496	17440326	969788	38942490		490955		4162395	1930607	24385842		89410	1869906	3159726835	445546	53845273	16910705	37298962	32602473	209331	1153649	1402597	214389	14631991	983920188	359426	38546622	1616227	264862	18128491	540583995	759468939	3809840	76146677	3415243186	8191105	73565608	635892395	1444759	53607933	4835629	177105777	592684629	13462035	1214439	24899	626182094	9341248	20152473
UFRI-00250	263318	10099220	1140007	24521450	3657737	349732	51654	4707554	1055329	33253107	491333	14597736	853259	4005376737	596927	38814404	1998047	66577331	80981882	386104	1041924	1898993	298514	32341190	1306802507	401391	34962944	1465760	206956	16141351	2706164131	699012079	2303026	104542954	3696249764	8326214	73950651	2023942324	647621	148710103	4974211	237972514	641942432	11299581	1085312	50292	491959091	6194983	25569351
UFRI-00251	859072	21615298	1167962	33868974		296740	40412	4617522	3501913	31426600	88608	791575	1682965	3990006468	1514228	47482274	14268173	57838194	51058504	418362	1392247	1518550	297376	25300587	1158570143	281347	36076046	2415069	383834	21346669	1286894594	752311943	4611034	79130794	3107900571	5893603	81357628	2023090157	1547902	146379901	6729760	171268928	660092946	11705827	1393165	151513	612498328	7194150	24771984
UFRI-00252	750923	9278634	1275695	24767306	2491336	283421	39653	5115259	1669573	35013815	404040	16259649	1243115	4274254025	1130255	32497345	2328996	42338166	82575410	405537	1239298	1921308	387948	27586647	1411927659	447226	35834253	1404694	285722	18621843	1777790776	705685451	4203257	90260770	3317777283	7079837	81696340	2182415422	523323	189809867	5268169	257250081	641222976	11138719	1494083	87584	474036699	8294551	25968593
UFRI-00253	224923	12990151	1180725	25318430	2373673	277200	49482	5319036	1859835	36039014	249570	9918118	1059651	3979536174	1469956	36442385	1776952	44320800	79947019	312391	1038748	1597620	302588	31483450	1247722176	278628	31488253	1512207	295954	21766446	1474190483	645596072	3164655	74447154	3354035704	6300568	82125813	1113410563	927697	133063221	10654957	223398149	573512066	9897615	903858		467112407	5065107	23567492
UFRI-00254	658350	12016549	946905	23830454	2557143	379628	30309	5796563	1957064	36826829	453172	15842393	1101371	4145922008	847532	46262087	1633508	46840501	81651091	315585	1258460	2200553	297765	26980132	1155960182	362190	29111179	1596415	272126	25025878	1541574556	673729443	3943065	81581315	2921733488	6115402	78512057	1371602819	1141506	202429250	7798673	210684943	629088800	10181223	1407730	148842	466062344	8030936	19958946
[truncated: 682 more columns]

## Sheet: Batch-normalized Data
PARENT_SAMPLE_NAME	19	41	49	50	55	71	73	93	111	112	117	118	132	141	143	171	172	180	189	192	194	197	207	208	209	211	212	215	216	219	229	231	232	233	234	240	244	249	250	252	254	266	267	269	270	272	275	278	282
UFRI-00231	0.958084	1.92295	1.06255	5.95084		0.985495	0.62867	0.854903	1.31705	0.85015			1.60993	0.79767	0.148363	0.810563	4.68777	0.639484	0.441121	0.706633	1.02817	0.604173	1.00428	0.815678	1.01207	0.917955	1.071	2.03361	1.08847	1.08797	0.333364	0.9763	1.12763	0.956515	1.17442	0.749149	1.02858	0.485056	1.59263	0.83591	0.680176	0.728007	0.751771	1.08601	1.54119	1.48503	1.36276	0.831192	1.03586
UFRI-00232	1.62609	0.728971	0.984551	1.0267	1.07137	1.01515	1.00109	1.0185	1.37616	1.07814	0.949807	1.47984	0.691959	0.98686	0.992493	1.01422	0.893598	1.16756	1.10167	0.811684	0.938071	1.26708	0.889631	0.871576	0.995112	1.09958	0.948161	1.10508	0.988614	1.16203	1.20427	0.982062	1.0295	1.15825	0.996634	0.95381	0.997639	0.823636	0.874754	1.17527	1.50175	0.997484	1.05403	1.01933	0.959866		1.05128	1.11487	0.99997
UFRI-00233	1.8671	0.595815	1.20344	1.14314	1.16335	1.23756	1.67872	0.963964	0.751025	1.01193	1.13331	0.930175	0.663041	1.08673	2.08272	1.61343	1.19947	1.48529	0.954381	1.3947	1.05704	1.23112	0.624514	0.467194	0.673452	1.16709	1.00429	0.323441	1.15237	0.979588	1.21578	1.20352	2.2222	1.18296	0.909598	0.946746	0.99145	2.21808	0.340698	0.237102	1.26392	1.03197	1.22753	0.948951	0.684668		0.942964	0.873362	1.00003
UFRI-00234	0.376598	1.26022	0.817609	1.03597		1.06892	0.681811	0.970824	0.959594	0.762275		0.0210252	1.32399	0.849523	0.738562	0.945047	5.14825	0.55851	0.512144	0.639009	0.97541	0.744252	0.896678	0.980357	0.924262	0.856977	1.031	1.40357	1.07856	0.816088	0.298048	1.00738	0.703982	0.910383	0.961866	0.785581	0.963789	0.353842	1.37032	0.70405	0.867061	0.813405	0.773853	1.19314	1.42993	1.10436	1.23087	1.22455	0.939267
UFRI-00235	1.4665	1.45439	0.848562	1.01803		1.22736	0.643268	0.910342	1.69491	0.925416			1.00561	0.816241	0.616605	1.23918	6.22697	1.16731	0.546228	0.922155	1.11035	0.886124	0.867562	1.03039	0.881371	0.588619	1.10046	1.78125	1.29426	0.834953	0.740424	1.10192	1.325	0.972946	1.15673	0.670661	0.912074	0.346832	0.826533	0.676506	1.57846	0.691267	0.991924	1.08802	1.65099	0.518379	1.28806	1.4471	1.00655
UFRI-00236	0.226894	0.916196	0.936819	0.834102	1.32754	1.18267	0.656102	1.18156	1.59062	1.25555	0.976682	1.33435	0.517619	1.05255	0.766892	1.05421	0.786626	1.13041	1.07166	1.07328	1.18493	1.1969	1.15315	1.23077	1.0276	0.907005	0.934852	1.22649	0.913142	1.29287	1.17612	1.00645	1.50491	0.951112	0.90754	1.25734	1.02861	1.08712	0.563446	1.42369	0.996026	1.04312	1.10666	0.861852	1.48106	0.424626	1.01365	1.23114	1.00173
UFRI-00237	0.725085	1.05215	1.22447	1.18489	0.93179	0.913752	1	1.04962	0.871813	0.961449	0.907944	0.759751	1.5972	1.01902	4.44084	0.736165	0.94527	1.22465	0.990756	1.31422	0.966171	0.850417	1.15237	1.21198	1.08045	1.37744	0.880527	0.812289		1.15264	1.19683	0.802355	0.957326	0.806097	1.06304	1.01165	1.08885	1.80923	2.03927	0.729811	0.680783	1.09788	0.860704	1.00191	0.813018	4.41564	0.979707	0.925002	1.0924
UFRI-00238	1.65844	1.15732	1.4489	1.31379	1.04371	0.979005	1.38507	0.962126	0.922237	1.04415	0.944582	0.841471	0.736758	1.11565	1.22684	1.10645	0.998882	1.16618	1.00924	1.64987	1.13556	1.04054	1.08012	1.01964	0.867524	0.896325	1.03766	0.936807	0.856576	1.37003	1.25518	1.00874	1.26841	1.0684	1.08465	1.22966	1.40578	2.38481	0.637609	0.923332	1.00397	1.00252	1.03901	0.967476	0.860835		0.958091	0.638181	1.02376
UFRI-00239	0.437222	2.39125	1.01545	0.989978		0.853247		0.867525	1.18426	0.973732		0.016946	0.538064	0.812921	0.250645	1.16709	12.0491	0.753688	0.462364	0.941156	0.975097	0.914469	0.725912	0.875743	0.818435	0.503256	0.846344	1.74013	0.873721	0.799556	0.518668	1.05049	0.709386	1.03028	1.05021	0.750723	0.900389	0.424374	0.373054	1.00361	1.59517	0.698432	0.918019	0.961257	2.12249	0.691363	1.1907	1.64894	0.767868
UFRI-00240	1.07407	1.29128	0.981977	0.799369		0.730029	0.893237	1.05331	0.826092	0.709652			1.19339	0.839574	1.29316	0.985784	4.79466	0.599284	0.503814	1.06853	0.877193	0.710009	0.932566	0.954195	0.932024	1.01124	0.998283	1.28089	1.90637	0.707773	0.362317	0.930016	0.865193	0.964878	0.947625	0.815085	0.901164	0.286089	1.97938	0.562025	0.804615	0.76636	0.931867	1.16196	0.897658		1.23628	0.778803	0.95564
UFRI-00241	0.127964	0.859039	1.08213	0.861151	0.757444	1.28064	2.30859	0.981498	1.31685	1.13269	1.10952	1.74314	1.16788	1.12018	1.27249	1.14022	1.04691	0.612157	1.13024	1.0768	1.07393	1.39574	1.11306	1.19708	1.00752	0.79244	0.998359	1.02002	1	0.841773	0.634218	1.0971	0.875159	1.18463	0.956627	0.846533	0.998103	1.73467	1.65949	1.41658	1.77198	1.27029	1.10672	1.01894	0.945378	1.24344	0.987936	1.08666	0.906012
UFRI-00242	0.626696	1.52982	1.18613	8.45114		0.830475		0.898014	0.911057	0.796564		0.0141704	0.389995	0.810897	0.248842	1.07711	12.5653	0.639939	0.450173	0.837227	0.919357	0.795673	0.847261	0.535899	0.727674	0.480811	1.07372	1.35825	2.03552	0.592543	0.480578	0.962348	1.07926	1.02873	1.04201	0.769332	1.0019	0.366672	0.426148	0.760678	1.35661	0.73341	0.801798	0.966331	1.02864		1.16103	0.754203	0.829883
UFRI-00243	0.708124	0.637691	0.811102	0.782924	0.956293	0.848133	1.21386	1.16276	0.877647	0.988069	1.0332	0.980192	1.73021	0.884166	1.04578	0.681803	0.929101	0.816963	1.0253	0.715974	0.87445	0.895062	1.13312	1.27728	1.14618	1.43269	0.943095	0.824948	0.582145	0.761415	0.876238	0.879533	0.540654	1.07345	1.02322	1.13309	0.90058	0.727588	2.06312	0.996389	0.74708	0.961254	0.877093	0.921117	1.10905	5.15214	1.00654	0.866422	1.13526
UFRI-00244	0.620022	0.947849	0.84349	1.02088	1.12351	0.96558	1.2652	1.06256	0.885961	1.05238	1.1815	1.10696	0.788332	0.964243	0.449013	0.844044	0.760416	0.550836	1.04887	0.645076	1.03035	1.08641	1.18314	1.20946	1.06081	1.10641	0.956026	1.01702	0.797187	1.26802	0.577766	0.947568	0.950819	1.17174	1.01869	1.33149	0.903063	0.898016	0.415037	1.1309	0.95981	0.986738	1.0119	1.00944	1.28394		0.993459	1.21902	1.10208
UFRI-00245	0.871886	0.73005	1.06408	0.789102	1.10677	1.1042	1.04995	0.926711	0.678474	1.05247	1.01277	1.24106	0.553775	0.997603	0.582356	1.15076	0.99596	0.849715	0.970353	1.05884	1.02322	1.32192	1.05976	1.19545	0.990219	1.27607	1.01048	0.877762	0.96994	1.04927	0.877233	1.00107	1.09112	1.21257	1.0642	1.1999	1.03504	1.74274	0.730275	1.02123	0.973787	1.05611	0.984053	1.01878	0.948887		0.964571	0.906993	1.03839
UFRI-00246	1.04192	0.505019	0.684959	0.782309	0.610454	0.694059	1.8502	1.08005	0.930891	0.88776	0.841173	1	2.68874	0.888317	0.837734	0.855198	1.00112	1.14568	1.01037	0.599412	0.744387	0.866235	0.966615	1.18489	1.00489	1.2778	0.815188	0.733294	1.03038	0.830849	0.999029	0.876678	0.596087	0.940624	1.04447	0.925338	0.934208	0.912883	2.43186	0.893881	0.784069	0.92067	0.88155	0.916328	0.984389	0.502211	0.97583	0.781499	0.997906
UFRI-00247	1.28814	0.624925	0.819748	0.867378	0.822107	1.16601	0.781958	1.09525	1.70823	1.1377	1.174	1.05439	1.04518	1.04193	0.812852	0.817138	0.883004	1.00391	0.832332	0.932593	1.04616	1.05815	0.778575	1.13594	1.04343	0.922481	1.00686	0.982982	1.06739	1.02041	1.05404	0.813407	0.850398	0.978373	0.986551	2.44829	1.13281	1.45899	0.539995	0.966388	1.6748	1.08949	1.05325	0.998095	0.847015		0.901363	0.99386	0.990574
UFRI-00248	1.29942	0.771437	0.812749	1.01002	1.12405	1.0754	0.769922	1.06414	0.786456	1.09903	1.79806	2.53323	1.27117	1.01087	1.14557	0.930916	0.805294	0.978614	1.13912	0.855743	0.915312	1.52746	0.939001	0.974488	1.0257	0.988765	0.849971	1.03629	1.01437	1.07159	1.01876	0.99893	0.915787	1.02163	0.891544	1.17848	1.03184	0.628878	1.51822	1.2163	1.53555	1.05365	1.09808	1.01354	1.01561		1.02455	1.19668	0.949409
UFRI-00249	1.90131	1.56102	0.959142	1.27498		1.42417		0.865866	1.20307	0.724059		0.00813068	1.49577	0.795897	0.752002	1.25673	8.26357	0.877535	0.414739	0.726906	0.976782	0.842341	0.720465	0.510755	0.80553	1.02521	1.10431	0.881845	0.913891	0.87114	0.420476	1.11758	1.16836	0.907338	1.00337	1.32381	0.958582	0.638331	1.75241	0.418718	0.877112	0.862871	0.949741	1.17061	0.888193	0.254618	1.23305	1.30642	0.830759
UFRI-00250	0.536317	0.903946	1.12749	0.802831	1.30572	1.01451	1.08494	0.979271	0.657635	0.987344	1.08421	1.32748	0.682535	1.00891	1.00751	0.905916	0.976364	1.56637	1.03018	1.34075	0.882186	1.14046	1.00317	1.12893	1.06987	1.14491	1.00164	0.799747	0.71409	0.77565	2.10491	1.02862	0.706265	1.2457	1.08592	1.34565	0.9636	2.0317	0.785529	1.16154	0.902248	1.15942	1.02867	0.982571	0.793755	0.514288	0.968742	0.866401	1.05406
UFRI-00251	1.74973	1.93471	1.15514	1.10887		0.860786	0.848813	0.960543	2.18224	0.933112	0.195528	0.0719835	1.34623	1.00503	2.55575	1.10822	6.97228	1.36076	0.649521	1.45277	1.1788	0.911977	0.999346	0.883161	0.948515	0.802503	1.03353	1.31771	1.3244	1.02578	1.00097	1.10705	1.41406	0.942895	0.913072	0.952501	1.06011	2.03085	1.87752	1.14334	1.22068	0.834433	1.05776	1.0179	1.01891	1.54938	1.2061	1.00614	1.02119
UFRI-00252	1.52945	0.830498	1.26169	0.810881	0.889343	0.82215	0.832871	1.06408	1.04041	1.03962	0.891582	1.4786	0.994386	1.07663	1.90767	0.758478	1.13809	0.996093	1.05045	1.40823	1.0493	1.15386	1.30372	0.96296	1.15594	1.27565	1.0266	0.766428	0.985867	0.894847	1.3828	1.03844	1.28901	1.07552	0.974732	1.14422	1.06453	2.19078	0.634763	1.48256	0.955568	1.25334	1.02752	0.968583	1.09271	0.895638	0.93345	1.16004	1.07052
UFRI-00253	0.458115	1.1627	1.16776	0.828925	0.84734	0.804104	1.03932	1.10647	1.15897	1.07006	0.550718	0.901924	0.847631	1.0024	2.48102	0.850554	0.868324	1.04274	1.01701	1.08478	0.879497	0.959463	1.01686	1.09898	1.0215	0.794747	0.902096	0.825089	1.02117	1.04596	1.14665	0.950014	0.970499	0.887087	0.985384	1.01827	1.07012	1.11768	1.12525	1.03932	1.93265	1.08841	0.919018	0.860661	0.661046		0.919815	0.708382	0.971538
UFRI-00254	1.3409	1.07556	0.93651	0.780208	0.912835	1.10123	0.63661	1.20581	1.21956	1.09345	1	1.44066	0.881003	1.04431	1.43048	1.07974	0.798229	1.10202	1.03869	1.09587	1.06552	1.32156	1.00065	0.941789	0.946378	1.0331	0.833996	0.871035	0.938955	1.20258	1.19907	0.991413	1.20921	0.972095	0.858378	0.988347	1.02304	1.37686	1.38459	1.58112	1.41456	1.02647	1.00808	0.885323	1.02956	1.52207	0.917747	1.12317	0.822781
[truncated: 682 more columns]

## Sheet: Batch-norm Imputed Data
PARENT_SAMPLE_NAME	19	41	49	50	55	71	73	93	111	112	117	118	132	141	143	171	172	180	189	192	194	197	207	208	209	211	212	215	216	219	229	231	232	233	234	240	244	249	250	252	254	266	267	269	270	272	275	278	282
UFRI-00231	0.958084	1.92295	1.06255	5.95084	0.610454	0.985495	0.62867	0.854903	1.31705	0.85015	0.195528	0.00813068	1.60993	0.79767	0.148363	0.810563	4.68777	0.639484	0.441121	0.706633	1.02817	0.604173	1.00428	0.815678	1.01207	0.917955	1.071	2.03361	1.08847	1.08797	0.333364	0.9763	1.12763	0.956515	1.17442	0.749149	1.02858	0.485056	1.59263	0.83591	0.680176	0.728007	0.751771	1.08601	1.54119	1.48503	1.36276	0.831192	1.03586
UFRI-00232	1.62609	0.728971	0.984551	1.0267	1.07137	1.01515	1.00109	1.0185	1.37616	1.07814	0.949807	1.47984	0.691959	0.98686	0.992493	1.01422	0.893598	1.16756	1.10167	0.811684	0.938071	1.26708	0.889631	0.871576	0.995112	1.09958	0.948161	1.10508	0.988614	1.16203	1.20427	0.982062	1.0295	1.15825	0.996634	0.95381	0.997639	0.823636	0.874754	1.17527	1.50175	0.997484	1.05403	1.01933	0.959866	0.254618	1.05128	1.11487	0.99997
UFRI-00233	1.8671	0.595815	1.20344	1.14314	1.16335	1.23756	1.67872	0.963964	0.751025	1.01193	1.13331	0.930175	0.663041	1.08673	2.08272	1.61343	1.19947	1.48529	0.954381	1.3947	1.05704	1.23112	0.624514	0.467194	0.673452	1.16709	1.00429	0.323441	1.15237	0.979588	1.21578	1.20352	2.2222	1.18296	0.909598	0.946746	0.99145	2.21808	0.340698	0.237102	1.26392	1.03197	1.22753	0.948951	0.684668	0.254618	0.942964	0.873362	1.00003
UFRI-00234	0.376598	1.26022	0.817609	1.03597	0.610454	1.06892	0.681811	0.970824	0.959594	0.762275	0.195528	0.0210252	1.32399	0.849523	0.738562	0.945047	5.14825	0.55851	0.512144	0.639009	0.97541	0.744252	0.896678	0.980357	0.924262	0.856977	1.031	1.40357	1.07856	0.816088	0.298048	1.00738	0.703982	0.910383	0.961866	0.785581	0.963789	0.353842	1.37032	0.70405	0.867061	0.813405	0.773853	1.19314	1.42993	1.10436	1.23087	1.22455	0.939267
UFRI-00235	1.4665	1.45439	0.848562	1.01803	0.610454	1.22736	0.643268	0.910342	1.69491	0.925416	0.195528	0.00813068	1.00561	0.816241	0.616605	1.23918	6.22697	1.16731	0.546228	0.922155	1.11035	0.886124	0.867562	1.03039	0.881371	0.588619	1.10046	1.78125	1.29426	0.834953	0.740424	1.10192	1.325	0.972946	1.15673	0.670661	0.912074	0.346832	0.826533	0.676506	1.57846	0.691267	0.991924	1.08802	1.65099	0.518379	1.28806	1.4471	1.00655
UFRI-00236	0.226894	0.916196	0.936819	0.834102	1.32754	1.18267	0.656102	1.18156	1.59062	1.25555	0.976682	1.33435	0.517619	1.05255	0.766892	1.05421	0.786626	1.13041	1.07166	1.07328	1.18493	1.1969	1.15315	1.23077	1.0276	0.907005	0.934852	1.22649	0.913142	1.29287	1.17612	1.00645	1.50491	0.951112	0.90754	1.25734	1.02861	1.08712	0.563446	1.42369	0.996026	1.04312	1.10666	0.861852	1.48106	0.424626	1.01365	1.23114	1.00173
UFRI-00237	0.725085	1.05215	1.22447	1.18489	0.93179	0.913752	1	1.04962	0.871813	0.961449	0.907944	0.759751	1.5972	1.01902	4.44084	0.736165	0.94527	1.22465	0.990756	1.31422	0.966171	0.850417	1.15237	1.21198	1.08045	1.37744	0.880527	0.812289	0.582145	1.15264	1.19683	0.802355	0.957326	0.806097	1.06304	1.01165	1.08885	1.80923	2.03927	0.729811	0.680783	1.09788	0.860704	1.00191	0.813018	4.41564	0.979707	0.925002	1.0924
UFRI-00238	1.65844	1.15732	1.4489	1.31379	1.04371	0.979005	1.38507	0.962126	0.922237	1.04415	0.944582	0.841471	0.736758	1.11565	1.22684	1.10645	0.998882	1.16618	1.00924	1.64987	1.13556	1.04054	1.08012	1.01964	0.867524	0.896325	1.03766	0.936807	0.856576	1.37003	1.25518	1.00874	1.26841	1.0684	1.08465	1.22966	1.40578	2.38481	0.637609	0.923332	1.00397	1.00252	1.03901	0.967476	0.860835	0.254618	0.958091	0.638181	1.02376
UFRI-00239	0.437222	2.39125	1.01545	0.989978	0.610454	0.853247	0.62867	0.867525	1.18426	0.973732	0.195528	0.016946	0.538064	0.812921	0.250645	1.16709	12.0491	0.753688	0.462364	0.941156	0.975097	0.914469	0.725912	0.875743	0.818435	0.503256	0.846344	1.74013	0.873721	0.799556	0.518668	1.05049	0.709386	1.03028	1.05021	0.750723	0.900389	0.424374	0.373054	1.00361	1.59517	0.698432	0.918019	0.961257	2.12249	0.691363	1.1907	1.64894	0.767868
UFRI-00240	1.07407	1.29128	0.981977	0.799369	0.610454	0.730029	0.893237	1.05331	0.826092	0.709652	0.195528	0.00813068	1.19339	0.839574	1.29316	0.985784	4.79466	0.599284	0.503814	1.06853	0.877193	0.710009	0.932566	0.954195	0.932024	1.01124	0.998283	1.28089	1.90637	0.707773	0.362317	0.930016	0.865193	0.964878	0.947625	0.815085	0.901164	0.286089	1.97938	0.562025	0.804615	0.76636	0.931867	1.16196	0.897658	0.254618	1.23628	0.778803	0.95564
UFRI-00241	0.127964	0.859039	1.08213	0.861151	0.757444	1.28064	2.30859	0.981498	1.31685	1.13269	1.10952	1.74314	1.16788	1.12018	1.27249	1.14022	1.04691	0.612157	1.13024	1.0768	1.07393	1.39574	1.11306	1.19708	1.00752	0.79244	0.998359	1.02002	1	0.841773	0.634218	1.0971	0.875159	1.18463	0.956627	0.846533	0.998103	1.73467	1.65949	1.41658	1.77198	1.27029	1.10672	1.01894	0.945378	1.24344	0.987936	1.08666	0.906012
UFRI-00242	0.626696	1.52982	1.18613	8.45114	0.610454	0.830475	0.62867	0.898014	0.911057	0.796564	0.195528	0.0141704	0.389995	0.810897	0.248842	1.07711	12.5653	0.639939	0.450173	0.837227	0.919357	0.795673	0.847261	0.535899	0.727674	0.480811	1.07372	1.35825	2.03552	0.592543	0.480578	0.962348	1.07926	1.02873	1.04201	0.769332	1.0019	0.366672	0.426148	0.760678	1.35661	0.73341	0.801798	0.966331	1.02864	0.254618	1.16103	0.754203	0.829883
UFRI-00243	0.708124	0.637691	0.811102	0.782924	0.956293	0.848133	1.21386	1.16276	0.877647	0.988069	1.0332	0.980192	1.73021	0.884166	1.04578	0.681803	0.929101	0.816963	1.0253	0.715974	0.87445	0.895062	1.13312	1.27728	1.14618	1.43269	0.943095	0.824948	0.582145	0.761415	0.876238	0.879533	0.540654	1.07345	1.02322	1.13309	0.90058	0.727588	2.06312	0.996389	0.74708	0.961254	0.877093	0.921117	1.10905	5.15214	1.00654	0.866422	1.13526
UFRI-00244	0.620022	0.947849	0.84349	1.02088	1.12351	0.96558	1.2652	1.06256	0.885961	1.05238	1.1815	1.10696	0.788332	0.964243	0.449013	0.844044	0.760416	0.550836	1.04887	0.645076	1.03035	1.08641	1.18314	1.20946	1.06081	1.10641	0.956026	1.01702	0.797187	1.26802	0.577766	0.947568	0.950819	1.17174	1.01869	1.33149	0.903063	0.898016	0.415037	1.1309	0.95981	0.986738	1.0119	1.00944	1.28394	0.254618	0.993459	1.21902	1.10208
UFRI-00245	0.871886	0.73005	1.06408	0.789102	1.10677	1.1042	1.04995	0.926711	0.678474	1.05247	1.01277	1.24106	0.553775	0.997603	0.582356	1.15076	0.99596	0.849715	0.970353	1.05884	1.02322	1.32192	1.05976	1.19545	0.990219	1.27607	1.01048	0.877762	0.96994	1.04927	0.877233	1.00107	1.09112	1.21257	1.0642	1.1999	1.03504	1.74274	0.730275	1.02123	0.973787	1.05611	0.984053	1.01878	0.948887	0.254618	0.964571	0.906993	1.03839
UFRI-00246	1.04192	0.505019	0.684959	0.782309	0.610454	0.694059	1.8502	1.08005	0.930891	0.88776	0.841173	1	2.68874	0.888317	0.837734	0.855198	1.00112	1.14568	1.01037	0.599412	0.744387	0.866235	0.966615	1.18489	1.00489	1.2778	0.815188	0.733294	1.03038	0.830849	0.999029	0.876678	0.596087	0.940624	1.04447	0.925338	0.934208	0.912883	2.43186	0.893881	0.784069	0.92067	0.88155	0.916328	0.984389	0.502211	0.97583	0.781499	0.997906
UFRI-00247	1.28814	0.624925	0.819748	0.867378	0.822107	1.16601	0.781958	1.09525	1.70823	1.1377	1.174	1.05439	1.04518	1.04193	0.812852	0.817138	0.883004	1.00391	0.832332	0.932593	1.04616	1.05815	0.778575	1.13594	1.04343	0.922481	1.00686	0.982982	1.06739	1.02041	1.05404	0.813407	0.850398	0.978373	0.986551	2.44829	1.13281	1.45899	0.539995	0.966388	1.6748	1.08949	1.05325	0.998095	0.847015	0.254618	0.901363	0.99386	0.990574
UFRI-00248	1.29942	0.771437	0.812749	1.01002	1.12405	1.0754	0.769922	1.06414	0.786456	1.09903	1.79806	2.53323	1.27117	1.01087	1.14557	0.930916	0.805294	0.978614	1.13912	0.855743	0.915312	1.52746	0.939001	0.974488	1.0257	0.988765	0.849971	1.03629	1.01437	1.07159	1.01876	0.99893	0.915787	1.02163	0.891544	1.17848	1.03184	0.628878	1.51822	1.2163	1.53555	1.05365	1.09808	1.01354	1.01561	0.254618	1.02455	1.19668	0.949409
UFRI-00249	1.90131	1.56102	0.959142	1.27498	0.610454	1.42417	0.62867	0.865866	1.20307	0.724059	0.195528	0.00813068	1.49577	0.795897	0.752002	1.25673	8.26357	0.877535	0.414739	0.726906	0.976782	0.842341	0.720465	0.510755	0.80553	1.02521	1.10431	0.881845	0.913891	0.87114	0.420476	1.11758	1.16836	0.907338	1.00337	1.32381	0.958582	0.638331	1.75241	0.418718	0.877112	0.862871	0.949741	1.17061	0.888193	0.254618	1.23305	1.30642	0.830759
UFRI-00250	0.536317	0.903946	1.12749	0.802831	1.30572	1.01451	1.08494	0.979271	0.657635	0.987344	1.08421	1.32748	0.682535	1.00891	1.00751	0.905916	0.976364	1.56637	1.03018	1.34075	0.882186	1.14046	1.00317	1.12893	1.06987	1.14491	1.00164	0.799747	0.71409	0.77565	2.10491	1.02862	0.706265	1.2457	1.08592	1.34565	0.9636	2.0317	0.785529	1.16154	0.902248	1.15942	1.02867	0.982571	0.793755	0.514288	0.968742	0.866401	1.05406
UFRI-00251	1.74973	1.93471	1.15514	1.10887	0.610454	0.860786	0.848813	0.960543	2.18224	0.933112	0.195528	0.0719835	1.34623	1.00503	2.55575	1.10822	6.97228	1.36076	0.649521	1.45277	1.1788	0.911977	0.999346	0.883161	0.948515	0.802503	1.03353	1.31771	1.3244	1.02578	1.00097	1.10705	1.41406	0.942895	0.913072	0.952501	1.06011	2.03085	1.87752	1.14334	1.22068	0.834433	1.05776	1.0179	1.01891	1.54938	1.2061	1.00614	1.02119
UFRI-00252	1.52945	0.830498	1.26169	0.810881	0.889343	0.82215	0.832871	1.06408	1.04041	1.03962	0.891582	1.4786	0.994386	1.07663	1.90767	0.758478	1.13809	0.996093	1.05045	1.40823	1.0493	1.15386	1.30372	0.96296	1.15594	1.27565	1.0266	0.766428	0.985867	0.894847	1.3828	1.03844	1.28901	1.07552	0.974732	1.14422	1.06453	2.19078	0.634763	1.48256	0.955568	1.25334	1.02752	0.968583	1.09271	0.895638	0.93345	1.16004	1.07052
UFRI-00253	0.458115	1.1627	1.16776	0.828925	0.84734	0.804104	1.03932	1.10647	1.15897	1.07006	0.550718	0.901924	0.847631	1.0024	2.48102	0.850554	0.868324	1.04274	1.01701	1.08478	0.879497	0.959463	1.01686	1.09898	1.0215	0.794747	0.902096	0.825089	1.02117	1.04596	1.14665	0.950014	0.970499	0.887087	0.985384	1.01827	1.07012	1.11768	1.12525	1.03932	1.93265	1.08841	0.919018	0.860661	0.661046	0.254618	0.919815	0.708382	0.971538
UFRI-00254	1.3409	1.07556	0.93651	0.780208	0.912835	1.10123	0.63661	1.20581	1.21956	1.09345	1	1.44066	0.881003	1.04431	1.43048	1.07974	0.798229	1.10202	1.03869	1.09587	1.06552	1.32156	1.00065	0.941789	0.946378	1.0331	0.833996	0.871035	0.938955	1.20258	1.19907	0.991413	1.20921	0.972095	0.858378	0.988347	1.02304	1.37686	1.38459	1.58112	1.41456	1.02647	1.00808	0.885323	1.02956	1.52207	0.917747	1.12317	0.822781
[truncated: 682 more columns]

## Sheet: Log Transformed Data
PARENT_SAMPLE_NAME	19	41	49	50	55	71	73	93	111	112	117	118	132	141	143	171	172	180	189	192	194	197	207	208	209	211	212	215	216	219	229	231	232	233	234	240	244	249	250	252	254	266	267	269	270	272	275	278	282
UFRI-00231	-0.0428194	0.653859	0.0606728	1.78353	-0.493552	-0.0146117	-0.464148	-0.156767	0.275392	-0.162342	-1.63205	-4.81211	0.476188	-0.226061	-1.90809	-0.210026	1.54496	-0.447094	-0.818435	-0.347244	0.0277824	-0.503894	0.00426718	-0.203735	0.0120019	-0.0856072	0.0685959	0.709813	0.0847692	0.0843098	-1.09852	-0.023985	0.120118	-0.0444587	0.160777	-0.288817	0.0281777	-0.723491	0.465388	-0.179235	-0.385404	-0.317445	-0.285323	0.0825092	0.432555	0.395433	0.309509	-0.184894	0.0352326
UFRI-00232	0.486177	-0.316122	-0.0155696	0.0263545	0.0689406	0.0150387	0.00109161	0.0183327	0.319296	0.0752369	-0.0514963	0.391934	-0.368228	-0.0132268	-0.00753491	0.0141164	-0.112499	0.15492	0.0968234	-0.208645	-0.0639291	0.236717	-0.116948	-0.137453	-0.00490036	0.0949271	-0.0532307	0.0999155	-0.0114518	0.150166	0.185872	-0.0181006	0.0290741	0.146911	-0.00337216	-0.0472904	-0.00236393	-0.194027	-0.133813	0.161498	0.406633	-0.00251867	0.0526196	0.0191422	-0.0409618	-1.36799	0.0500044	0.108737	-2.99907e-05
UFRI-00233	0.624387	-0.517825	0.185187	0.133782	0.151305	0.213142	0.518033	-0.0367015	-0.286316	0.01186	0.125146	-0.0723827	-0.410919	0.0831714	0.733672	0.478359	0.181876	0.395609	-0.0466923	0.332676	0.0554683	0.207922	-0.470781	-0.76101	-0.395338	0.154512	0.00428499	-1.12874	0.141822	-0.020623	0.195387	0.185253	0.798497	0.168023	-0.0947524	-0.0547239	-0.00858701	0.796641	-1.07676	-1.43926	0.234218	0.0314698	0.205	-0.0523986	-0.378821	-1.36799	-0.0587275	-0.135405	2.99898e-05
UFRI-00234	-0.976577	0.231286	-0.201371	0.0353359	-0.493552	0.0666531	-0.383003	-0.0296105	-0.0412448	-0.271448	-1.63205	-3.86203	0.280651	-0.16308	-0.30305	-0.0565206	1.63866	-0.582482	-0.669149	-0.447836	-0.0248969	-0.295376	-0.109058	-0.019838	-0.0787592	-0.154344	0.030533	0.339021	0.0756265	-0.203234	-1.2105	0.00735305	-0.351002	-0.09389	-0.0388799	-0.241331	-0.0368833	-1.0389	0.315042	-0.350906	-0.142646	-0.206526	-0.256373	0.176585	0.357626	0.0992677	0.207723	0.202576	-0.0626558
UFRI-00235	0.382881	0.374589	-0.164212	0.017869	-0.493552	0.204869	-0.441194	-0.0939344	0.52763	-0.077512	-1.63205	-4.81211	0.0055981	-0.203046	-0.483526	0.214447	1.82889	0.154706	-0.604719	-0.0810421	0.104671	-0.120898	-0.142068	0.0299372	-0.126277	-0.529977	0.0957266	0.577313	0.25794	-0.18038	-0.300533	0.0970575	0.281413	-0.0274265	0.145596	-0.399492	-0.0920338	-1.05891	-0.190515	-0.390814	0.456448	-0.369229	-0.00810927	0.0843553	0.501377	-0.657049	0.253138	0.369558	0.00652799
UFRI-00236	-1.48327	-0.0875244	-0.0652654	-0.181399	0.283324	0.167771	-0.42144	0.16684	0.464122	0.227574	-0.023594	0.288444	-0.658517	0.0512136	-0.265409	0.052791	-0.240003	0.122584	0.0692119	0.0707183	0.169686	0.179734	0.142499	0.207641	0.0272304	-0.0976078	-0.0673668	0.204154	-0.0908638	0.256864	0.162224	0.00642953	0.408736	-0.0501237	-0.0970176	0.228997	0.028205	0.0835293	-0.573683	0.353249	-0.00398225	0.0422152	0.101343	-0.148672	0.392756	-0.856546	0.0135563	0.207939	0.00172806
UFRI-00237	-0.321467	0.0508364	0.202506	0.169654	-0.0706476	-0.0901964	0	0.0484269	-0.13718	-0.0393136	-0.0965721	-0.274764	0.468253	0.0188462	1.49084	-0.306301	-0.0562843	0.202655	-0.00928675	0.27324	-0.034414	-0.162029	0.141817	0.192252	0.0773763	0.320228	-0.127234	-0.207899	-0.541036	0.142054	0.179672	-0.220204	-0.0436111	-0.215552	0.0611345	0.0115857	0.085122	0.592902	0.712592	-0.314969	-0.384512	0.0933788	-0.150005	0.00190362	-0.207002	1.48515	-0.0205022	-0.0779592	0.088373
UFRI-00238	0.505879	0.146103	0.370808	0.272919	0.0427785	-0.0212181	0.325748	-0.0386103	-0.0809535	0.0432065	-0.057013	-0.172604	-0.305495	0.109437	0.204441	0.101158	-0.00111843	0.153736	0.0092013	0.500696	0.127122	0.0397367	0.0770695	0.0194521	-0.142112	-0.109452	0.0369729	-0.0652781	-0.154813	0.314834	0.227279	0.00869874	0.237766	0.0661587	0.0812546	0.206738	0.34059	0.869119	-0.45003	-0.0797667	0.00396646	0.00251234	0.0382679	-0.033065	-0.149852	-1.36799	-0.0428126	-0.449134	0.0234827
UFRI-00239	-0.827314	0.871815	0.0153309	-0.0100721	-0.493552	-0.158707	-0.464148	-0.142111	0.169119	-0.0266188	-1.63205	-4.07772	-0.619779	-0.207121	-1.38372	0.154511	2.48899	-0.282777	-0.771402	-0.0606459	-0.0252181	-0.0894112	-0.320326	-0.132683	-0.200362	-0.686656	-0.16683	0.553959	-0.134994	-0.223699	-0.656492	0.0492543	-0.343355	0.0298258	0.0489907	-0.286718	-0.104929	-0.857141	-0.986033	0.00360434	0.466977	-0.358917	-0.0855371	-0.0395132	0.752592	-0.369091	0.174545	0.500133	-0.264137
UFRI-00240	0.0714514	0.255635	-0.0181878	-0.223932	-0.493552	-0.314671	-0.112904	0.0519414	-0.19105	-0.342981	-1.63205	-4.81211	0.176799	-0.174861	0.25709	-0.0143185	1.5675	-0.51202	-0.685548	0.0662824	-0.131028	-0.342478	-0.0698158	-0.0468875	-0.0703967	0.0111728	-0.00171835	0.247552	0.645202	-0.345632	-1.01524	-0.0725531	-0.144803	-0.0357536	-0.053796	-0.204463	-0.104068	-1.25145	0.682782	-0.57621	-0.217392	-0.266104	-0.0705656	0.150105	-0.107966	-1.36799	0.212111	-0.249997	-0.0453737
UFRI-00241	-2.05601	-0.151941	0.0789312	-0.149485	-0.277806	0.247358	0.836637	-0.0186751	0.275239	0.1246	0.103929	0.555691	0.155194	0.113489	0.240977	0.131222	0.0458468	-0.490767	0.122427	0.0739968	0.0713236	0.333423	0.107117	0.179884	0.0074894	-0.232639	-0.00164239	0.019821	0	-0.172245	-0.455363	0.0926734	-0.13335	0.169431	-0.0443418	-0.166606	-0.0018985	0.550818	0.50651	0.348243	0.5721	0.239246	0.101402	0.0187675	-0.0561709	0.217879	-0.0121372	0.083106	-0.098703
UFRI-00242	-0.467293	0.425149	0.170696	2.1343	-0.493552	-0.185757	-0.464148	-0.107569	-0.0931503	-0.227447	-1.63205	-4.2566	-0.941623	-0.209615	-1.39094	0.0742802	2.53094	-0.446382	-0.798123	-0.177659	-0.0840807	-0.228567	-0.165746	-0.62381	-0.317901	-0.732282	0.071132	0.306196	0.710751	-0.523331	-0.732766	-0.0383794	0.0762739	0.0283282	0.0411504	-0.262232	0.0018949	-1.00329	-0.852969	-0.273545	0.304991	-0.31005	-0.220898	-0.0342494	0.0282405	-1.36799	0.149307	-0.282094	-0.18647
UFRI-00243	-0.345136	-0.449902	-0.209361	-0.24472	-0.0446906	-0.164718	0.193808	0.150798	-0.130511	-0.0120024	0.0326601	-0.0200069	0.548245	-0.123111	0.0447675	-0.383015	-0.0735377	-0.202162	0.024982	-0.334111	-0.134161	-0.110862	0.124972	0.244736	0.136437	0.359553	-0.0585882	-0.192434	-0.541036	-0.272577	-0.132117	-0.128364	-0.614976	0.0708751	0.0229577	0.124944	-0.104716	-0.318021	0.72422	-0.00361738	-0.291583	-0.0395171	-0.131142	-0.0821681	0.103507	1.63941	0.00651987	-0.143383	0.126857
UFRI-00244	-0.478	-0.0535598	-0.170208	0.0206646	0.116462	-0.0350258	0.235227	0.060682	-0.121083	0.0510505	0.166783	0.10162	-0.237836	-0.0364116	-0.800703	-0.16955	-0.27389	-0.596318	0.0477141	-0.438388	0.0299022	0.082879	0.168173	0.190174	0.0590355	0.101118	-0.0449699	0.0168752	-0.226667	0.23746	-0.548586	-0.0538566	-0.0504312	0.158492	0.0185181	0.286298	-0.101963	-0.107568	-0.879387	0.123018	-0.0410198	-0.0133511	0.0118282	0.00940067	0.249936	-1.36799	-0.00656266	0.198049	0.097197
UFRI-00245	-0.137096	-0.314643	0.0621117	-0.23686	0.101443	0.099125	0.0487402	-0.0761131	-0.387909	0.0511403	0.0126848	0.215966	-0.590996	-0.00239962	-0.540673	0.140423	-0.00404817	-0.162855	-0.030095	0.0571773	0.0229525	0.279082	0.0580415	0.178523	-0.00982939	0.243788	0.0104238	-0.13038	-0.0305213	0.0480992	-0.130983	0.00106977	0.0872089	0.192745	0.0622233	0.182234	0.0344362	0.555461	-0.314334	0.0210084	-0.0265628	0.054589	-0.0160756	0.0186064	-0.0524659	-1.36799	-0.0360713	-0.0976204	0.0376745
UFRI-00246	0.041061	-0.68316	-0.378396	-0.245506	-0.493552	-0.365198	0.615293	0.0770119	-0.0716131	-0.119054	-0.172958	0	0.989073	-0.118426	-0.177055	-0.156422	0.00111718	0.136	0.0103158	-0.511806	-0.295194	-0.143599	-0.0339554	0.169646	0.00487647	0.24514	-0.204337	-0.310208	0.0299321	-0.185307	-0.000971383	-0.131616	-0.517369	-0.0612123	0.0435069	-0.0775967	-0.0680562	-0.0911476	0.888658	-0.112183	-0.243258	-0.0826532	-0.126074	-0.0873809	-0.015734	-0.688734	-0.0244674	-0.246542	-0.00209592
UFRI-00247	0.253198	-0.470124	-0.198758	-0.14228	-0.195885	0.153592	-0.245955	0.0909823	0.53546	0.129006	0.160415	0.05296	0.0441876	0.0410788	-0.207207	-0.201948	-0.124426	0.00389955	-0.183524	-0.0697862	0.0451237	0.0565175	-0.25029	0.127462	0.0425106	-0.080688	0.00683819	-0.0171649	0.0652202	0.0202063	0.0526309	-0.206524	-0.162051	-0.0218639	-0.01354	0.895392	0.124697	0.377743	-0.616195	-0.0341898	0.515695	0.0857101	0.0518828	-0.00190725	-0.166036	-1.36799	-0.103847	-0.006159	-0.0094706
UFRI-00248	0.261916	-0.2595	-0.207333	0.00997166	0.116938	0.0726893	-0.261466	0.0621635	-0.240218	0.0944299	0.58671	0.929497	0.239935	0.0108125	0.135903	-0.0715866	-0.216547	-0.0216181	0.130253	-0.155785	-0.0884907	0.423607	-0.0629387	-0.0258433	0.0253778	-0.011299	-0.162553	0.0356509	0.0142722	0.0691473	0.0185819	-0.00107091	-0.0879711	0.021396	-0.114801	0.164223	0.0313424	-0.463817	0.41754	0.19581	0.428887	0.0522564	0.0935592	0.0134511	0.0154903	-1.36799	0.0242555	0.179551	-0.0519156
UFRI-00249	0.642544	0.445341	-0.0417161	0.242927	-0.493552	0.353587	-0.464148	-0.144025	0.184877	-0.322882	-1.63205	-4.81211	0.402638	-0.228286	-0.285016	0.228514	2.11186	-0.130638	-0.880105	-0.318959	-0.0234917	-0.171571	-0.327859	-0.671865	-0.216255	0.0248994	0.0992194	-0.12574	-0.0900442	-0.137953	-0.866367	0.111167	0.155598	-0.0972406	0.00336083	0.280517	-0.0422999	-0.448899	0.560995	-0.870558	-0.131121	-0.14749	-0.0515659	0.157525	-0.118566	-1.36799	0.209488	0.267293	-0.185416
UFRI-00250	-0.62303	-0.100986	0.119996	-0.219611	0.266753	0.0144013	0.0815248	-0.0209468	-0.419105	-0.0127367	0.0808504	0.283279	-0.381942	0.00886624	0.00747855	-0.0988089	-0.0239195	0.44876	0.0297326	0.293231	-0.125353	0.131427	0.00316566	0.121266	0.0675389	0.135327	0.00163969	-0.22346	-0.336747	-0.254053	0.744271	0.0282153	-0.347765	0.219696	0.0824309	0.296877	-0.0370795	0.708874	-0.241398	0.149744	-0.102865	0.147918	0.0282702	-0.0175824	-0.230981	-0.664971	-0.0317574	-0.143407	0.0526513
UFRI-00251	0.559461	0.659957	0.144222	0.103341	-0.493552	-0.14991	-0.163916	-0.040257	0.780352	-0.0692302	-1.63205	-2.63132	0.297307	0.00502145	0.938345	0.102756	1.94194	0.308046	-0.431521	0.373472	0.164497	-0.0921404	-0.00065384	-0.124248	-0.0528578	-0.22002	0.03298	0.275894	0.280957	0.0254581	0.000970441	0.101698	0.346463	-0.0588	-0.0909404	-0.0486645	0.0583771	0.708453	0.629953	0.133951	0.199407	-0.181003	0.0561523	0.0177387	0.0187299	0.437854	0.187393	0.00612129	0.0209702
UFRI-00252	0.424911	-0.18573	0.232453	-0.209634	-0.117272	-0.195832	-0.182876	0.0621128	0.0396108	0.0388578	-0.114758	0.391099	-0.00562962	0.0738382	0.645882	-0.276442	0.129348	-0.00391482	0.0492191	0.342337	0.0481234	0.14311	0.26522	-0.0377434	0.144911	0.243455	0.0262552	-0.266014	-0.0142338	-0.111102	0.32411	0.0377169	0.253871	0.0728008	-0.0255928	0.134719	0.0625317	0.784259	-0.454504	0.393768	-0.0454493	0.225811	0.0271489	-0.0319208	0.0886644	-0.110219	-0.0688683	0.148452	0.0681447
UFRI-00253	-0.780634	0.150747	0.15509	-0.187626	-0.165653	-0.218027	0.0385661	0.101177	0.147531	0.0677172	-0.596532	-0.103225	-0.16531	0.00239387	0.908671	-0.161868	-0.14119	0.0418503	0.0168713	0.0813802	-0.128406	-0.0413813	0.016721	0.0943867	0.0212752	-0.229731	-0.103035	-0.192264	0.0209509	0.044932	0.136847	-0.0512787	-0.0299448	-0.119813	-0.0147236	0.0181078	0.0677749	0.111255	0.118002	0.0385697	0.658893	0.084718	-0.0844494	-0.150054	-0.413931	-1.36799	-0.0835831	-0.344772	-0.0288748
UFRI-00254	0.293345	0.0728407	-0.0655949	-0.248194	-0.0912007	0.096426	-0.451598	0.18715	0.198488	0.0893417	0	0.365102	-0.126694	0.0433538	0.358012	0.0767224	-0.22536	0.0971445	0.0379624	0.0915527	0.0634671	0.278812	0.000653413	-0.0599745	-0.0551131	0.03256	-0.181527	-0.138073	-0.0629879	0.184473	0.181543	-0.00862412	0.18997	-0.0283018	-0.152711	-0.0117215	0.0227747	0.319807	0.325401	0.458136	0.346821	0.0261262	0.00804404	-0.121803	0.0291302	0.420068	-0.0858336	0.116154	-0.195066
[truncated: 682 more columns]
