# Supplementary material for: Neurobehavioral dysfunction in a mouse model of Down syndrome: upregulation of cystathionine β-synthase, H2S overproduction, altered protein persulfidation, synaptic dysfunction, endoplasmic reticulum stress, and autophagy
Source: GeroScience. 2024 Apr 1;46(5):4275–314. doi: 10.1007/s11357-024-01146-8 (PMC11336008; doi:10.1007/s11357-024-01146-8)
Supplement: Supplementary file 9 — Supplementary file9 (XLSX 42 KB) [file 11357_2024_1146_MOESM9_ESM.xlsx]

## Sheet: Matched significantly changing 
CON m 173	CON m 174	CON m 177	CON f 184	CON f 185	CON f 200	DS m 171	DS m 175	DS m 176	DS f 179	DS f 180	DS f 182	DS f 183	#Peptides	#Unique	Welch's T-test Significant DS m_CON m	-Log Welch's T-test p-value DS m_CON m	Welch's T-test Difference DS m_CON m	Welch's T-test Significant DS f_CON f	-Log Welch's T-test p-value DS f_CON f	Welch's T-test Difference DS f_CON f	Accession	Protein name	Description
23.3316	23.2226	23.321	22.8425	22.9142	23.002	22.693	22.7483	22.6839	22.5133	22.5171	22.6098	22.6508	4	4	+	3.312	-0.5833	+	2.42082	-0.346846	Q9R1P1	PSB3_MOUSE	Proteasome subunit beta type-3 OS=Mus musculus OX=10090 GN=Psmb3 PE=1 SV=1
24.8542	24.907	24.79	24.7662	24.8848	24.8696	24.0306	24.1354	24.2083	24.2506	24.4385	24.5042	24.336	6	6	+	3.1793	-0.725644	+	2.92434	-0.457851	P97797	SHPS1_MOUSE	Tyrosine-protein phosphatase non-receptor type substrate 1 OS=Mus musculus OX=10090 GN=Sirpa PE=1 SV=2
20.8737	20.5221	20.536	20.3425	20.4877	20.4082	19.7289	19.9255	19.5587	19.9622	20.193	19.8975	20.1563	7	7	+	2.34689	-0.906223	+	2.03304	-0.360579	Q9ERK4	XPO2_MOUSE	Exportin-2 OS=Mus musculus OX=10090 GN=Cse1l PE=1 SV=1
22.4207	22.2885	22.297	22.3304	22.2523	22.1823	21.2515	21.0179	21.0521	21.7851	21.3227	21.6257	21.5958	2	2	+	3.32856	-1.22825	+	2.5395	-0.672703	Q9D898	ARP5L_MOUSE	Actin-related protein 2/3 complex subunit 5-like protein OS=Mus musculus OX=10090 GN=Arpc5l PE=1 SV=1
22.5869	22.544	22.5424	22.498	22.5676	22.5104	21.6243	21.6938	21.7766	22.2564	22.3381	22.2783	22.1758	4	4	+	2.9525	-0.859546	+	2.84206	-0.263215	Q91YR1	TWF1_MOUSE	Twinfilin-1 OS=Mus musculus OX=10090 GN=Twf1 PE=1 SV=2
25.778	25.8237	25.5189	25.5512	25.6481	25.4792	24.8222	24.8644	24.8944	25.1345	25.3087	25.3726	25.1981	19	14	+	2.0155	-0.846525	+	2.066	-0.306032	Q61598	GDIB_MOUSE	Rab GDP dissociation inhibitor beta OS=Mus musculus OX=10090 GN=Gdi2 PE=1 SV=1
24.589	24.6775	24.68	24.5816	24.7706	24.7496	23.8975	24.0301	23.957	24.2984	24.2808	24.1308	24.0749	11	11	+	3.68166	-0.687297	+	2.67531	-0.50438	Q9CZW5	TOM70_MOUSE	Mitochondrial import receptor subunit TOM70 OS=Mus musculus OX=10090 GN=Tomm70 PE=1 SV=2
26.8722	26.8721	26.7227	26.8186	26.7409	26.825	26.0404	26.0237	25.8997	26.477	26.3829	26.3671	26.3076	18	13	+	3.59516	-0.834344	+	3.6057	-0.41118	P62814	VATB2_MOUSE	V-type proton ATPase subunit B, brain isoform OS=Mus musculus OX=10090 GN=Atp6v1b2 PE=1 SV=1
22.967	22.8753	22.9807	22.9811	22.949	22.974	22.2765	22.243	22.1971	22.7131	22.6403	22.6507	22.7572	4	4	+	3.8531	-0.702101	+	3.01465	-0.277686	Q9D7X3	DUS3_MOUSE	Dual specificity protein phosphatase 3 OS=Mus musculus OX=10090 GN=Dusp3 PE=1 SV=1
23.0516	23.1256	22.9631	23.1981	23.0631	23.113	22.3313	22.2953	22.4056	22.6569	22.8184	22.9086	22.7874	4	4	+	3.31614	-0.702687	+	2.41002	-0.331889	Q3THE2	ML12B_MOUSE	Myosin regulatory light chain 12B OS=Mus musculus OX=10090 GN=Myl12b PE=1 SV=2
22.9687	22.8949	23.0523	22.7222	22.8129	22.5972	22.2053	22.1789	22.3005	22.2381	22.3165	22.3251	22.4602	3	3	+	3.5499	-0.743724	+	2.0702	-0.375811	O35678	MGLL_MOUSE	Monoglyceride lipase OS=Mus musculus OX=10090 GN=Mgll PE=1 SV=1
26.2634	26.1013	26.2593	26.1522	26.1161	26.115	25.441	25.4318	25.3844	25.9164	25.8207	25.6955	25.8071	2	2	+	2.65833	-0.788935	+	2.37235	-0.317834	Q5IRJ6	ZNT9_MOUSE	Zinc transporter 9 OS=Mus musculus OX=10090 GN=Slc30a9 PE=1 SV=2
27.6793	27.1581	27.2075	27.3974	27.6243	27.497	26.3139	26.4587	26.0284	27.1127	27.0371	26.8823	27.1077	4	4	+	2.09956	-1.0813	+	2.37974	-0.471261	Q7TQD2	TPPP_MOUSE	Tubulin polymerization-promoting protein OS=Mus musculus OX=10090 GN=Tppp PE=1 SV=1
21.9548	21.6571	21.8916	21.8366	21.742	21.7371	21.0658	21.0001	21.1658	21.6214	21.4078	21.3886	21.3276	6	6	+	2.31314	-0.757291	+	2.10296	-0.33557	Q9JIF7	COPB_MOUSE	Coatomer subunit beta OS=Mus musculus OX=10090 GN=Copb1 PE=1 SV=1
24.2957	24.2412	24.1241	24.1356	24.1714	24.2162	23.4302	23.5574	23.3815	23.7129	23.9394	23.8156	23.8575	10	9	+	3.32621	-0.763961	+	2.64375	-0.343024	Q8R5H6	WASF1_MOUSE	Wiskott-Aldrich syndrome protein family member 1 OS=Mus musculus OX=10090 GN=Wasf1 PE=1 SV=2
23.2997	23.2453	23.1366	22.9313	22.8246	22.8787	22.2328	22.2009	22.175	23.021	23.0701	23.1309	23.1016	3	3	+	3.08553	-1.02435	+	2.21983	0.202704	P63321	RALA_MOUSE	Ras-related protein Ral-A OS=Mus musculus OX=10090 GN=Rala PE=1 SV=1
22.622	22.8427	22.6946	22.7183	22.9594	22.7078	22.0806	22.048	21.7535	22.1777	22.0759	22.0989	22.3595	4	2	+	2.21613	-0.759027	+	2.44231	-0.617187	Q641P0	ARP3B_MOUSE	Actin-related protein 3B OS=Mus musculus OX=10090 GN=Actr3b PE=1 SV=1
25.0423	25.0102	24.9377	25.0592	25.0026	25.0665	24.3523	24.4029	24.4175	24.5941	24.7672	24.7385	24.6793	9	9	+	3.63917	-0.605846	+	3.0645	-0.34801	O35526	STX1A_MOUSE	Syntaxin-1A OS=Mus musculus OX=10090 GN=Stx1a PE=1 SV=3
23.5368	23.4193	23.4805	23.7185	23.5002	23.5373	22.9257	22.8926	22.8728	22.9548	23.1761	23.0183	23.217	7	7	+	3.07634	-0.581818	+	2.42133	-0.493816	Q8VE33	GD1L1_MOUSE	Ganglioside-induced differentiation-associated protein 1-like 1 OS=Mus musculus OX=10090 GN=Gdap1l1 PE=1 SV=1
22.4678	22.5649	22.5603	22.9013	22.7175	22.8079	22.1273	21.9593	21.8872	22.2139	21.6569	21.5356	21.4723	14	9	+	2.09713	-0.539704	+	2.28967	-1.08921	Q9WUB3	PYGM_MOUSE	Glycogen phosphorylase, muscle form OS=Mus musculus OX=10090 GN=Pygm PE=1 SV=3
22.66	22.841	22.757	22.9174	22.7286	22.9389	22.0453	22.0708	22.0181	22.446	22.5509	22.3627	22.3427	6	4	+	2.50522	-0.707936	+	2.18176	-0.436048	Q9WV60	GSK3B_MOUSE	Glycogen synthase kinase-3 beta OS=Mus musculus OX=10090 GN=Gsk3b PE=1 SV=2
21.7983	21.7683	21.7696	22.2514	21.9201	22.0535	21.4286	21.3859	21.4288	21.372	21.5365	21.287	21.34	7	7	+	4.12108	-0.36426	+	2.18492	-0.691127	O70589	CSKP_MOUSE	Peripheral plasma membrane protein CASK OS=Mus musculus OX=10090 GN=Cask PE=1 SV=2
26.4926	26.7542	26.5806	26.5739	26.5183	26.5285	25.9629	25.9461	25.8066	26.084	26.1956	26.1031	26.2168	9	8	+	2.54692	-0.703906	+	3.52795	-0.390321	Q9Z2Q6	SEPT5_MOUSE	Septin-5 OS=Mus musculus OX=10090 GN=Septin5 PE=1 SV=2
22.3749	22.1619	22.3654	22.2378	22.2817	22.2345	21.5611	21.6306	21.7054	21.9256	22.0034	21.8805	21.9239	11	6	+	2.5723	-0.668374	+	3.70954	-0.317982	P60843	IF4A1_MOUSE	Eukaryotic initiation factor 4A-I OS=Mus musculus OX=10090 GN=Eif4a1 PE=1 SV=1
24.432	24.3123	24.1937	24.2713	24.2258	24.2975	23.6057	23.6551	23.6016	24.0207	24.0881	24.0789	23.9758	13	13	+	2.15877	-0.691881	+	2.93689	-0.223949	Q9JLM8	DCLK1_MOUSE	Serine/threonine-protein kinase DCLK1 OS=Mus musculus OX=10090 GN=Dclk1 PE=1 SV=1
23.2534	23.2836	23.1473	23.1328	23.1438	23.0923	22.444	22.4279	22.2697	22.8637	22.8303	22.7965	22.8606	3	3	+	3.39588	-0.847576	+	4.17938	-0.285148	Q91VZ6	SMAP1_MOUSE	Stromal membrane-associated protein 1 OS=Mus musculus OX=10090 GN=Smap1 PE=1 SV=1
19.7239	19.707	19.4122	20.8724	20.47	20.6911	20.7827	20.7872	20.6715	19.6249	19.5018	18.9801	18.7176	2	2	+	2.43619	1.13275	+	2.56941	-1.47172	Q9JJZ4	UB2J1_MOUSE	Ubiquitin-conjugating enzyme E2 J1 OS=Mus musculus OX=10090 GN=Ube2j1 PE=1 SV=2
24.3596	24.2591	24.3429	24.2818	24.2593	24.1991	23.6226	23.5928	23.7027	24.1343	24.0796	24.059	24.0248	8	8	+	3.93806	-0.681103	+	2.33689	-0.172311	Q9JLJ2	AL9A1_MOUSE	4-trimethylaminobutyraldehyde dehydrogenase OS=Mus musculus OX=10090 GN=Aldh9a1 PE=1 SV=1
25.5505	25.5992	25.5844	25.4929	25.3848	25.3604	24.6884	24.6061	24.5427	25.1629	25.1634	25.1167	25.2726	5	5	+	3.14626	-0.96563	+	2.01679	-0.233798	Q64516	GLPK_MOUSE	Glycerol kinase OS=Mus musculus OX=10090 GN=Gk PE=1 SV=2
24.4371	24.3849	24.2624	24.3117	24.3542	24.3048	23.6166	23.6965	23.4563	23.9309	24.0532	23.8669	23.9927	7	7	+	2.87083	-0.771666	+	2.88645	-0.362634	Q8K310	MATR3_MOUSE	Matrin-3 OS=Mus musculus OX=10090 GN=Matr3 PE=1 SV=1
22.7018	22.9503	22.8471	22.7035	22.7551	22.8132	21.8861	21.955	21.8234	22.1271	22.3142	22.2659	22.3607	9	9	+	2.88308	-0.944901	+	3.24981	-0.490304	Q8C078	KKCC2_MOUSE	Calcium/calmodulin-dependent protein kinase kinase 2 OS=Mus musculus OX=10090 GN=Camkk2 PE=1 SV=2
25.9654	25.9582	25.9634	25.7832	25.9039	25.8769	25.1144	25.1728	25.0985	25.6936	25.6321	25.594	25.5826	19	19	+	3.17703	-0.833765	+	2.10534	-0.229092	Q91VD9	NDUS1_MOUSE	NADH-ubiquinone oxidoreductase 75 kDa subunit, mitochondrial OS=Mus musculus OX=10090 GN=Ndufs1 PE=1 SV=2
23.7115	23.5251	23.5252	23.4566	23.4959	23.446	22.8617	22.858	22.8587	23.3274	23.2943	23.3972	23.3662	6	6	+	2.14351	-0.727798	+	2.13217	-0.119907	Q8K0G5	EIPR1_MOUSE	EARP and GARP complex-interacting protein 1 OS=Mus musculus OX=10090 GN=Eipr1 PE=1 SV=2
22.58	22.5826	22.6468	22.5421	22.7285	22.7456	21.7761	21.9334	21.7405	22.2448	22.2899	22.112	22.2078	13	8	+	2.61255	-0.78647	+	2.18108	-0.458466	P33173	KIF1A_MOUSE	Kinesin-like protein KIF1A OS=Mus musculus OX=10090 GN=Kif1a PE=1 SV=2
25.0521	25.0918	24.9789	24.9047	24.9774	24.8831	24.2159	24.2657	24.153	24.6479	24.7186	24.5987	24.6384	20	20	+	4.23822	-0.829343	+	2.88546	-0.270804	P58252	EF2_MOUSE	Elongation factor 2 OS=Mus musculus OX=10090 GN=Eef2 PE=1 SV=2
28.2075	28.1434	28.1927	28.178	28.1729	28.0478	27.5229	27.4855	27.3762	27.9034	27.8505	27.6997	27.8906	29	29	+	2.98653	-0.71967	+	2.25669	-0.296839	Q99KI0	ACON_MOUSE	Aconitate hydratase, mitochondrial OS=Mus musculus OX=10090 GN=Aco2 PE=1 SV=1
25.386	25.228	25.2982	25.1907	25.1621	25.2337	24.5475	24.5697	24.5046	25.0995	25.0497	25.0141	25.0385	8	8	+	2.96504	-0.763492	+	2.33865	-0.145096	Q9CWZ7	SNAG_MOUSE	Gamma-soluble NSF attachment protein OS=Mus musculus OX=10090 GN=Napg PE=1 SV=1
24.8177	24.8625	24.7498	24.9291	24.8261	24.8084	24.2731	24.3391	24.2557	24.3352	24.6115	24.3009	24.3867	7	7	+	3.48553	-0.5207	+	2.44232	-0.445963	Q9R0P3	ESTD_MOUSE	S-formylglutathione hydrolase OS=Mus musculus OX=10090 GN=Esd PE=1 SV=1
22.8623	22.8365	22.6298	22.7118	22.6402	22.6282	22.0396	22.0633	21.8384	22.4416	22.5487	22.3841	22.4704	10	10	+	2.82728	-0.795723	+	2.23716	-0.198894	P70704	AT8A1_MOUSE	Phospholipid-transporting ATPase IA OS=Mus musculus OX=10090 GN=Atp8a1 PE=1 SV=2
24.0261	23.8962	23.8191	23.964	24.0217	24.1128	23.3107	23.4273	23.224	23.5471	23.6558	23.6252	23.6468	25	14	+	2.6653	-0.593129	+	2.58682	-0.414108	P57780	ACTN4_MOUSE	Alpha-actinin-4 OS=Mus musculus OX=10090 GN=Actn4 PE=1 SV=1
20.7395	20.6015	20.6069	20.4413	20.4071	20.5493	19.8385	19.8422	19.922	20.1617	20.092	20.2896	20.1044	3	3	+	3.39717	-0.781741	+	2.31673	-0.303949	Q8BHL3	TB10B_MOUSE	TBC1 domain family member 10B OS=Mus musculus OX=10090 GN=Tbc1d10b PE=1 SV=2
26.752	26.8938	26.6357	26.706	26.7415	26.8728	25.7296	25.8043	25.6604	25.9075	26.0641	26.1908	26.1045	10	5	+	3.00118	-1.02908	+	3.55695	-0.706754	P28652	KCC2B_MOUSE	Calcium/calmodulin-dependent protein kinase type II subunit beta OS=Mus musculus OX=10090 GN=Camk2b PE=1 SV=2
25.4872	25.522	25.4036	25.4426	25.5312	25.3783	24.5691	24.594	24.739	25.0036	25.1766	25.2607	25.1378	22	21	+	3.36176	-0.836868	+	2.15365	-0.306014	Q9QYB8	ADDB_MOUSE	Beta-adducin OS=Mus musculus OX=10090 GN=Add2 PE=1 SV=4
22.4027	22.2526	22.4211	22.3936	22.2515	22.3057	21.8507	21.7282	21.718	22.0651	21.8892	21.9512	22.096	2	2	+	2.92238	-0.593173	+	2.3733	-0.316564	Q9CX86	ROA0_MOUSE	Heterogeneous nuclear ribonucleoprotein A0 OS=Mus musculus OX=10090 GN=Hnrnpa0 PE=1 SV=1
22.5061	22.7204	22.6075	22.4547	22.647	22.5505	21.6623	21.7324	21.7052	21.8284	22.019	22.1069	22.1307	12	12	+	2.65434	-0.911367	+	2.73313	-0.529528	Q8CGC7	SYEP_MOUSE	Bifunctional glutamate/proline--tRNA ligase OS=Mus musculus OX=10090 GN=Eprs1 PE=1 SV=4
21.6379	21.4625	21.4338	21.1648	21.3534	21.2046	20.4811	20.5829	20.5435	20.9952	20.9236	20.8173	20.7022	2	2	+	2.95705	-0.975603	+	2.16042	-0.381378	Q9JK42	PDK2_MOUSE	[Pyruvate dehydrogenase (acetyl-transferring)] kinase isozyme 2, mitochondrial OS=Mus musculus OX=10090 GN=Pdk2 PE=1 SV=2
25.6217	25.8142	25.5108	26.5048	26.33	26.4758	26.2697	26.4821	26.1992	25.2428	25.7562	25.1301	25.2048	5	5	+	2.25392	0.668089	+	2.6281	-1.10341	O70251	EF1B_MOUSE	Elongation factor 1-beta OS=Mus musculus OX=10090 GN=Eef1b PE=1 SV=5
23.7958	23.7718	23.7696	23.6238	23.7619	23.8316	22.9901	23.086	23.0742	23.4588	23.3672	23.4135	23.2436	5	5	+	3.06073	-0.728977	+	2.0833	-0.368353	Q9QYJ0	DNJA2_MOUSE	DnaJ homolog subfamily A member 2 OS=Mus musculus OX=10090 GN=Dnaja2 PE=1 SV=1
25.2207	25.2845	25.2977	25.1535	25.2142	25.182	24.5168	24.4955	24.3784	25.0486	24.9437	24.9445	25.0572	14	14	+	3.40132	-0.804043	+	2.30639	-0.184784	Q8BFR5	EFTU_MOUSE	Elongation factor Tu, mitochondrial OS=Mus musculus OX=10090 GN=Tufm PE=1 SV=1
25.8053	25.9023	26.0598	25.6283	25.7671	25.569	25.0155	24.9804	24.9137	25.2885	25.1994	25.0971	25.3605	11	11	+	2.63549	-0.952552	+	2.36417	-0.418455	Q9Z0E0	NCDN_MOUSE	Neurochondrin OS=Mus musculus OX=10090 GN=Ncdn PE=1 SV=1
21.2991	21.1593	21.2465	21.6049	21.3901	21.4469	20.608	20.6297	20.771	21.0483	21.2416	20.9878	20.9661	6	6	+	2.91419	-0.565411	+	2.20681	-0.41971	P48678	LMNA_MOUSE	Prelamin-A/C OS=Mus musculus OX=10090 GN=Lmna PE=1 SV=2
22.165	21.8566	22.2825	22.0973	22.0081	21.9324	20.6716	20.6797	20.8844	21.6992	21.7287	21.4317	21.567	5	5	+	2.64868	-1.35615	+	2.31944	-0.405962	P14869	RLA0_MOUSE	60S acidic ribosomal protein P0 OS=Mus musculus OX=10090 GN=Rplp0 PE=1 SV=3
24.854	24.7493	24.6753	24.7637	24.8552	24.7453	24.1864	24.1772	24.1114	24.466	24.4077	24.5023	24.4996	6	6	+	2.60816	-0.601189	+	2.67047	-0.319187	P61161	ARP2_MOUSE	Actin-related protein 2 OS=Mus musculus OX=10090 GN=Actr2 PE=1 SV=1
27.2539	27.3915	27.292	27.288	27.2643	27.1429	26.7622	26.6674	26.5927	26.9355	26.8943	26.8921	27.0234	7	7	+	3.18135	-0.63838	+	2.17558	-0.29544	Q8VEM8	MPCP_MOUSE	Phosphate carrier protein, mitochondrial OS=Mus musculus OX=10090 GN=Slc25a3 PE=1 SV=1
27.704	27.7084	27.5624	27.5666	27.6858	27.5164	27.0166	27.1425	27.1726	26.8952	27.2961	27.2037	27.1889	14	11	+	2.89703	-0.547696	+	2.0717	-0.443643	P09411	PGK1_MOUSE	Phosphoglycerate kinase 1 OS=Mus musculus OX=10090 GN=Pgk1 PE=1 SV=4
18.3387	18.5801	18.5688	18.6115	18.3792	18.134	17.3043	16.8795	17.3078	17.5959	17.2512	17.628	17.5762	2	2	+	2.48317	-1.33202	+	2.0707	-0.862077	Q91W89	MA2C1_MOUSE	Alpha-mannosidase 2C1 OS=Mus musculus OX=10090 GN=Man2c1 PE=1 SV=1
26.6111	26.5782	26.5784	26.4555	26.437	26.4946	25.8793	25.9141	25.9797	26.319	26.3222	26.3019	26.1786	55	54	+	3.20033	-0.66485	+	2.12197	-0.181954	P14873	MAP1B_MOUSE	Microtubule-associated protein 1B OS=Mus musculus OX=10090 GN=Map1b PE=1 SV=2
24.0263	24.2298	23.9522	23.9679	24.1402	23.9736	23.3331	23.431	23.3987	23.5603	23.7318	23.6518	23.5265	38	38	+	2.06993	-0.681822	+	2.39678	-0.409613	Q99104	MYO5A_MOUSE	Unconventional myosin-Va OS=Mus musculus OX=10090 GN=Myo5a PE=1 SV=2
23.4928	23.5051	23.4026	23.2807	23.2884	23.186	22.6932	22.648	22.8692	23.0276	22.986	23.1109	22.8653	11	2	+	2.56223	-0.730007	+	2.01942	-0.254259	O08638	MYH11_MOUSE	Myosin-11 OS=Mus musculus OX=10090 GN=Myh11 PE=1 SV=1
20.0547	19.9321	19.827	19.9752	20.2546	20.2963	18.7803	19.0741	18.8751	19.3488	19.5525	19.4114	19.2832	2	2	+	3.01381	-1.02811	+	2.29116	-0.7764	Q9D4H1	EXOC2_MOUSE	Exocyst complex component 2 OS=Mus musculus OX=10090 GN=Exoc2 PE=1 SV=1
23.2165	22.8149	22.88	25.7251	24.3204	25.5461	25.6144	26.2994	25.4125	22.0384	23.5957	20.8446	21.485	2	2	+	2.49723	2.80494	+	2.13132	-3.2063	Q3TTY5	K22E_MOUSE	Keratin, type II cytoskeletal 2 epidermal OS=Mus musculus OX=10090 GN=Krt2 PE=1 SV=1
21.5036	21.4138	21.3144	21.2513	21.2116	21.3104	20.5078	20.526	20.4261	21.031	21.0535	21.1311	21.0942	2	2	+	3.28474	-0.923994	+	2.15043	-0.180369	Q99JG2	G37L1_MOUSE	G-protein coupled receptor 37-like 1 OS=Mus musculus OX=10090 GN=Gpr37l1 PE=1 SV=2
23.3143	23.0203	23.1812	22.9749	23.0267	22.9992	22.1724	22.2024	22.2728	22.7961	22.7983	22.8747	22.8665	2	2	+	2.40419	-0.956039	+	2.82912	-0.166414	P67871	CSK2B_MOUSE	Casein kinase II subunit beta OS=Mus musculus OX=10090 GN=Csnk2b PE=1 SV=1
20.8045	20.7406	20.9567	20.6733	20.8826	20.7177	20.0835	20.0443	20.1599	20.4229	20.2286	20.4182	20.4564	3	2	+	2.71831	-0.737998	+	2.06217	-0.376332	Q9WUR2	ECI2_MOUSE	Enoyl-CoA delta isomerase 2 OS=Mus musculus OX=10090 GN=Eci2 PE=1 SV=2
20.228	20.5379	20.3492	20.1072	20.2841	20.3833	19.3954	19.5123	19.7745	19.5833	19.6794	19.9362	19.4622	4	4	+	2.25424	-0.810923	+	2.23113	-0.592936	Q9DBL1	ACDSB_MOUSE	Short/branched chain specific acyl-CoA dehydrogenase, mitochondrial OS=Mus musculus OX=10090 GN=Acadsb PE=1 SV=1
22.9447	22.9129	22.8388	22.8362	22.8164	22.8125	22.212	22.2198	22.0771	22.5565	22.5573	22.4773	22.5464	5	3	+	3.37475	-0.729146	+	3.69108	-0.287305	Q9Z2H2	RGS6_MOUSE	Regulator of G-protein signaling 6 OS=Mus musculus OX=10090 GN=Rgs6 PE=1 SV=2
21.6279	21.5656	21.4105	21.4567	21.5297	21.4937	20.7888	20.8032	20.7567	20.9865	20.9624	21.1011	20.9888	9	7	+	2.25472	-0.751785	+	4.21307	-0.483628	Q7TT50	MRCKB_MOUSE	Serine/threonine-protein kinase MRCK beta OS=Mus musculus OX=10090 GN=Cdc42bpb PE=1 SV=2
25.3616	25.3687	25.3192	25.3738	25.3911	25.4097	24.6728	24.7613	24.6419	24.9281	25.1496	25.0257	25.1247	13	13	+	3.10629	-0.657853	+	2.23336	-0.334499	D3Z7P3	GLSK_MOUSE	Glutaminase kidney isoform, mitochondrial OS=Mus musculus OX=10090 GN=Gls PE=1 SV=1
24.4319	24.4995	24.2681	24.1741	24.3266	24.3712	23.5328	23.6579	23.4246	23.7397	23.8019	23.8142	23.7487	22	22	+	3.06372	-0.861441	+	2.08415	-0.514515	Q6ZQ38	CAND1_MOUSE	Cullin-associated NEDD8-dissociated protein 1 OS=Mus musculus OX=10090 GN=Cand1 PE=1 SV=2
22.8289	22.7954	22.7403	22.7307	22.821	22.7634	21.8964	21.9906	21.8748	22.5423	22.6151	22.4511	22.4724	8	8	+	4.11769	-0.867595	+	2.54895	-0.251431	Q5SVL6	RPGP2_MOUSE	Rap1 GTPase-activating protein 2 OS=Mus musculus OX=10090 GN=Rap1gap2 PE=1 SV=1
26.3592	26.2287	26.3965	26.1405	26.1718	26.1328	25.5598	25.5614	25.4172	25.9215	25.8527	25.7344	25.9692	14	14	+	3.5033	-0.815341	+	2.00413	-0.278921	Q8CDG3	VCIP1_MOUSE	Deubiquitinating protein VCPIP1 OS=Mus musculus OX=10090 GN=Vcpip1 PE=1 SV=1
26.7326	26.9289	26.6373	26.6123	26.629	26.593	25.9943	25.9743	25.8414	26.4334	26.3791	26.3855	26.3106	19	16	+	2.53115	-0.829588	+	2.9595	-0.234293	O88935	SYN1_MOUSE	Synapsin-1 OS=Mus musculus OX=10090 GN=Syn1 PE=1 SV=2
23.7936	23.8961	23.7019	23.7501	23.7684	23.4651	23.0257	22.9559	23.0244	22.8358	23.0102	22.9932	23.045	13	13	+	2.76274	-0.795165	+	2.05742	-0.690149	P70168	IMB1_MOUSE	Importin subunit beta-1 OS=Mus musculus OX=10090 GN=Kpnb1 PE=1 SV=2
25.3167	25.1348	24.9742	25.1002	25.0642	25.0196	24.4764	24.45	24.179	24.9184	24.8127	24.7559	24.8475	11	11	+	2.31007	-0.773441	+	2.53941	-0.227677	Q61553	FSCN1_MOUSE	Fascin OS=Mus musculus OX=10090 GN=Fscn1 PE=1 SV=4
20.5111	20.4489	20.6013	20.7	20.6499	20.6957	19.9131	19.9537	19.9539	20.2367	20.2694	20.0668	20.1456	4	4	+	2.49612	-0.580194	+	3.13406	-0.502268	Q6RHR9	MAGI1_MOUSE	Membrane-associated guanylate kinase, WW and PDZ domain-containing protein 1 OS=Mus musculus OX=10090 GN=Magi1 PE=1 SV=1
26.1953	25.9467	26.1491	26.1045	26.2039	26.315	25.2479	25.4401	25.444	25.6412	25.8642	25.7774	25.781	12	12	+	2.65931	-0.719687	+	2.37594	-0.441829	Q9QXS6	DREB_MOUSE	Drebrin OS=Mus musculus OX=10090 GN=Dbn1 PE=1 SV=4
22.3463	22.4116	22.2298	22.2387	22.2906	22.2641	21.5132	21.5383	21.4774	22.1353	22.0818	22.0739	21.9464	3	2	+	2.70717	-0.819612	+	2.00364	-0.205147	Q80VD1	FA98B_MOUSE	Protein FAM98B OS=Mus musculus OX=10090 GN=Fam98b PE=1 SV=1
22.8024	22.6415	22.6266	22.4731	22.5172	22.4058	21.9214	21.8767	21.755	22.2715	22.1306	22.162	22.2494	12	12	+	3.40207	-0.83918	+	2.56217	-0.26197	Q3U1J4	DDB1_MOUSE	DNA damage-binding protein 1 OS=Mus musculus OX=10090 GN=Ddb1 PE=1 SV=2
20.6045	20.9505	20.6892	20.7405	20.5806	20.6523	19.7489	19.6458	19.5738	19.945	20.0551	20.1462	20.2054	2	2	+	2.53809	-1.09192	+	3.25098	-0.569903	P14131	RS16_MOUSE	40S ribosomal protein S16 OS=Mus musculus OX=10090 GN=Rps16 PE=1 SV=4
25.0504	24.7621	24.9897	25.074	25.0083	24.9013	24.2821	24.2221	24.3965	24.7282	24.652	24.6038	24.6303	10	10	+	2.17235	-0.633835	+	2.07928	-0.340996	Q8R081	HNRPL_MOUSE	Heterogeneous nuclear ribonucleoprotein L OS=Mus musculus OX=10090 GN=Hnrnpl PE=1 SV=2
21.4373	21.5844	21.6938	21.5122	21.5978	21.6197	20.6695	20.7274	20.9263	21.334	21.4132	21.4379	21.3286	5	5	+	2.74931	-0.797472	+	2.09923	-0.198171	O54734	OST48_MOUSE	Dolichyl-diphosphooligosaccharide--protein glycosyltransferase 48 kDa subunit OS=Mus musculus OX=10090 GN=Ddost PE=1 SV=2
24.7594	24.8408	24.7796	24.6953	24.7477	24.6037	24.1658	24.1559	24.1087	24.5023	24.4747	24.3505	24.4015	5	5	+	4.24094	-0.649771	+	2.07117	-0.249982	O55023	IMPA1_MOUSE	Inositol monophosphatase 1 OS=Mus musculus OX=10090 GN=Impa1 PE=1 SV=1
20.8307	21.0913	20.8972	20.871	21.0746	20.9638	20.2537	20.2682	20.3743	20.3262	20.3695	20.6324	20.4465	7	7	+	2.23579	-0.640996	+	2.68456	-0.526144	Q9QZE5	COPG1_MOUSE	Coatomer subunit gamma-1 OS=Mus musculus OX=10090 GN=Copg1 PE=1 SV=1
21.3585	21.1878	21.075	21.2158	21.3663	21.3509	20.5952	20.7323	20.4804	21.0775	21.0599	20.9434	20.9202	2	2	+	2.25346	-0.604483	+	2.21933	-0.310749	Q9JKX6	NUDT5_MOUSE	ADP-sugar pyrophosphatase OS=Mus musculus OX=10090 GN=Nudt5 PE=1 SV=1
22.9692	22.894	22.9996	22.9385	22.9968	22.9232	22.291	22.2467	22.2947	22.691	22.6014	22.7152	22.7628	7	7	+	3.44061	-0.676812	+	2.80352	-0.26024	B1AZP2	DLGP4_MOUSE	Disks large-associated protein 4 OS=Mus musculus OX=10090 GN=Dlgap4 PE=1 SV=1
24.0551	24.1194	23.9673	23.9409	24.0775	24.0259	23.2616	23.355	23.3004	23.624	23.7487	23.7553	23.6761	4	4	+	3.37643	-0.741578	+	2.52215	-0.313731	Q9WV69	DEMA_MOUSE	Dematin OS=Mus musculus OX=10090 GN=Dmtn PE=1 SV=1
25.2663	25.3751	25.0493	25.0646	25.1751	25.0639	24.3923	24.5033	24.342	24.6194	24.8938	24.8038	24.7758	10	9	+	2.2981	-0.817736	+	2.26843	-0.328005	P68404	KPCB_MOUSE	Protein kinase C beta type OS=Mus musculus OX=10090 GN=Prkcb PE=1 SV=4
24.266	24.3888	24.3161	24.4126	24.4246	24.3911	23.9758	23.8971	23.9031	24.1633	23.9989	24.1124	24.0705	10	7	+	2.89045	-0.398298	+	2.78664	-0.323204	O88643	PAK1_MOUSE	Serine/threonine-protein kinase PAK 1 OS=Mus musculus OX=10090 GN=Pak1 PE=1 SV=1
19.4686	19.1162	19.4035	19.4886	19.3915	19.1422	18.713	18.592	18.4803	18.6011	18.5852	18.3682	18.8616	2	2	+	2.1155	-0.734355	+	2.36377	-0.736758	A6H5Z3	EXC6B_MOUSE	Exocyst complex component 6B OS=Mus musculus OX=10090 GN=Exoc6b PE=1 SV=1
20.8529	21.0532	21.1508	21.2643	21.087	21.1504	20.3122	20.2517	20.4161	20.9545	20.9344	20.7406	20.7296	3	3	+	2.25568	-0.692258	+	2.02853	-0.327467	O70252	HMOX2_MOUSE	Heme oxygenase 2 OS=Mus musculus OX=10090 GN=Hmox2 PE=1 SV=1
23.3135	23.2154	23.2625	23.1068	23.0905	23.0862	22.504	22.4954	22.5022	23.0318	22.9944	22.9888	22.9957	5	5	+	2.89715	-0.76325	+	3.17897	-0.0918042	O55234	PSB5_MOUSE	Proteasome subunit beta type-5 OS=Mus musculus OX=10090 GN=Psmb5 PE=1 SV=3
22.8134	22.6901	22.7957	22.7475	22.7257	22.6858	21.9147	21.8823	21.8626	22.4987	22.4297	22.3884	22.4858	7	7	+	3.26865	-0.879843	+	3.41191	-0.269017	Q61151	2A5E_MOUSE	Serine/threonine-protein phosphatase 2A 56 kDa regulatory subunit epsilon isoform OS=Mus musculus OX=10090 GN=Ppp2r5e PE=1 SV=3
22.945	22.8839	22.8903	22.8391	22.916	22.9398	22.1187	22.1998	21.9065	22.3509	22.4838	22.4051	22.6687	10	10	+	2.07589	-0.831441	+	2.30105	-0.421154	Q60737	CSK21_MOUSE	Casein kinase II subunit alpha OS=Mus musculus OX=10090 GN=Csnk2a1 PE=1 SV=2
20.7226	20.6418	20.7479	20.7327	20.5948	20.4329	19.7306	19.5896	19.5522	20.2227	19.9947	19.7423	19.9365	5	2	+	3.56291	-1.07995	+	2.2519	-0.612765	Q60899	ELAV2_MOUSE	ELAV-like protein 2 OS=Mus musculus OX=10090 GN=Elavl2 PE=1 SV=1
26.2881	26.3554	26.3189	26.3882	26.2593	26.3324	25.6925	25.6298	25.726	25.9677	25.9868	26.0611	26.0015	8	8	+	3.94098	-0.638017	+	2.40351	-0.322327	P10637	TAU_MOUSE	Microtubule-associated protein tau OS=Mus musculus OX=10090 GN=Mapt PE=1 SV=3
22.0887	22.2477	22.172	22.0709	22.2421	22.3195	21.2986	21.4929	21.3613	21.4599	21.7735	21.7098	21.7401	10	10	+	3.25965	-0.785184	+	2.41815	-0.540003	Q01097	NMDE2_MOUSE	Glutamate receptor ionotropic, NMDA 2B OS=Mus musculus OX=10090 GN=Grin2b PE=1 SV=3
24.595	24.7409	24.5913	24.4329	24.6537	24.6027	23.6605	23.776	23.7677	24.0599	24.1795	24.2708	24.1328	27	27	+	3.707	-0.907675	+	2.03532	-0.402369	Q9Z1B3	PLCB1_MOUSE	1-phosphatidylinositol 4,5-bisphosphate phosphodiesterase beta-1 OS=Mus musculus OX=10090 GN=Plcb1 PE=1 SV=2
22.2416	22.4735	22.3801	22.0876	22.0985	22.1333	21.3622	21.3833	21.3907	21.6813	21.8066	21.8175	21.8047	6	6	+	2.38359	-0.986343	+	3.14457	-0.328953	Q8BPQ7	SGSM1_MOUSE	Small G protein signaling modulator 1 OS=Mus musculus OX=10090 GN=Sgsm1 PE=1 SV=2
25.0034	24.9322	24.9092	24.9102	24.9603	24.8315	24.2759	24.3068	24.2673	24.7276	24.7086	24.537	24.5439	16	16	+	3.36898	-0.664885	+	2.08567	-0.27137	Q8CAQ8	MIC60_MOUSE	MICOS complex subunit Mic60 OS=Mus musculus OX=10090 GN=Immt PE=1 SV=1
21.2437	20.8217	20.8137	21.5939	20.7907	21.122	20.0313	19.9011	20.2397	19.3142	20.0109	19.9835	19.9936	17	4	+	2.05643	-0.902342	+	2.00472	-1.34332	Q9JJZ2	TBA8_MOUSE	Tubulin alpha-8 chain OS=Mus musculus OX=10090 GN=Tuba8 PE=1 SV=1
24.3224	24.5516	24.3694	24.2416	24.1631	24.2439	23.6471	23.581	23.4572	24.0748	23.9785	24.0138	24.0164	7	7	+	3.06961	-0.852692	+	2.39202	-0.195321	Q62418	DBNL_MOUSE	Drebrin-like protein OS=Mus musculus OX=10090 GN=Dbnl PE=1 SV=2
29.1891	29.0454	29.0361	29.1431	28.9976	29.0429	28.6272	28.5692	28.3772	28.7361	28.6622	28.5612	28.7306	16	15	+	2.27076	-0.565664	+	2.80409	-0.388712	P05064	ALDOA_MOUSE	Fructose-bisphosphate aldolase A OS=Mus musculus OX=10090 GN=Aldoa PE=1 SV=2
23.9666	23.9124	23.8925	23.7685	23.9143	23.8494	23.0065	23.021	22.9346	23.238	23.1756	23.3144	23.3425	23	21	+	4.82191	-0.936531	+	3.57307	-0.576463	Q80TJ1	CAPS1_MOUSE	Calcium-dependent secretion activator 1 OS=Mus musculus OX=10090 GN=Cadps PE=1 SV=3
20.887	21.0403	20.8651	20.9877	21.0258	20.7718	19.875	19.8044	20.1149	20.4101	20.4083	20.4732	20.1985	3	3	+	2.69434	-0.999401	+	2.32242	-0.555876	Q3TES0	IQEC3_MOUSE	IQ motif and SEC7 domain-containing protein 3 OS=Mus musculus OX=10090 GN=Iqsec3 PE=1 SV=1
20.462	20.3694	20.7955	19.7995	19.623	19.7249	19.0186	18.9578	19.5038	20.1661	20.2259	20.291	20.1549	3	3	+	2.40375	-1.38222	+	2.6628	0.493698	O08756	HCD2_MOUSE	3-hydroxyacyl-CoA dehydrogenase type-2 OS=Mus musculus OX=10090 GN=Hsd17b10 PE=1 SV=4
22.439	22.3992	22.5419	22.4137	22.4333	22.3503	21.5193	21.4966	21.5416	21.9827	22.0495	22.045	22.1984	11	11	+	3.02956	-0.940883	+	2.66071	-0.330181	Q80U40	RIMB2_MOUSE	RIMS-binding protein 2 OS=Mus musculus OX=10090 GN=Rimbp2 PE=1 SV=3
22.9774	22.9053	23.0696	23.0054	23.1404	23.1253	22.2594	22.3953	22.4584	22.5722	22.7063	22.5862	22.5803	7	7	+	2.82489	-0.613079	+	3.07878	-0.479097	Q8BGT8	PHIPL_MOUSE	Phytanoyl-CoA hydroxylase-interacting protein-like OS=Mus musculus OX=10090 GN=Phyhipl PE=1 SV=1
22.5315	22.5997	22.3225	22.4697	22.4728	22.4185	21.8199	21.8655	21.7547	22.1357	22.2375	22.1306	22.0464	6	6	+	2.09406	-0.671167	+	2.78014	-0.316117	Q7TN29	SMAP2_MOUSE	Stromal membrane-associated protein 2 OS=Mus musculus OX=10090 GN=Smap2 PE=1 SV=1
