# Supplementary material for: Neurobehavioral dysfunction in a mouse model of Down syndrome: upregulation of cystathionine β-synthase, H2S overproduction, altered protein persulfidation, synaptic dysfunction, endoplasmic reticulum stress, and autophagy
Source: GeroScience. 2024 Apr 1;46(5):4275–314. doi: 10.1007/s11357-024-01146-8 (PMC11336008; doi:10.1007/s11357-024-01146-8)
Supplement: Supplementary file 19 — Supplementary file19 (XLSX 37021 KB) [file 11357_2024_1146_MOESM19_ESM.xlsx]

## Sheet: DSm vs CONm
Category	Term	Count	%	PValue	Genes	List Total	Pop Hits	Pop Total	Fold Enrichment	Bonferroni	Benjamini	FDR
KEGG_PATHWAY	mmu05020:Prion disease	70	7	1.37398e-22	Q9D0M3, P54775, Q9CR68, Q61831, Q60864, P48453, P46471, Q8K3J1, Q9CQQ7, Q9DCJ5, Q7TMF3, Q01097, P63001, P13595, P17156, P63085, Q9CZ13, Q9CQH3, P05132, P48962, Q9Z2U0, Q9JJZ2, P12787, Q03265, P14685, Q9CQ75, P17879, O88448, Q9QUM9, Q99LC3, Q9DB20, P51881, Q9D8W5, O70435, P03921, Q8VDM4, Q9R1P1, Q9R1P4, Q9WVJ2, Q9R1P3, Q91WD5, P35438, Q61696, O35226, O55234, Q9DCX2, Q9DC70, P02468, Q9D6J6, Q91VR2,…	630	268	9011	3.7359	4.16315e-20	4.16315e-20	2.83039e-20
KEGG_PATHWAY	mmu05022:Pathways of neurodegeneration - multiple diseases	94	9.4	2.94494e-21	Q9D0M3, P54775, Q9CR68, Q61831, P48453, P46471, Q8K3J1, Q9CQQ7, P10637, Q9DCJ5, Q7TMF3, P56959, O08788, Q9QY76, Q01097, P63001, P63085, Q9Z1B3, P31938, Q9CZ13, Q9CQH3, P48962, Q9JJZ4, Q99KJ8, O35526, Q9Z2U0, Q9JJZ2, Q9Z2Q6, P28652, Q9CR16, P12787, Q03265, O08756, P12023, P14685, Q02053, Q9CQ75, O88448, Q02248, Q9QUM9, Q99LC3, Q9DB20, P51881, Q921F2, Q9D8W5, O70435, Q6PHZ2, P03921, O08529, Q8CBY8,…	630	471	9011	2.85456	8.92317e-19	4.46158e-19	3.03329e-19
KEGG_PATHWAY	mmu05012:Parkinson disease	66	6.6	3.30244e-20	Q9D0M3, P10639, P54775, Q9CR68, Q61831, P46471, Q8K3J1, Q9CQQ7, P10637, Q9DCJ5, Q7TMF3, Q8BW75, Q9CZ13, Q9CQH3, P05132, P48962, Q9JJZ4, B2RSH2, Q9Z2U0, Q9JJZ2, Q9Z2Q6, P28652, P12787, Q03265, P14685, Q02053, Q9CQ75, O88448, Q9QUM9, Q99LC3, Q9DB20, P51881, Q9D8W5, O70435, Q6PHZ2, P03921, Q6R0H7, Q8VDM4, Q9R1P1, Q9R1P4, Q9WVJ2, Q9R1P3, Q91WD5, O35226, P68037, O55234, Q8CGK7, Q9DCX2, Q9DC70, Q9D6J6,…	630	264	9011	3.57579	1.00064e-17	3.33546e-18	2.26767e-18
KEGG_PATHWAY	mmu01100:Metabolic pathways	202	20.2	5.33624e-19	Q9CR68, Q921H8, Q9CZW4, Q9WUR9, O70252, Q9WUB3, Q9Z1B3, P16460, Q8CAA7, P46664, Q9DBT5, Q91Y97, Q60597, Q9R0Y5, Q6PDY2, Q61206, P12787, Q9CR51, Q80UP3, P17563, P32020, Q8K183, Q9CZU6, Q9DB20, P03921, Q9DCD0, Q91WD5, Q8C0M9, P15105, Q91ZJ5, P47738, Q9Z0S1, P62814, P22315, Q9D6J6, P47857, P56380, Q8BGN3, Q91VR2, Q9D6J5, Q9DCT2, Q61425, Q64133, O08586, Q9CQA3, P14152, D3YXJ0, P29758, P05201, Q91XU3,…	630	1621	9011	1.78238	1.61688e-16	4.0422e-17	2.74816e-17
KEGG_PATHWAY	mmu05016:Huntington disease	67	6.7	1.31317e-17	Q9D0M3, P54775, Q9CR68, Q61831, P46471, Q8K3J1, Q9CQQ7, Q9DCJ5, Q7TMF3, P17427, O08788, Q01097, Q9Z1B3, Q9CZ13, Q9CQH3, P48962, Q99KJ8, O35526, Q9Z2U0, Q9JJZ2, P56564, P12787, Q03265, P14685, Q9CQ75, O88448, Q9QUM9, Q99LC3, Q9DB20, P51881, Q9D8W5, O70435, P03921, P70288, Q8CBY8, Q8VDM4, Q9R1P1, Q9R1P4, Q9WVJ2, Q9R1P3, Q91WD5, P35438, Q8R5C5, O35226, P09671, O55234, P61164, P21981, Q9DCX2, Q9DC70,…	630	302	9011	3.17322	3.97891e-15	7.95782e-16	5.41026e-16
KEGG_PATHWAY	mmu01200:Carbon metabolism	39	3.9	6.50338e-16	Q99K85, Q61753, Q9DCD0, O08749, Q9R0P3, P16858, Q9CQ60, Q93092, P17751, Q9EQ20, Q8CAY6, P97807, Q00612, Q9DBJ1, P09411, P52480, Q91Y97, P47857, Q8QZS1, Q60597, Q9D6R2, P06801, P24270, Q9WUM5, P35486, Q8BMF4, Q99KE1, P17710, Q9CQA3, P14152, Q9Z2I9, Q99KI0, Q8CHP8, P05064, Q9D2G2, Q9CZU6, Q8QZT1, P05201, P05202	630	121	9011	4.61011	2.01839e-13	3.28421e-14	2.23283e-14
KEGG_PATHWAY	mmu05010:Alzheimer disease	73	7.3	2.89918e-15	Q9D0M3, P54775, Q9CR68, Q61831, Q91ZX7, P48453, P46471, Q8K3J1, Q8VBW6, Q9CQQ7, P10637, Q9DCJ5, P16858, Q7TMF3, Q01097, P63085, Q9Z1B3, P31938, Q9CZ13, Q9CQH3, P48962, Q9Z2U0, Q9JJZ2, Q9CR16, P12787, Q03265, O08756, P12023, P14685, Q9CQ75, O88448, Q02248, Q9QUM9, Q99LC3, Q9DB20, P51881, Q9D8W5, O70435, P03921, O08529, Q8VDM4, Q9R1P1, Q9R1P4, Q9WVJ2, Q9R1P3, Q91WD5, P35438, O35226, O55234, Q9DCX2,…	630	383	9011	2.72619	8.74634e-13	1.25493e-13	8.53188e-14
KEGG_PATHWAY	mmu04144:Endocytosis	58	5.8	2.22626e-14	Q9CR26, Q8BWG8, Q9D8U8, P17427, Q68FF6, Q99JY9, Q80U87, Q6P8X1, Q7TQF7, P17156, Q8BZ98, Q9CVB6, Q9JM76, Q8R0S2, P47754, P61027, P47757, P97390, Q80TZ3, Q7TN29, Q62419, P59999, P46935, Q5DTT2, Q9CWK8, P17879, P39053, Q8R1X6, Q9WU78, Q8CHU3, Q9D8S3, Q8BXK8, P35278, Q62420, Q8C0E2, Q62421, Q61696, P62331, P61161, Q91VZ6, Q9EPJ9, Q3TES0, P0C7L0, Q9D898, Q9EQH3, Q3UHD9, O08539, Q641P0, Q9QZ88, P46638,…	630	272	9011	3.04994	6.76159e-12	8.43195e-13	5.73261e-13
KEGG_PATHWAY	mmu05415:Diabetic cardiomyopathy	50	5	2.55658e-14	Q9D0M3, Q9CR68, Q61831, Q8K3J1, Q9CQQ7, Q9DCJ5, P16858, P18242, Q7TMF3, P63001, Q9Z1B3, P63087, Q9CZ13, Q9CQH3, P48962, P28652, P12787, P58389, Q03265, P35486, Q9CQ75, Q99LC3, Q9DB20, P51881, Q922H2, Q6PHZ2, P03921, Q91WD5, Q00612, Q9DCX2, Q9DC70, Q9D6J6, Q91VR2, Q9D6J5, Q9DCT2, Q91YT0, E9Q401, Q60930, Q60931, Q9WV60, Q60932, P68404, O08586, Q9DC69, Q91VD9, Q9CQA3, P62141, Q9JK42, P63318, Q9WUA6	630	211	9011	3.38938	7.73714e-12	8.60715e-13	5.85172e-13
KEGG_PATHWAY	mmu00280:Valine, leucine and isoleucine degradation	24	2.4	9.63184e-13	Q9D0K2, Q61425, Q3URE1, Q921H8, Q3ULD5, Q99JY0, Q9CZS1, P53395, O08749, Q9DBF1, Q99L13, O08756, Q9JLJ2, Q9EQ20, Q8CAY6, Q9DBL1, P47738, Q8BWT1, P24288, P45952, Q8BMS1, Q8QZS1, Q9JLZ3, Q8QZT1	630	57	9011	6.02239	2.91859e-10	2.91845e-11	1.98416e-11
KEGG_PATHWAY	mmu05014:Amyotrophic lateral sclerosis	66	6.6	1.64232e-12	Q9D0M3, P54775, Q9CR68, P48453, P46471, Q8K3J1, Q9CQQ7, Q9DCJ5, Q7TMF3, P56959, O08788, Q9QY76, Q01097, P63001, Q9CZ13, Q9CQH3, Q99KJ8, Q8K310, Q9Z2U0, Q9JJZ2, P12787, Q03265, P14685, Q9CQ75, O88569, O88448, Q9QUM9, Q99LC3, Q9DB20, Q921F2, Q9D8W5, O70435, P03921, Q8CBY8, Q8VDM4, Q9R1P1, Q9R1P4, Q9WVJ2, Q9R1P3, Q91WD5, P35438, Q7TQH0, Q8R5C5, O35226, O55234, P61164, Q9DCX2, Q9DC70, Q9D6J6, Q91VR2,…	630	369	9011	2.55829	4.97633e-10	4.52384e-11	3.07561e-11
KEGG_PATHWAY	mmu05132:Salmonella infection	50	5	3.37689e-11	P10639, Q61831, Q8BTM8, P16858, O35250, O08788, Q99JY9, Q8CBW3, Q61036, P63001, P63321, Q9CVB6, P63085, Q9JM76, P31938, Q9D4H1, P07356, Q8R1Q8, Q99KJ8, Q9JJZ2, Q80X90, P11499, P59999, Q3THE2, Q9R0M6, P84096, Q8VHI6, O88448, Q02248, O88643, Q920Q4, O88485, Q9ERK4, P28660, Q8CBY8, P35278, Q8R5C5, P62331, P61161, P61164, Q8BHH2, Q9D898, O35382, Q641P0, P70236, P68368, P33175, P08113, P60766, Q9WUA6	630	253	9011	2.82671	1.0232e-08	8.52665e-10	5.797e-10
KEGG_PATHWAY	mmu05208:Chemical carcinogenesis - reactive oxygen species	45	4.5	1.62263e-10	P51881, Q9D0M3, Q9CR68, Q61831, P03921, Q8K3J1, Q9CQQ7, Q9DCJ5, P35235, Q7TMF3, Q91WD5, Q9CPU4, P63001, P63085, P09671, P31938, Q9CZ13, Q9DCX2, Q9CQH3, Q9DC70, P48962, Q9D6J6, Q9D6J5, Q91VR2, Q9DCT2, Q91YT0, P10649, Q9D379, Q60930, Q60931, P24270, Q60932, P12787, Q03265, Q9Z2A0, Q9JII6, Q9CQ75, O08586, Q9DC69, Q91VD9, Q9CQA3, P48758, Q99LC3, Q9DB20, Q9WUA6	630	222	9011	2.89929	4.91657e-08	3.78198e-09	2.57125e-09
KEGG_PATHWAY	mmu00620:Pyruvate metabolism	18	1.8	2.0734e-09	P06801, Q9CZS1, Q99KB8, O08749, Q9DBF1, Q9JII6, P35486, Q8BMF4, Q9JLJ2, Q8CAY6, Q99KE1, P97807, P47738, P14152, P06151, P52480, Q91Z53, Q8QZT1	630	44	9011	5.8513	6.28241e-07	4.43613e-08	3.01598e-08
KEGG_PATHWAY	mmu00190:Oxidative phosphorylation	32	3.2	2.1961e-09	Q9D0M3, Q9CR68, Q8BVE3, P03921, Q8K3J1, Q9CQQ7, Q9DCJ5, Q7TMF3, P51863, Q91WD5, Q9CZ13, Q9DCX2, Q9CQH3, Q9DC70, P62814, Q9D6J6, Q9D6J5, Q91VR2, Q9DCT2, Q91YT0, Q9D819, Q9CR51, P12787, Q9Z1G4, Q03265, Q9Z1G3, Q9CQ75, Q9DC69, Q91VD9, Q9CQA3, Q99LC3, Q9DB20	630	135	9011	3.39038	6.65419e-07	4.43613e-08	3.01598e-08
KEGG_PATHWAY	mmu05017:Spinocerebellar ataxia	32	3.2	6.72754e-09	P51881, Q9D8W5, P54775, O70435, Q61831, P46471, Q8VDM4, Q9R1P1, Q9R1P4, Q9R1P3, Q9WVJ2, P35438, Q7TQH0, Q01097, P58281, O35226, Q9Z1B3, O55234, P48962, Q9Z2U0, Q60930, Q3TXS7, Q60931, Q60932, Q9Z2W9, P62192, P14685, P68404, P63318, Q9QUM9, P21279, Q9WUA6	630	141	9011	3.24611	2.03844e-06	1.27403e-07	8.66171e-08
KEGG_PATHWAY	mmu01230:Biosynthesis of amino acids	23	2.3	1.14085e-08	Q99K85, Q61753, Q9D6R2, P16858, Q93092, P17751, P15105, Q61024, Q9DBJ1, P16460, Q99KI0, Q3THS6, Q922Q4, Q99LB6, P52480, P05064, P09411, Q9CZU6, P24288, Q91Y97, P47857, P05201, P05202	630	79	9011	4.16422	3.45676e-06	2.03339e-07	1.38244e-07
KEGG_PATHWAY	mmu00071:Fatty acid degradation	18	1.8	3.90539e-08	Q9WUR2, Q61425, Q921H8, Q99JY0, Q9CZS1, Q9CZW4, Q99PU5, Q9DBF1, Q9JLJ2, P50544, Q8CAY6, Q9DBL1, P47738, Q8BWT1, P45952, Q8BMS1, P41216, Q8QZT1	630	52	9011	4.9511	1.18333e-05	6.57407e-07	4.4695e-07
KEGG_PATHWAY	mmu04666:Fc gamma R-mediated phagocytosis	24	2.4	6.14509e-08	Q9D898, P45591, Q64010, O08539, P18760, Q641P0, Q8R5H6, P59999, Q99JY8, Q99JY9, P63001, P68404, P62331, Q7TQF7, P61161, Q8VHI6, Q9CVB6, P63085, Q9JM76, O88643, P63318, P31938, P60766, Q9WUA6	630	93	9011	3.69114	1.86195e-05	9.79981e-07	6.66258e-07
KEGG_PATHWAY	mmu00020:Citrate cycle (TCA cycle)	14	1.4	8.31968e-08	Q60597, Q9D6R2, O08749, Q9WUM5, P35486, Q8BMF4, P97807, Q9CQA3, P14152, Q91V92, Q9Z2I9, Q99KI0, Q9D2G2, Q9CZU6	630	32	9011	6.25764	2.52083e-05	1.26043e-06	8.56927e-07
KEGG_PATHWAY	mmu04728:Dopaminergic synapse	29	2.9	1.36233e-07	Q8BWG8, Q61831, Q6PHZ2, P48453, Q6R0H7, Q61151, Q01097, Q9Z1B3, Q8BW75, P63087, O88533, Q8CGK7, P05132, Q60829, B2RSH2, P28652, Q9WV60, Q9Z2W9, Q64133, Q76MZ3, P62880, P68404, P33175, P62141, P63330, P63318, P08752, P21279, Q9WUA6	630	135	9011	3.07253	4.12778e-05	1.96565e-06	1.33638e-06
KEGG_PATHWAY	mmu05100:Bacterial invasion of epithelial cells	21	2.1	1.48954e-07	Q61301, Q9D898, Q60598, Q9Z1S5, Q64727, Q8C1B7, Q64010, Q641P0, Q8R5H6, P59999, Q99JY9, P84096, P63001, P61161, Q8BZ98, Q9CVB6, Q9JM76, P39053, Q02248, Q80UG5, P60766	630	76	9011	3.95219	4.51321e-05	2.0515e-06	1.39475e-06
KEGG_PATHWAY	mmu03050:Proteasome	16	1.6	3.5475e-07	Q9D8W5, P54775, O70435, Q3TXS7, P46471, Q8VDM4, Q9R1P1, Q9R1P4, P62192, Q9R1P3, Q9WVJ2, P14685, O35226, O55234, Q9QUM9, Q9Z2U0	630	47	9011	4.86917	0.000107483	4.67344e-06	3.17732e-06
KEGG_PATHWAY	mmu04530:Tight junction	31	3.1	1.29038e-06	Q61831, Q61316, Q61879, P26043, P70441, Q99JY9, P63001, P61161, Q9CVB6, Q9JM76, Q60605, P05132, Q9JJZ2, Q9D898, Q60598, Q60875, P70175, O08638, Q641P0, P39447, P59999, Q3THE2, Q76MZ3, Q9QZQ1, P46935, P68368, Q6RHR9, P57780, Q811D0, P63330, P60766	630	167	9011	2.65508	0.00039091	1.62911e-05	1.10758e-05
KEGG_PATHWAY	mmu00010:Glycolysis / Gluconeogenesis	18	1.8	2.22891e-06	Q9CZS1, O08749, P16858, Q9DBF1, Q9JII6, P35486, Q8BMF4, Q9JLJ2, P17751, P17710, P47738, Q9DBJ1, P06151, P52480, P05064, P09411, Q91Y97, P47857	630	67	9011	3.84264	0.000675134	2.70144e-05	1.83663e-05
KEGG_PATHWAY	mmu04961:Endocrine and other factor-regulated calcium reabsorption	17	1.7	2.75793e-06	P12658, Q6R0H7, Q6PIC6, Q8VDN2, P17427, P70414, P68404, P14231, Q8BZ98, Q9Z1B3, P39053, P14094, Q6PIE5, P63318, G5E829, P05132, P21279	630	61	9011	3.98613	0.000835304	3.21405e-05	2.18513e-05
KEGG_PATHWAY	mmu04723:Retrograde endocannabinoid signaling	28	2.8	3.22515e-06	Q61831, P03921, Q8K3J1, Q9DCJ5, Q7TMF3, Q91WD5, P63085, Q9Z1B3, Q9CQH3, Q9DC70, P05132, Q9D6J6, B2RSH2, Q9D6J5, Q9DCT2, Q91YT0, Q9Z2W9, P63080, Q9CQ75, O35678, P62880, P68404, Q9DC69, Q91VD9, P63318, Q99LC3, P08752, P21279	630	148	9011	2.70601	0.000976743	3.61933e-05	2.46067e-05
KEGG_PATHWAY	mmu01212:Fatty acid metabolism	17	1.7	3.48069e-06	P51660, Q61425, Q3URE1, Q921H8, Q99JY0, Q9CZW4, Q99PU5, P50544, Q8CAY6, Q9DBL1, Q8BWT1, P32020, O88531, P45952, Q8BMS1, P41216, Q8QZT1	630	62	9011	3.92184	0.00105409	3.63672e-05	2.47249e-05
KEGG_PATHWAY	mmu05031:Amphetamine addiction	18	1.8	3.4565e-06	P28652, Q6PHZ2, P48453, Q6R0H7, Q9Z2W9, P70288, Q64133, P35438, Q01097, P68404, Q8BW75, P62141, P63087, O88533, P63318, P05132, Q60829, O35526	630	69	9011	3.73126	0.00104677	3.63672e-05	2.47249e-05
KEGG_PATHWAY	mmu04721:Synaptic vesicle cycle	19	1.9	4.02856e-06	P46096, P56564, P46460, Q8BVE3, Q9CR51, Q9Z1G4, P31650, P51863, P17427, Q9Z1G3, Q9DB05, O08599, Q8BZ98, Q4KUS2, P39053, P61264, P63011, P62814, O35526	630	77	9011	3.52935	0.00121991	4.06884e-05	2.76627e-05
KEGG_PATHWAY	mmu01240:Biosynthesis of cofactors	28	2.8	5.44815e-06	Q99K85, Q9CZS1, O08749, Q9WTP7, Q9WUR9, Q9Z1J3, Q91ZJ5, Q922D8, Q9DBP5, Q3V3R1, O35621, Q8CGC7, P47738, Q01768, Q3THS6, Q920P5, Q99LB6, P46664, P22315, Q9R0Y5, P28650, Q3U5Q7, Q9JII6, P54822, P15532, Q8K183, P60487, P24288	630	152	9011	2.6348	0.00164943	5.32513e-05	3.62038e-05
KEGG_PATHWAY	mmu00250:Alanine, aspartate and glutamate metabolism	13	1.3	8.18252e-06	Q8CHT0, P28650, P48320, Q8C0M9, P15105, D3Z7P3, P54822, Q61024, P16460, P46664, P05201, Q9JHW2, P05202	630	39	9011	4.76772	0.00247624	7.74782e-05	5.2675e-05
KEGG_PATHWAY	mmu04911:Insulin secretion	19	1.9	2.07644e-05	P28652, Q6PHZ2, Q6R0H7, Q6PIC6, Q8VDN2, Q9EQZ6, Q9QYX7, P68404, P14231, Q9Z1B3, P14094, P63011, Q6PIE5, P63318, P05132, O35526, P21279, P21278, E9Q401	630	86	9011	3.16	0.00627193	0.000185048	0.000125808
KEGG_PATHWAY	mmu04141:Protein processing in endoplasmic reticulum	29	2.9	2.02356e-05	P27773, Q61699, Q61831, Q80UW2, P70362, O08529, Q9ES00, Q61696, O08795, P17156, Q01405, Q9QYJ0, P48722, Q9JJZ4, Q8BHN3, Q99PL6, Q91YQ5, P11499, P35564, Q3UPL0, Q9DBG6, Q6P5E4, P14211, P63037, P17879, O54734, P08113, P09103, Q9QYI5	630	172	9011	2.41158	0.00611269	0.000185048	0.000125808
KEGG_PATHWAY	mmu00380:Tryptophan metabolism	14	1.4	4.13514e-05	Q61425, P24270, Q9CZS1, O08749, Q9DBF1, Q64133, Q9JLJ2, Q8CAY6, P47738, Q8BW75, O88533, Q9D2G2, Q8BMS1, Q8QZT1	630	52	9011	3.85085	0.0124516	0.000357985	0.000243383
KEGG_PATHWAY	mmu04261:Adrenergic signaling in cardiomyocytes	26	2.6	4.67933e-05	Q6PHZ2, Q6R0H7, Q6PIC6, Q61151, P63085, Q8R0S4, Q9Z1B3, P63087, Q6PIE5, G5E829, P05132, B2RSH2, E9Q401, P28652, P97952, Q8VDN2, Q9EQZ6, Q76MZ3, P70414, P14231, P14094, P62141, P63330, P08752, P21279, Q9WUA6	630	152	9011	2.4466	0.0140787	0.000393844	0.000267762
KEGG_PATHWAY	mmu04730:Long-term depression	15	1.5	4.84081e-05	Q6R0H7, Q9Z2W9, Q76MZ3, P68404, P63085, Q9Z1B3, P63330, P63318, P31938, O54865, P27601, B2RSH2, P08752, P21279, P21278	630	60	9011	3.57579	0.014561	0.000396423	0.000269515
KEGG_PATHWAY	mmu04964:Proximal tubule bicarbonate reclamation	9	0.9	7.16203e-05	P14231, P14152, P14094, Q6PIC6, Q6PIE5, P00920, Q8VDN2, O88343, D3Z7P3	630	22	9011	5.8513	0.0214679	0.000571078	0.000388258
KEGG_PATHWAY	mmu04810:Regulation of actin cytoskeleton	33	3.3	0.000139707	P28660, Q64727, Q8BKX1, Q61879, P26043, P18760, Q68FF6, Q99JY9, Q61036, P63001, P61161, Q9CVB6, P63085, Q9JM76, P63087, P31938, P27601, Q9D898, P45591, Q64010, O08638, Q641P0, Q8R5H6, P59999, Q3THE2, P62484, P57780, P62141, O88643, Q91XU3, Q8CIN4, P60766, Q9WUA6	630	231	9011	2.04331	0.0414507	0.00108542	0.000737942
KEGG_PATHWAY	mmu04971:Gastric acid secretion	16	1.6	0.000172196	P28652, Q6PHZ2, Q6R0H7, Q6PIC6, Q8VDN2, P68404, P14231, Q9Z1B3, P14094, Q6PIE5, P63318, P00920, P05132, B2RSH2, P08752, P21279	630	75	9011	3.05134	0.0508418	0.00130438	0.000886808
KEGG_PATHWAY	mmu00630:Glyoxylate and dicarboxylate metabolism	10	1	0.000242593	P24270, P14152, Q99KI0, O08749, Q8CHP8, Q9CZU6, Q91Z53, P15105, Q8QZT1, Q8CAY6	630	32	9011	4.46974	0.0708773	0.00179282	0.00121888
KEGG_PATHWAY	mmu00270:Cysteine and methionine metabolism	13	1.3	0.000272575	Q99K85, Q61753, P52196, Q64674, P50247, P14152, P06151, Q68FL4, Q3THS6, Q99LB6, P24288, P05201, P05202	630	54	9011	3.44336	0.079282	0.00191621	0.00130277
KEGG_PATHWAY	mmu00330:Arginine and proline metabolism	13	1.3	0.000272575	Q8CHT0, Q9CZS1, Q9DBF1, Q64133, P30275, Q9JLJ2, Q64674, P47738, Q8BW75, Q922Q4, P29758, P05201, P05202	630	54	9011	3.44336	0.079282	0.00191621	0.00130277
KEGG_PATHWAY	mmu04724:Glutamatergic synapse	20	2	0.000278262	P48453, P56564, Q6R0H7, Q9Z2W9, Q9QWW1, P35438, P15105, D3Z7P3, D3YZU1, Q01097, P62880, P68404, P63085, Q9Z1B3, P63318, P05132, B2RSH2, P08752, P21279, Q9Z2Y3	630	113	9011	2.53154	0.0808676	0.00191621	0.00130277
KEGG_PATHWAY	mmu04714:Thermogenesis	32	3.2	0.000314402	Q9D0M3, Q9CR68, Q6R0H7, P03921, Q8K3J1, Q9CZW4, Q9CQQ7, Q9DCJ5, Q7TMF3, Q91WD5, Q9DCJ1, Q9CZ13, Q9DCX2, Q9CQH3, Q9DC70, P05132, P41216, Q9D6J6, Q9D6J5, Q91VR2, Q9DCT2, Q91YT0, P12787, Q03265, Q9EP53, Q9CQ75, O35678, Q9DC69, Q91VD9, Q9CQA3, Q99LC3, Q9DB20	630	231	9011	1.98139	0.0908805	0.00211697	0.00143926
KEGG_PATHWAY	mmu04520:Adherens junction	15	1.5	0.000328712	Q61301, Q64727, Q8BKX1, Q8R5H6, P39447, Q9QZQ1, P63001, Q8VHI6, P63085, P57780, Q02248, P67871, Q60737, O54833, P60766	630	71	9011	3.0218	0.0948153	0.00216521	0.00147206
KEGG_PATHWAY	mmu04022:cGMP-PKG signaling pathway	26	2.6	0.000385386	P51881, P48453, Q6PIC6, P63085, Q9Z1B3, P63087, Q6PIE5, P31938, G5E829, P48962, O54865, P27601, B2RSH2, Q60930, Q60931, Q60932, Q8VDN2, P70414, P14231, P14094, P62141, Q922S4, P08752, P21279, P21278, Q9WUA6	630	173	9011	2.14961	0.110232	0.00248451	0.00168914
KEGG_PATHWAY	mmu05135:Yersinia infection	22	2.2	0.000409179	Q9D898, Q61831, Q8BKX1, Q9WV60, Q64010, Q641P0, P59999, P70236, Q99JY9, P84096, P63001, P62331, P61161, Q9CVB6, P63085, Q9JM76, Q9QVP9, P31938, P21279, P60766, P0C7L0, Q9WUA6	630	135	9011	2.33089	0.116626	0.00258294	0.00175606
KEGG_PATHWAY	mmu04932:Non-alcoholic fatty liver disease	24	2.4	0.000488081	Q9D0M3, Q9CR68, Q61831, Q9WV60, Q8K3J1, P12787, Q9DCJ5, Q7TMF3, Q91WD5, Q9CQ75, P63001, Q9DC69, Q91VD9, Q9CQA3, Q9CZ13, Q9CQH3, Q9DC70, Q9D6J6, Q99LC3, Q9D6J5, P60766, Q9DCT2, Q91YT0, Q9WUA6	630	156	9011	2.20049	0.137504	0.00301814	0.00205193
KEGG_PATHWAY	mmu04720:Long-term potentiation	14	1.4	0.000626242	P28652, Q6PHZ2, P48453, P35438, Q01097, P68404, P63085, Q9Z1B3, P62141, P63087, P63318, P31938, P05132, P21279	630	67	9011	2.98872	0.172884	0.00379502	0.00258012
KEGG_PATHWAY	mmu04510:Focal adhesion	28	2.8	0.000741577	Q62523, Q61831, Q8BYI9, Q64727, O08529, Q8BTM8, Q61036, P63001, P63085, P63087, P31938, P02468, P97393, Q80X90, Q9WV60, Q64010, Q9Z2A0, Q3THE2, P68404, O08586, P57780, P62141, Q02248, O88643, P63318, Q8CIN4, P60766, Q9WUA6	630	201	9011	1.99248	0.201309	0.00440584	0.00299539
KEGG_PATHWAY	mmu04921:Oxytocin signaling pathway	23	2.3	0.000905893	P28652, Q6PHZ2, P48453, Q6R0H7, Q91YS8, Q9JHG6, P68404, P63085, P58252, Q8R0S4, Q9Z1B3, P62141, P63087, Q60605, P63318, Q8C078, P31938, O54865, P05132, B2RSH2, P08752, P21279, E9Q401	630	153	9011	2.15015	0.240131	0.00527857	0.00358873
KEGG_PATHWAY	mmu00230:Purine metabolism	21	2.1	0.000953598	Q9R0Y5, Q8BIW1, P28650, Q64737, Q9R111, Q9WTP7, Q61481, Q9WUR9, Q3THK7, P54822, Q9DCL9, P15532, Q01768, Q8BVU5, Q920P5, Q9JKX6, Q922S4, P46664, O54865, Q9DBT5, P56380	630	134	9011	2.24154	0.251046	0.0054517	0.00370644
KEGG_PATHWAY	mmu04713:Circadian entrainment	17	1.7	0.00114557	P28652, Q6PHZ2, Q6R0H7, Q9Z2W9, P35438, Q01097, P62880, P68404, P63085, Q9Z1B3, P63318, O54865, P05132, B2RSH2, P08752, P21279, E9Q401	630	98	9011	2.48116	0.293411	0.00642792	0.00437014
KEGG_PATHWAY	mmu05030:Cocaine addiction	11	1.1	0.00148128	Q6R0H7, Q8BW75, O88533, Q64133, P05132, Q60829, P35438, Q6IR34, B2RSH2, P08752, Q01097	630	48	9011	3.27781	0.361837	0.00816053	0.00554808
KEGG_PATHWAY	mmu04925:Aldosterone synthesis and secretion	17	1.7	0.00176768	P28652, Q6PHZ2, Q6R0H7, Q91YS8, Q6PIC6, Q8VDN2, P68404, P14231, Q9Z1B3, P14094, Q6PIE5, P63318, Q922S4, G5E829, P05132, P21279, P21278	630	102	9011	2.38386	0.414964	0.00956442	0.00650254
KEGG_PATHWAY	mmu04540:Gap junction	15	1.5	0.00235039	Q6R0H7, P39447, P68404, P63085, P68368, Q9Z1B3, P63318, P31938, O54865, P05132, B2RSH2, Q9JJZ2, P08752, P21279, P21278	630	86	9011	2.49474	0.509831	0.0124942	0.00849437
KEGG_PATHWAY	mmu05230:Central carbon metabolism in cancer	13	1.3	0.00268003	P35486, D3Z7P3, P17710, O08586, P63085, Q00612, Q9DBJ1, P06151, P52480, P31938, Q8BZA9, P47857, Q9WUA6	630	69	9011	2.6948	0.556536	0.0140008	0.00951873
KEGG_PATHWAY	mmu04962:Vasopressin-regulated water reabsorption	10	1	0.00288858	P46638, P46460, Q6R0H7, Q8CBY8, P35278, P05132, O88485, O08788, Q99KJ8, Q8R1Q8	630	44	9011	3.25072	0.583765	0.0145873	0.00991745
KEGG_PATHWAY	mmu04024:cAMP signaling pathway	28	2.8	0.00284628	Q61831, Q6PHZ2, Q6R0H7, Q6PIC6, Q9WV18, P35438, Q01097, P63001, P63085, P63087, Q6PIE5, P31938, G5E829, P05132, Q60829, B2RSH2, E9Q401, P28652, Q9Z2W9, Q8VDN2, Q9EQZ6, Q9QZQ1, P14231, P14094, P62141, O88643, P08752, Q9WUA6	630	220	9011	1.8204	0.578381	0.0145873	0.00991745
KEGG_PATHWAY	mmu00561:Glycerolipid metabolism	12	1.2	0.00385277	O35678, Q64516, P47738, Q9CZS1, D3YXJ0, Q9DBF1, Q9JII6, Q80UP3, Q9JLJ2, O35083, Q99JY8, Q9ESW4	630	63	9011	2.72441	0.689522	0.0190962	0.0129829
KEGG_PATHWAY	mmu04919:Thyroid hormone signaling pathway	18	1.8	0.00390748	Q9WV60, Q6PIC6, P70288, Q9Z2A0, Q9JHG6, Q8VDN2, P68404, P14231, P63085, Q9Z1B3, P14094, Q02248, Q6PIE5, P63318, P31938, P05132, P47857, Q9WUA6	630	120	9011	2.14548	0.694647	0.0190962	0.0129829
KEGG_PATHWAY	mmu04960:Aldosterone-regulated sodium reabsorption	9	0.9	0.00405392	P68404, P14231, P63085, P14094, Q6PIC6, Q6PIE5, P63318, Q9Z2A0, Q8VDN2	630	38	9011	3.38759	0.707951	0.0194974	0.0132557
KEGG_PATHWAY	mmu00640:Propanoate metabolism	8	0.8	0.00469287	Q9Z2I9, P06151, P53395, O08749, Q9WUM5, Q8BMS1, Q8QZS1, Q9EQ20	630	31	9011	3.69114	0.759561	0.0222178	0.0151052
KEGG_PATHWAY	mmu04918:Thyroid hormone synthesis	13	1.3	0.00485223	Q6R0H7, Q6PIC6, P35564, Q8VDN2, P68404, P14231, Q9Z1B3, P14094, Q6PIE5, P63318, P08113, P05132, P21279	630	74	9011	2.51272	0.770947	0.0226188	0.0153778
KEGG_PATHWAY	mmu00920:Sulfur metabolism	5	0.5	0.0052219	Q8R086, Q9DCM0, P17563, P52196, Q9Z0S1	630	11	9011	6.50144	0.795335	0.0236155	0.0160554
KEGG_PATHWAY	mmu01232:Nucleotide metabolism	14	1.4	0.00518759	Q9R0Y5, P28650, Q9R111, Q3U5Q7, Q9WTP7, Q9WUR9, Q3THK7, P54822, P15532, Q9DBP5, Q01768, Q920P5, P46664, Q9DBT5	630	84	9011	2.38386	0.793185	0.0236155	0.0160554
KEGG_PATHWAY	mmu00410:beta-Alanine metabolism	8	0.8	0.00565311	P47738, Q9CZS1, P48320, Q9DBF1, Q9JLJ2, Q8BMS1, Q8QZS1, Q9EQ20	630	32	9011	3.57579	0.820531	0.0241252	0.016402
KEGG_PATHWAY	mmu00260:Glycine, serine and threonine metabolism	9	0.9	0.00563666	Q9QZX7, Q61753, Q99K85, Q8BW75, Q9DBJ1, O08749, Q9DBF1, Q64133, Q91Z53	630	40	9011	3.21821	0.819629	0.0241252	0.016402
KEGG_PATHWAY	mmu00970:Aminoacyl-tRNA biosynthesis	12	1.2	0.00555918	Q8CGC7, Q9CZD3, Q8BMJ2, Q8BIJ6, Q8BLY2, P26638, Q8BU30, Q922B2, Q9ER72, Q61035, Q8BGQ7, Q9D0R2	630	66	9011	2.60058	0.81532	0.0241252	0.016402
KEGG_PATHWAY	mmu04071:Sphingolipid signaling pathway	18	1.8	0.00547962	Q61831, P18242, Q61151, Q9Z2A0, Q76MZ3, P63001, P68404, O08586, P63085, Q9Z1B3, P63330, P63318, P31938, P27601, B2RSH2, P08752, P21279, Q9WUA6	630	124	9011	2.07627	0.810789	0.0241252	0.016402
KEGG_PATHWAY	mmu04970:Salivary secretion	14	1.4	0.0057453	Q6R0H7, P55012, Q6PIC6, Q8VDN2, P68404, P14231, Q9Z1B3, P14094, Q6PIE5, P63318, G5E829, O54865, P05132, P21279	630	85	9011	2.35582	0.825503	0.0241782	0.016438
KEGG_PATHWAY	mmu05211:Renal cell carcinoma	12	1.2	0.00699391	P63001, P97807, Q9D4H8, P63085, O88643, Q64010, P31938, P35235, Q8CIN4, P60766, Q61036, Q9WUA6	630	68	9011	2.52409	0.880758	0.0290295	0.0197362
KEGG_PATHWAY	mmu04670:Leukocyte transendothelial migration	17	1.7	0.00770372	Q61301, Q64727, P35235, Q9EQZ6, Q3THE2, Q9QZQ1, P63001, P68404, P57780, Q02248, Q9QVP9, P63318, P01831, B2RSH2, P08752, P60766, P97393	630	118	9011	2.06063	0.903986	0.0315436	0.0214455
KEGG_PATHWAY	mmu04912:GnRH signaling pathway	14	1.4	0.00929125	Q61831, P28652, Q6PHZ2, Q6R0H7, P70236, P68404, P63085, Q9Z1B3, Q9QVP9, P31938, P05132, P21279, P60766, P21278	630	90	9011	2.22494	0.940893	0.0375367	0.02552
KEGG_PATHWAY	mmu00650:Butanoate metabolism	7	0.7	0.0094401	Q9D0K2, Q61425, Q80XN0, P48320, Q8BMS1, Q8QZT1, Q8CAY6	630	27	9011	3.70823	0.943524	0.0376362	0.0255876
KEGG_PATHWAY	mmu01210:2-Oxocarboxylic acid metabolism	6	0.6	0.010492	Q9D6R2, Q99KI0, Q9CZU6, P24288, P05201, P05202	630	20	9011	4.29095	0.95907	0.0412869	0.0280696
KEGG_PATHWAY	mmu00051:Fructose and mannose metabolism	8	0.8	0.0110069	P17710, O35621, P05064, Q64442, Q8BZA9, Q91Y97, P47857, P17751	630	36	9011	3.17848	0.965041	0.0427574	0.0290694
KEGG_PATHWAY	mmu04972:Pancreatic secretion	16	1.6	0.0126411	Q6R0H7, P55012, Q6PIC6, Q8VDN2, P63001, P68404, P14231, Q9Z1B3, P14094, Q6PIE5, P63318, P00920, G5E829, O88343, P21279, E9Q401	630	114	9011	2.00746	0.97882	0.0478783	0.032551
KEGG_PATHWAY	mmu04066:HIF-1 signaling pathway	16	1.6	0.0126411	P28652, Q6PHZ2, P16858, P35486, P17710, P68404, Q9D4H8, P63085, P06151, P63318, P05064, P31938, P09411, Q91Y97, P47857, Q9WUA6	630	114	9011	2.00746	0.97882	0.0478783	0.032551
KEGG_PATHWAY	mmu00360:Phenylalanine metabolism	6	0.6	0.0129974	Q8BW75, O88533, P34884, Q64133, P05201, P05202	630	21	9011	4.08662	0.981013	0.0480268	0.0326519
KEGG_PATHWAY	mmu04922:Glucagon signaling pathway	15	1.5	0.0129841	P28652, Q6PHZ2, P48453, Q6R0H7, P35486, Q9JIF0, Q9WUB3, Q9Z1B3, Q9DBJ1, P06151, P52480, P05132, P47857, P21279, Q9WUA6	630	104	9011	2.06296	0.980936	0.0480268	0.0326519
KEGG_PATHWAY	mmu04012:ErbB signaling pathway	13	1.3	0.0132568	Q61831, P28652, Q6PHZ2, Q9WV60, Q64010, Q61036, P68404, P63085, O88643, P63318, P31938, Q8CIN4, Q9WUA6	630	84	9011	2.21359	0.982467	0.0483953	0.0329024
KEGG_PATHWAY	mmu04360:Axon guidance	22	2.2	0.0146231	P28652, Q6PHZ2, P48453, P45591, Q9WV60, P35235, Q9Z2A0, P18760, Q3THE2, Q61036, P63001, O08553, Q9QUR8, P63085, Q03137, Q9EQF6, O88643, Q812A2, B2RSH2, Q8CIN4, P08752, P60766	630	181	9011	1.73851	0.988478	0.0527478	0.0358615
KEGG_PATHWAY	mmu04935:Growth hormone synthesis, secretion and action	16	1.6	0.0158043	Q61831, Q6R0H7, Q9WV60, Q64010, P70236, P68404, P63085, Q9Z1B3, P63318, P31938, P05132, B2RSH2, P08752, P21279, P21278, Q9WUA6	630	117	9011	1.95599	0.991989	0.0563378	0.0383023
KEGG_PATHWAY	mmu04973:Carbohydrate digestion and absorption	9	0.9	0.0169496	P17710, P68404, P14231, Q9Z1B3, P14094, Q6PIC6, Q6PIE5, Q8VDN2, Q9WUA6	630	48	9011	2.68185	0.994371	0.0597177	0.0406002
KEGG_PATHWAY	mmu05231:Choline metabolism in cancer	14	1.4	0.0182806	Q61831, Q9Z2A0, Q80UP3, Q8R5H6, Q9EP53, Q99JY8, P63001, P68404, Q8VHI6, P63085, D3YXJ0, P63318, P31938, Q9WUA6	630	98	9011	2.04331	0.996266	0.0636668	0.043285
KEGG_PATHWAY	mmu04726:Serotonergic synapse	17	1.7	0.0198455	Q6R0H7, Q64133, P12023, P63080, P62880, P68404, P63085, Q9Z1B3, Q8BW75, O88533, P63318, P31938, P05132, B2RSH2, P08752, P21279, Q9Z0V2	630	131	9011	1.85614	0.997697	0.0683318	0.0464566
KEGG_PATHWAY	mmu04727:GABAergic synapse	13	1.3	0.0203203	P46460, P48320, P31650, Q9WV18, P15105, D3Z7P3, P63080, P62880, P68404, P63318, P05132, B2RSH2, P08752	630	89	9011	2.08923	0.998012	0.0691803	0.0470335
KEGG_PATHWAY	mmu04916:Melanogenesis	14	1.4	0.0213123	P28652, Q6PHZ2, Q6R0H7, Q9WV60, P68404, P63085, Q9Z1B3, Q02248, P63318, P31938, P05132, B2RSH2, P08752, P21279	630	100	9011	2.00244	0.998537	0.0717515	0.0487815
KEGG_PATHWAY	mmu04725:Cholinergic synapse	15	1.5	0.023576	P28652, Q6PHZ2, P62880, P68404, P63085, Q9Z1B3, Q9Z351, P63318, P31938, P05132, B2RSH2, P08752, P21279, P21278, Q9WUA6	630	112	9011	1.9156	0.999275	0.0785004	0.0533699
KEGG_PATHWAY	mmu00030:Pentose phosphate pathway	7	0.7	0.0247848	Q00612, Q9DCD0, P05064, Q9CQ60, Q91Y97, P47857, Q93092	630	33	9011	3.03401	0.999502	0.0816283	0.0554965
KEGG_PATHWAY	mmu05142:Chagas disease	14	1.4	0.0265431	Q61831, Q6R0H7, Q76MZ3, P14211, P63085, Q9Z1B3, Q02105, P63330, Q8CGK7, B2RSH2, P08752, P21279, P21278, Q9WUA6	630	103	9011	1.94412	0.999712	0.0864791	0.0587944
KEGG_PATHWAY	mmu05170:Human immunodeficiency virus 1 infection	26	2.6	0.0283654	P27773, Q61831, P48453, Q3U1J4, A2A432, P18760, Q61036, P63001, O35643, P63085, Q9QVP9, P31938, B2RSH2, P45591, Q64010, P70236, P62880, P68404, P14211, O88643, P63318, P08752, P21279, Q8CIN4, P21278, Q9WUA6	630	240	9011	1.54951	0.999837	0.0914332	0.0621625
KEGG_PATHWAY	mmu04929:GnRH secretion	10	1	0.0297885	P68404, Q8BWG8, P63085, Q9Z1B3, P63318, P31938, Q9WV18, P21279, P21278, Q9WUA6	630	63	9011	2.27035	0.999895	0.0950098	0.0645941
KEGG_PATHWAY	mmu04072:Phospholipase D signaling pathway	18	1.8	0.0303214	Q6R0H7, P35235, Q80UP3, O35083, Q9EQZ6, Q9EP53, Q99JY8, P62331, P63321, Q8BZ98, P63085, Q9Z1B3, P39053, D3YXJ0, Q9QVP9, P31938, P27601, Q9WUA6	630	149	9011	1.7279	0.999911	0.0957018	0.0650646
KEGG_PATHWAY	mmu00340:Histidine metabolism	6	0.6	0.0315282	P47738, Q8BW75, Q9CZS1, Q9DBF1, Q64133, Q9JLJ2	630	26	9011	3.30073	0.999939	0.098485	0.0669568
KEGG_PATHWAY	mmu04910:Insulin signaling pathway	17	1.7	0.0325169	Q61831, Q60634, Q9WV60, Q64010, O35250, Q9Z2A0, Q9EP53, P12367, P31324, P17710, Q9WUB3, P63085, P62141, P63087, P31938, P05132, Q9WUA6	630	139	9011	1.74931	0.999955	0.0997941	0.0678468
KEGG_PATHWAY	mmu00310:Lysine degradation	10	1	0.032606	Q61425, P47738, Q9CZS1, O08749, Q9DBF1, Q9D2G2, Q9JLJ2, Q8BMS1, Q8QZT1, Q8CAY6	630	64	9011	2.23487	0.999957	0.0997941	0.0678468
KEGG_PATHWAY	mmu04966:Collecting duct acid secretion	6	0.6	0.0365482	Q9CR51, Q9Z1G4, P00920, P62814, P51863, Q9Z1G3	630	27	9011	3.17848	0.999987	0.110741	0.0752893
KEGG_PATHWAY	mmu04928:Parathyroid hormone synthesis, secretion and action	14	1.4	0.0372659	Q8BWG8, Q6R0H7, P70441, P68404, P63085, Q9Z1B3, P63318, P31938, P05132, P27601, B2RSH2, P08752, P21279, P21278	630	108	9011	1.85412	0.99999	0.111798	0.0760078
KEGG_PATHWAY	mmu04140:Autophagy - animal	17	1.7	0.0385432	Q64337, Q61831, Q3UMB5, Q61249, Q99K70, P18242, Q9Z2A0, Q9EP53, O08586, P63158, P63085, Q9DCJ1, P63330, Q8C078, P31938, P05132, Q9WUA6	630	142	9011	1.71235	0.999993	0.11445	0.0778112
KEGG_PATHWAY	mmu04260:Cardiac muscle contraction	12	1.2	0.0389056	Q9D0M3, Q9CR68, P14231, Q8R0S4, P14094, Q6PIC6, Q6PIE5, P12787, Q9CZ13, Q8VDN2, P70414, E9Q401	630	87	9011	1.97285	0.999994	0.11445	0.0778112
KEGG_PATHWAY	mmu04114:Oocyte meiosis	15	1.5	0.0420156	P28652, Q6PHZ2, P48453, Q61151, Q76MZ3, P63101, P68510, P63085, P62141, P63087, P63330, P31938, P61982, P05132, P62259	630	121	9011	1.77312	0.999998	0.122411	0.0832233
KEGG_PATHWAY	mmu04015:Rap1 signaling pathway	23	2.3	0.0430517	Q6R0H7, Q64010, P35438, Q9EQZ6, P70236, Q01097, Q9QZQ1, P63001, P68404, P63321, P63085, A2ALS5, Q9Z1B3, Q6RHR9, Q02248, P63318, P31938, B2RSH2, P08752, P21279, P60766, Q9QUG9, Q9WUA6	630	214	9011	1.53726	0.999998	0.124235	0.0844634
KEGG_PATHWAY	mmu04915:Estrogen signaling pathway	16	1.6	0.0463588	Q6R0H7, P18242, P11499, Q9WV18, Q61696, P17156, P63085, P17879, Q9Z1B3, P08113, P31938, P05132, B2RSH2, P08752, P21279, Q9WUA6	630	134	9011	1.70784	0.999999	0.13177	0.0895861
KEGG_PATHWAY	mmu00220:Arginine biosynthesis	5	0.5	0.0465326	P16460, P15105, D3Z7P3, P05201, P05202	630	20	9011	3.57579	0.999999	0.13177	0.0895861
KEGG_PATHWAY	mmu00062:Fatty acid elongation	6	0.6	0.0479853	Q61425, O55137, Q8BWT1, Q99JY0, O88531, Q8BMS1	630	29	9011	2.95928	1	0.134625	0.0915275
KEGG_PATHWAY	mmu05032:Morphine addiction	12	1.2	0.0513151	P62880, P68404, Q8BWG8, Q6R0H7, P63318, Q61481, Q922S4, Q9WV18, P05132, B2RSH2, P08752, P63080	630	91	9011	1.88613	1	0.142647	0.0969808
KEGG_PATHWAY	mmu04979:Cholesterol metabolism	8	0.8	0.0570866	Q8BLF1, Q91ZX7, Q60930, Q60931, Q60932, Q6PHU5, P08226, Q9QY76	630	50	9011	2.28851	1	0.157248	0.106908
KEGG_PATHWAY	mmu04217:Necroptosis	19	1.9	0.0653798	P51881, Q64337, Q61831, P28652, Q6PHZ2, Q60930, Q60931, Q60932, Q9CR16, O08529, Q80TQ2, P11499, P15105, P17742, Q9Z0X1, Q9WUB3, P63158, Q9QZQ8, P48962	630	176	9011	1.54409	1	0.178469	0.121336
KEGG_PATHWAY	mmu05146:Amoebiasis	13	1.3	0.0689259	Q64727, Q6R0H7, P35278, P35700, P68404, Q9Z1B3, P57780, P63318, Q8CGK7, P02468, P05132, P21279, P21278	630	107	9011	1.73777	1	0.186469	0.126774
KEGG_PATHWAY	mmu04146:Peroxisome	11	1.1	0.0756952	P51660, Q9WUR2, Q921H8, P09671, P24270, P32020, P99029, Q9CZW4, P41216, P47934, P35700	630	86	9011	1.82948	1	0.20297	0.137993
KEGG_PATHWAY	mmu04270:Vascular smooth muscle contraction	16	1.6	0.0769642	Q6R0H7, Q61879, O08638, P68404, P63085, Q9Z1B3, P62141, P63087, Q60605, P63318, P31938, O54865, P05132, P27601, P21279, P21278	630	144	9011	1.58924	1	0.204563	0.139076
KEGG_PATHWAY	mmu04722:Neurotrophin signaling pathway	14	1.4	0.0787328	Q61831, P28652, Q6PHZ2, Q9WV60, Q64010, P35235, Q9Z2A0, Q6PHU5, P63001, P63085, P31938, P62259, P60766, Q9WUA6	630	121	9011	1.65491	1	0.207141	0.140828
KEGG_PATHWAY	mmu05205:Proteoglycans in cancer	21	2.1	0.0797983	Q60598, Q80X90, P28652, Q61656, Q6PHZ2, P26043, Q8BTM8, P35235, Q9Z2A0, P63001, P68404, P63085, P62141, P63087, Q02248, O88643, P63318, P31938, P05132, P60766, Q9WUA6	630	205	9011	1.4652	1	0.207141	0.140828
KEGG_PATHWAY	mmu04978:Mineral absorption	8	0.8	0.0799851	P14231, P14094, Q6PIC6, Q6PIE5, G5E829, O70252, Q8VDN2, P70414	630	54	9011	2.11899	1	0.207141	0.140828
KEGG_PATHWAY	mmu00730:Thiamine metabolism	4	0.4	0.0821532	Q9R0Y5, Q920P5, Q9WUR9, Q9Z1J3	630	15	9011	3.81418	1	0.210953	0.14342
KEGG_PATHWAY	mmu04145:Phagosome	19	1.9	0.0841243	O89053, Q8BVE3, Q9CR51, Q9ER00, Q9Z1G4, P35564, P35278, P51863, Q9Z1G3, P63001, P14211, P68368, P62814, Q99LI8, O88485, Q8BL66, Q9JJZ2, Q8R1Q8, O70439	630	182	9011	1.49319	1	0.214199	0.145627
KEGG_PATHWAY	mmu04611:Platelet activation	14	1.4	0.095825	Q6R0H7, Q3THE2, P63085, Q9Z1B3, P62141, P63087, O54865, P05132, P27601, B2RSH2, P08752, P21279, Q9QUG9, Q9WUA6	630	125	9011	1.60196	1	0.241958	0.1645
KEGG_PATHWAY	mmu04014:Ras signaling pathway	23	2.3	0.0966567	Q61831, Q9Z268, P35235, P35278, P35438, Q61036, Q01097, P62880, Q9QZQ1, P63001, P68404, P62331, P63321, P63085, O88643, P63318, P31938, Q9D4H1, P05132, Q8CIN4, P60766, Q9QUG9, Q9WUA6	630	235	9011	1.39989	1	0.242041	0.164556
KEGG_PATHWAY	mmu04137:Mitophagy - animal	9	0.9	0.0997863	Q8JZN7, Q8R5H1, Q64337, Q61831, Q8BG51, P67871, Q60737, O54833, Q80U87	630	68	9011	1.89307	1	0.24783	0.168492

## Sheet: DSm vs CONm Benjam <0.05
Category	Term	Count	%	PValue	Genes	List Total	Pop Hits	Pop Total	Fold Enrichment	Bonferroni	Benjamini	FDR
KEGG_PATHWAY	mmu00920:Sulfur metabolism	5	0.5	0.0052219	Q8R086, Q9DCM0, P17563, P52196, Q9Z0S1	630	11	9011	6.50144	0.795335	0.0236155	0.0160554
KEGG_PATHWAY	mmu00020:Citrate cycle (TCA cycle)	14	1.4	8.31968e-08	Q60597, Q9D6R2, O08749, Q9WUM5, P35486, Q8BMF4, P97807, Q9CQA3, P14152, Q91V92, Q9Z2I9, Q99KI0, Q9D2G2, Q9CZU6	630	32	9011	6.25764	2.52083e-05	1.26043e-06	8.56927e-07
KEGG_PATHWAY	mmu00280:Valine, leucine and isoleucine degradation	24	2.4	9.63184e-13	Q9D0K2, Q61425, Q3URE1, Q921H8, Q3ULD5, Q99JY0, Q9CZS1, P53395, O08749, Q9DBF1, Q99L13, O08756, Q9JLJ2, Q9EQ20, Q8CAY6, Q9DBL1, P47738, Q8BWT1, P24288, P45952, Q8BMS1, Q8QZS1, Q9JLZ3, Q8QZT1	630	57	9011	6.02239	2.91859e-10	2.91845e-11	1.98416e-11
KEGG_PATHWAY	mmu00620:Pyruvate metabolism	18	1.8	2.0734e-09	P06801, Q9CZS1, Q99KB8, O08749, Q9DBF1, Q9JII6, P35486, Q8BMF4, Q9JLJ2, Q8CAY6, Q99KE1, P97807, P47738, P14152, P06151, P52480, Q91Z53, Q8QZT1	630	44	9011	5.8513	6.28241e-07	4.43613e-08	3.01598e-08
KEGG_PATHWAY	mmu04964:Proximal tubule bicarbonate reclamation	9	0.9	7.16203e-05	P14231, P14152, P14094, Q6PIC6, Q6PIE5, P00920, Q8VDN2, O88343, D3Z7P3	630	22	9011	5.8513	0.0214679	0.000571078	0.000388258
KEGG_PATHWAY	mmu00071:Fatty acid degradation	18	1.8	3.90539e-08	Q9WUR2, Q61425, Q921H8, Q99JY0, Q9CZS1, Q9CZW4, Q99PU5, Q9DBF1, Q9JLJ2, P50544, Q8CAY6, Q9DBL1, P47738, Q8BWT1, P45952, Q8BMS1, P41216, Q8QZT1	630	52	9011	4.9511	1.18333e-05	6.57407e-07	4.4695e-07
KEGG_PATHWAY	mmu03050:Proteasome	16	1.6	3.5475e-07	Q9D8W5, P54775, O70435, Q3TXS7, P46471, Q8VDM4, Q9R1P1, Q9R1P4, P62192, Q9R1P3, Q9WVJ2, P14685, O35226, O55234, Q9QUM9, Q9Z2U0	630	47	9011	4.86917	0.000107483	4.67344e-06	3.17732e-06
KEGG_PATHWAY	mmu00250:Alanine, aspartate and glutamate metabolism	13	1.3	8.18252e-06	Q8CHT0, P28650, P48320, Q8C0M9, P15105, D3Z7P3, P54822, Q61024, P16460, P46664, P05201, Q9JHW2, P05202	630	39	9011	4.76772	0.00247624	7.74782e-05	5.2675e-05
KEGG_PATHWAY	mmu01200:Carbon metabolism	39	3.9	6.50338e-16	Q99K85, Q61753, Q9DCD0, O08749, Q9R0P3, P16858, Q9CQ60, Q93092, P17751, Q9EQ20, Q8CAY6, P97807, Q00612, Q9DBJ1, P09411, P52480, Q91Y97, P47857, Q8QZS1, Q60597, Q9D6R2, P06801, P24270, Q9WUM5, P35486, Q8BMF4, Q99KE1, P17710, Q9CQA3, P14152, Q9Z2I9, Q99KI0, Q8CHP8, P05064, Q9D2G2, Q9CZU6, Q8QZT1, P05201, P05202	630	121	9011	4.61011	2.01839e-13	3.28421e-14	2.23283e-14
KEGG_PATHWAY	mmu00630:Glyoxylate and dicarboxylate metabolism	10	1	0.000242593	P24270, P14152, Q99KI0, O08749, Q8CHP8, Q9CZU6, Q91Z53, P15105, Q8QZT1, Q8CAY6	630	32	9011	4.46974	0.0708773	0.00179282	0.00121888
KEGG_PATHWAY	mmu01210:2-Oxocarboxylic acid metabolism	6	0.6	0.010492	Q9D6R2, Q99KI0, Q9CZU6, P24288, P05201, P05202	630	20	9011	4.29095	0.95907	0.0412869	0.0280696
KEGG_PATHWAY	mmu01230:Biosynthesis of amino acids	23	2.3	1.14085e-08	Q99K85, Q61753, Q9D6R2, P16858, Q93092, P17751, P15105, Q61024, Q9DBJ1, P16460, Q99KI0, Q3THS6, Q922Q4, Q99LB6, P52480, P05064, P09411, Q9CZU6, P24288, Q91Y97, P47857, P05201, P05202	630	79	9011	4.16422	3.45676e-06	2.03339e-07	1.38244e-07
KEGG_PATHWAY	mmu00360:Phenylalanine metabolism	6	0.6	0.0129974	Q8BW75, O88533, P34884, Q64133, P05201, P05202	630	21	9011	4.08662	0.981013	0.0480268	0.0326519
KEGG_PATHWAY	mmu04961:Endocrine and other factor-regulated calcium reabsorption	17	1.7	2.75793e-06	P12658, Q6R0H7, Q6PIC6, Q8VDN2, P17427, P70414, P68404, P14231, Q8BZ98, Q9Z1B3, P39053, P14094, Q6PIE5, P63318, G5E829, P05132, P21279	630	61	9011	3.98613	0.000835304	3.21405e-05	2.18513e-05
KEGG_PATHWAY	mmu05100:Bacterial invasion of epithelial cells	21	2.1	1.48954e-07	Q61301, Q9D898, Q60598, Q9Z1S5, Q64727, Q8C1B7, Q64010, Q641P0, Q8R5H6, P59999, Q99JY9, P84096, P63001, P61161, Q8BZ98, Q9CVB6, Q9JM76, P39053, Q02248, Q80UG5, P60766	630	76	9011	3.95219	4.51321e-05	2.0515e-06	1.39475e-06
KEGG_PATHWAY	mmu01212:Fatty acid metabolism	17	1.7	3.48069e-06	P51660, Q61425, Q3URE1, Q921H8, Q99JY0, Q9CZW4, Q99PU5, P50544, Q8CAY6, Q9DBL1, Q8BWT1, P32020, O88531, P45952, Q8BMS1, P41216, Q8QZT1	630	62	9011	3.92184	0.00105409	3.63672e-05	2.47249e-05
KEGG_PATHWAY	mmu00380:Tryptophan metabolism	14	1.4	4.13514e-05	Q61425, P24270, Q9CZS1, O08749, Q9DBF1, Q64133, Q9JLJ2, Q8CAY6, P47738, Q8BW75, O88533, Q9D2G2, Q8BMS1, Q8QZT1	630	52	9011	3.85085	0.0124516	0.000357985	0.000243383
KEGG_PATHWAY	mmu00010:Glycolysis / Gluconeogenesis	18	1.8	2.22891e-06	Q9CZS1, O08749, P16858, Q9DBF1, Q9JII6, P35486, Q8BMF4, Q9JLJ2, P17751, P17710, P47738, Q9DBJ1, P06151, P52480, P05064, P09411, Q91Y97, P47857	630	67	9011	3.84264	0.000675134	2.70144e-05	1.83663e-05
KEGG_PATHWAY	mmu05020:Prion disease	70	7	1.37398e-22	Q9D0M3, P54775, Q9CR68, Q61831, Q60864, P48453, P46471, Q8K3J1, Q9CQQ7, Q9DCJ5, Q7TMF3, Q01097, P63001, P13595, P17156, P63085, Q9CZ13, Q9CQH3, P05132, P48962, Q9Z2U0, Q9JJZ2, P12787, Q03265, P14685, Q9CQ75, P17879, O88448, Q9QUM9, Q99LC3, Q9DB20, P51881, Q9D8W5, O70435, P03921, Q8VDM4, Q9R1P1, Q9R1P4, Q9WVJ2, Q9R1P3, Q91WD5, P35438, Q61696, O35226, O55234, Q9DCX2, Q9DC70, P02468, Q9D6J6, Q91VR2,…	630	268	9011	3.7359	4.16315e-20	4.16315e-20	2.83039e-20
KEGG_PATHWAY	mmu05031:Amphetamine addiction	18	1.8	3.4565e-06	P28652, Q6PHZ2, P48453, Q6R0H7, Q9Z2W9, P70288, Q64133, P35438, Q01097, P68404, Q8BW75, P62141, P63087, O88533, P63318, P05132, Q60829, O35526	630	69	9011	3.73126	0.00104677	3.63672e-05	2.47249e-05
KEGG_PATHWAY	mmu00650:Butanoate metabolism	7	0.7	0.0094401	Q9D0K2, Q61425, Q80XN0, P48320, Q8BMS1, Q8QZT1, Q8CAY6	630	27	9011	3.70823	0.943524	0.0376362	0.0255876
KEGG_PATHWAY	mmu04666:Fc gamma R-mediated phagocytosis	24	2.4	6.14509e-08	Q9D898, P45591, Q64010, O08539, P18760, Q641P0, Q8R5H6, P59999, Q99JY8, Q99JY9, P63001, P68404, P62331, Q7TQF7, P61161, Q8VHI6, Q9CVB6, P63085, Q9JM76, O88643, P63318, P31938, P60766, Q9WUA6	630	93	9011	3.69114	1.86195e-05	9.79981e-07	6.66258e-07
KEGG_PATHWAY	mmu00640:Propanoate metabolism	8	0.8	0.00469287	Q9Z2I9, P06151, P53395, O08749, Q9WUM5, Q8BMS1, Q8QZS1, Q9EQ20	630	31	9011	3.69114	0.759561	0.0222178	0.0151052
KEGG_PATHWAY	mmu05012:Parkinson disease	66	6.6	3.30244e-20	Q9D0M3, P10639, P54775, Q9CR68, Q61831, P46471, Q8K3J1, Q9CQQ7, P10637, Q9DCJ5, Q7TMF3, Q8BW75, Q9CZ13, Q9CQH3, P05132, P48962, Q9JJZ4, B2RSH2, Q9Z2U0, Q9JJZ2, Q9Z2Q6, P28652, P12787, Q03265, P14685, Q02053, Q9CQ75, O88448, Q9QUM9, Q99LC3, Q9DB20, P51881, Q9D8W5, O70435, Q6PHZ2, P03921, Q6R0H7, Q8VDM4, Q9R1P1, Q9R1P4, Q9WVJ2, Q9R1P3, Q91WD5, O35226, P68037, O55234, Q8CGK7, Q9DCX2, Q9DC70, Q9D6J6,…	630	264	9011	3.57579	1.00064e-17	3.33546e-18	2.26767e-18
KEGG_PATHWAY	mmu04730:Long-term depression	15	1.5	4.84081e-05	Q6R0H7, Q9Z2W9, Q76MZ3, P68404, P63085, Q9Z1B3, P63330, P63318, P31938, O54865, P27601, B2RSH2, P08752, P21279, P21278	630	60	9011	3.57579	0.014561	0.000396423	0.000269515
KEGG_PATHWAY	mmu00410:beta-Alanine metabolism	8	0.8	0.00565311	P47738, Q9CZS1, P48320, Q9DBF1, Q9JLJ2, Q8BMS1, Q8QZS1, Q9EQ20	630	32	9011	3.57579	0.820531	0.0241252	0.016402
KEGG_PATHWAY	mmu04721:Synaptic vesicle cycle	19	1.9	4.02856e-06	P46096, P56564, P46460, Q8BVE3, Q9CR51, Q9Z1G4, P31650, P51863, P17427, Q9Z1G3, Q9DB05, O08599, Q8BZ98, Q4KUS2, P39053, P61264, P63011, P62814, O35526	630	77	9011	3.52935	0.00121991	4.06884e-05	2.76627e-05
KEGG_PATHWAY	mmu00270:Cysteine and methionine metabolism	13	1.3	0.000272575	Q99K85, Q61753, P52196, Q64674, P50247, P14152, P06151, Q68FL4, Q3THS6, Q99LB6, P24288, P05201, P05202	630	54	9011	3.44336	0.079282	0.00191621	0.00130277
KEGG_PATHWAY	mmu00330:Arginine and proline metabolism	13	1.3	0.000272575	Q8CHT0, Q9CZS1, Q9DBF1, Q64133, P30275, Q9JLJ2, Q64674, P47738, Q8BW75, Q922Q4, P29758, P05201, P05202	630	54	9011	3.44336	0.079282	0.00191621	0.00130277
KEGG_PATHWAY	mmu00190:Oxidative phosphorylation	32	3.2	2.1961e-09	Q9D0M3, Q9CR68, Q8BVE3, P03921, Q8K3J1, Q9CQQ7, Q9DCJ5, Q7TMF3, P51863, Q91WD5, Q9CZ13, Q9DCX2, Q9CQH3, Q9DC70, P62814, Q9D6J6, Q9D6J5, Q91VR2, Q9DCT2, Q91YT0, Q9D819, Q9CR51, P12787, Q9Z1G4, Q03265, Q9Z1G3, Q9CQ75, Q9DC69, Q91VD9, Q9CQA3, Q99LC3, Q9DB20	630	135	9011	3.39038	6.65419e-07	4.43613e-08	3.01598e-08
KEGG_PATHWAY	mmu05415:Diabetic cardiomyopathy	50	5	2.55658e-14	Q9D0M3, Q9CR68, Q61831, Q8K3J1, Q9CQQ7, Q9DCJ5, P16858, P18242, Q7TMF3, P63001, Q9Z1B3, P63087, Q9CZ13, Q9CQH3, P48962, P28652, P12787, P58389, Q03265, P35486, Q9CQ75, Q99LC3, Q9DB20, P51881, Q922H2, Q6PHZ2, P03921, Q91WD5, Q00612, Q9DCX2, Q9DC70, Q9D6J6, Q91VR2, Q9D6J5, Q9DCT2, Q91YT0, E9Q401, Q60930, Q60931, Q9WV60, Q60932, P68404, O08586, Q9DC69, Q91VD9, Q9CQA3, P62141, Q9JK42, P63318, Q9WUA6	630	211	9011	3.38938	7.73714e-12	8.60715e-13	5.85172e-13
KEGG_PATHWAY	mmu04960:Aldosterone-regulated sodium reabsorption	9	0.9	0.00405392	P68404, P14231, P63085, P14094, Q6PIC6, Q6PIE5, P63318, Q9Z2A0, Q8VDN2	630	38	9011	3.38759	0.707951	0.0194974	0.0132557
KEGG_PATHWAY	mmu05030:Cocaine addiction	11	1.1	0.00148128	Q6R0H7, Q8BW75, O88533, Q64133, P05132, Q60829, P35438, Q6IR34, B2RSH2, P08752, Q01097	630	48	9011	3.27781	0.361837	0.00816053	0.00554808
KEGG_PATHWAY	mmu04962:Vasopressin-regulated water reabsorption	10	1	0.00288858	P46638, P46460, Q6R0H7, Q8CBY8, P35278, P05132, O88485, O08788, Q99KJ8, Q8R1Q8	630	44	9011	3.25072	0.583765	0.0145873	0.00991745
KEGG_PATHWAY	mmu05017:Spinocerebellar ataxia	32	3.2	6.72754e-09	P51881, Q9D8W5, P54775, O70435, Q61831, P46471, Q8VDM4, Q9R1P1, Q9R1P4, Q9R1P3, Q9WVJ2, P35438, Q7TQH0, Q01097, P58281, O35226, Q9Z1B3, O55234, P48962, Q9Z2U0, Q60930, Q3TXS7, Q60931, Q60932, Q9Z2W9, P62192, P14685, P68404, P63318, Q9QUM9, P21279, Q9WUA6	630	141	9011	3.24611	2.03844e-06	1.27403e-07	8.66171e-08
KEGG_PATHWAY	mmu00260:Glycine, serine and threonine metabolism	9	0.9	0.00563666	Q9QZX7, Q61753, Q99K85, Q8BW75, Q9DBJ1, O08749, Q9DBF1, Q64133, Q91Z53	630	40	9011	3.21821	0.819629	0.0241252	0.016402
KEGG_PATHWAY	mmu00051:Fructose and mannose metabolism	8	0.8	0.0110069	P17710, O35621, P05064, Q64442, Q8BZA9, Q91Y97, P47857, P17751	630	36	9011	3.17848	0.965041	0.0427574	0.0290694
KEGG_PATHWAY	mmu05016:Huntington disease	67	6.7	1.31317e-17	Q9D0M3, P54775, Q9CR68, Q61831, P46471, Q8K3J1, Q9CQQ7, Q9DCJ5, Q7TMF3, P17427, O08788, Q01097, Q9Z1B3, Q9CZ13, Q9CQH3, P48962, Q99KJ8, O35526, Q9Z2U0, Q9JJZ2, P56564, P12787, Q03265, P14685, Q9CQ75, O88448, Q9QUM9, Q99LC3, Q9DB20, P51881, Q9D8W5, O70435, P03921, P70288, Q8CBY8, Q8VDM4, Q9R1P1, Q9R1P4, Q9WVJ2, Q9R1P3, Q91WD5, P35438, Q8R5C5, O35226, P09671, O55234, P61164, P21981, Q9DCX2, Q9DC70,…	630	302	9011	3.17322	3.97891e-15	7.95782e-16	5.41026e-16
KEGG_PATHWAY	mmu04911:Insulin secretion	19	1.9	2.07644e-05	P28652, Q6PHZ2, Q6R0H7, Q6PIC6, Q8VDN2, Q9EQZ6, Q9QYX7, P68404, P14231, Q9Z1B3, P14094, P63011, Q6PIE5, P63318, P05132, O35526, P21279, P21278, E9Q401	630	86	9011	3.16	0.00627193	0.000185048	0.000125808
KEGG_PATHWAY	mmu04728:Dopaminergic synapse	29	2.9	1.36233e-07	Q8BWG8, Q61831, Q6PHZ2, P48453, Q6R0H7, Q61151, Q01097, Q9Z1B3, Q8BW75, P63087, O88533, Q8CGK7, P05132, Q60829, B2RSH2, P28652, Q9WV60, Q9Z2W9, Q64133, Q76MZ3, P62880, P68404, P33175, P62141, P63330, P63318, P08752, P21279, Q9WUA6	630	135	9011	3.07253	4.12778e-05	1.96565e-06	1.33638e-06
KEGG_PATHWAY	mmu04971:Gastric acid secretion	16	1.6	0.000172196	P28652, Q6PHZ2, Q6R0H7, Q6PIC6, Q8VDN2, P68404, P14231, Q9Z1B3, P14094, Q6PIE5, P63318, P00920, P05132, B2RSH2, P08752, P21279	630	75	9011	3.05134	0.0508418	0.00130438	0.000886808
KEGG_PATHWAY	mmu04144:Endocytosis	58	5.8	2.22626e-14	Q9CR26, Q8BWG8, Q9D8U8, P17427, Q68FF6, Q99JY9, Q80U87, Q6P8X1, Q7TQF7, P17156, Q8BZ98, Q9CVB6, Q9JM76, Q8R0S2, P47754, P61027, P47757, P97390, Q80TZ3, Q7TN29, Q62419, P59999, P46935, Q5DTT2, Q9CWK8, P17879, P39053, Q8R1X6, Q9WU78, Q8CHU3, Q9D8S3, Q8BXK8, P35278, Q62420, Q8C0E2, Q62421, Q61696, P62331, P61161, Q91VZ6, Q9EPJ9, Q3TES0, P0C7L0, Q9D898, Q9EQH3, Q3UHD9, O08539, Q641P0, Q9QZ88, P46638,…	630	272	9011	3.04994	6.76159e-12	8.43195e-13	5.73261e-13
KEGG_PATHWAY	mmu04520:Adherens junction	15	1.5	0.000328712	Q61301, Q64727, Q8BKX1, Q8R5H6, P39447, Q9QZQ1, P63001, Q8VHI6, P63085, P57780, Q02248, P67871, Q60737, O54833, P60766	630	71	9011	3.0218	0.0948153	0.00216521	0.00147206
KEGG_PATHWAY	mmu04720:Long-term potentiation	14	1.4	0.000626242	P28652, Q6PHZ2, P48453, P35438, Q01097, P68404, P63085, Q9Z1B3, P62141, P63087, P63318, P31938, P05132, P21279	630	67	9011	2.98872	0.172884	0.00379502	0.00258012
KEGG_PATHWAY	mmu05208:Chemical carcinogenesis - reactive oxygen species	45	4.5	1.62263e-10	P51881, Q9D0M3, Q9CR68, Q61831, P03921, Q8K3J1, Q9CQQ7, Q9DCJ5, P35235, Q7TMF3, Q91WD5, Q9CPU4, P63001, P63085, P09671, P31938, Q9CZ13, Q9DCX2, Q9CQH3, Q9DC70, P48962, Q9D6J6, Q9D6J5, Q91VR2, Q9DCT2, Q91YT0, P10649, Q9D379, Q60930, Q60931, P24270, Q60932, P12787, Q03265, Q9Z2A0, Q9JII6, Q9CQ75, O08586, Q9DC69, Q91VD9, Q9CQA3, P48758, Q99LC3, Q9DB20, Q9WUA6	630	222	9011	2.89929	4.91657e-08	3.78198e-09	2.57125e-09
KEGG_PATHWAY	mmu05022:Pathways of neurodegeneration - multiple diseases	94	9.4	2.94494e-21	Q9D0M3, P54775, Q9CR68, Q61831, P48453, P46471, Q8K3J1, Q9CQQ7, P10637, Q9DCJ5, Q7TMF3, P56959, O08788, Q9QY76, Q01097, P63001, P63085, Q9Z1B3, P31938, Q9CZ13, Q9CQH3, P48962, Q9JJZ4, Q99KJ8, O35526, Q9Z2U0, Q9JJZ2, Q9Z2Q6, P28652, Q9CR16, P12787, Q03265, O08756, P12023, P14685, Q02053, Q9CQ75, O88448, Q02248, Q9QUM9, Q99LC3, Q9DB20, P51881, Q921F2, Q9D8W5, O70435, Q6PHZ2, P03921, O08529, Q8CBY8,…	630	471	9011	2.85456	8.92317e-19	4.46158e-19	3.03329e-19
KEGG_PATHWAY	mmu05132:Salmonella infection	50	5	3.37689e-11	P10639, Q61831, Q8BTM8, P16858, O35250, O08788, Q99JY9, Q8CBW3, Q61036, P63001, P63321, Q9CVB6, P63085, Q9JM76, P31938, Q9D4H1, P07356, Q8R1Q8, Q99KJ8, Q9JJZ2, Q80X90, P11499, P59999, Q3THE2, Q9R0M6, P84096, Q8VHI6, O88448, Q02248, O88643, Q920Q4, O88485, Q9ERK4, P28660, Q8CBY8, P35278, Q8R5C5, P62331, P61161, P61164, Q8BHH2, Q9D898, O35382, Q641P0, P70236, P68368, P33175, P08113, P60766, Q9WUA6	630	253	9011	2.82671	1.0232e-08	8.52665e-10	5.797e-10
KEGG_PATHWAY	mmu05010:Alzheimer disease	73	7.3	2.89918e-15	Q9D0M3, P54775, Q9CR68, Q61831, Q91ZX7, P48453, P46471, Q8K3J1, Q8VBW6, Q9CQQ7, P10637, Q9DCJ5, P16858, Q7TMF3, Q01097, P63085, Q9Z1B3, P31938, Q9CZ13, Q9CQH3, P48962, Q9Z2U0, Q9JJZ2, Q9CR16, P12787, Q03265, O08756, P12023, P14685, Q9CQ75, O88448, Q02248, Q9QUM9, Q99LC3, Q9DB20, P51881, Q9D8W5, O70435, P03921, O08529, Q8VDM4, Q9R1P1, Q9R1P4, Q9WVJ2, Q9R1P3, Q91WD5, P35438, O35226, O55234, Q9DCX2,…	630	383	9011	2.72619	8.74634e-13	1.25493e-13	8.53188e-14
KEGG_PATHWAY	mmu00561:Glycerolipid metabolism	12	1.2	0.00385277	O35678, Q64516, P47738, Q9CZS1, D3YXJ0, Q9DBF1, Q9JII6, Q80UP3, Q9JLJ2, O35083, Q99JY8, Q9ESW4	630	63	9011	2.72441	0.689522	0.0190962	0.0129829
KEGG_PATHWAY	mmu04723:Retrograde endocannabinoid signaling	28	2.8	3.22515e-06	Q61831, P03921, Q8K3J1, Q9DCJ5, Q7TMF3, Q91WD5, P63085, Q9Z1B3, Q9CQH3, Q9DC70, P05132, Q9D6J6, B2RSH2, Q9D6J5, Q9DCT2, Q91YT0, Q9Z2W9, P63080, Q9CQ75, O35678, P62880, P68404, Q9DC69, Q91VD9, P63318, Q99LC3, P08752, P21279	630	148	9011	2.70601	0.000976743	3.61933e-05	2.46067e-05
KEGG_PATHWAY	mmu05230:Central carbon metabolism in cancer	13	1.3	0.00268003	P35486, D3Z7P3, P17710, O08586, P63085, Q00612, Q9DBJ1, P06151, P52480, P31938, Q8BZA9, P47857, Q9WUA6	630	69	9011	2.6948	0.556536	0.0140008	0.00951873
KEGG_PATHWAY	mmu04530:Tight junction	31	3.1	1.29038e-06	Q61831, Q61316, Q61879, P26043, P70441, Q99JY9, P63001, P61161, Q9CVB6, Q9JM76, Q60605, P05132, Q9JJZ2, Q9D898, Q60598, Q60875, P70175, O08638, Q641P0, P39447, P59999, Q3THE2, Q76MZ3, Q9QZQ1, P46935, P68368, Q6RHR9, P57780, Q811D0, P63330, P60766	630	167	9011	2.65508	0.00039091	1.62911e-05	1.10758e-05
KEGG_PATHWAY	mmu01240:Biosynthesis of cofactors	28	2.8	5.44815e-06	Q99K85, Q9CZS1, O08749, Q9WTP7, Q9WUR9, Q9Z1J3, Q91ZJ5, Q922D8, Q9DBP5, Q3V3R1, O35621, Q8CGC7, P47738, Q01768, Q3THS6, Q920P5, Q99LB6, P46664, P22315, Q9R0Y5, P28650, Q3U5Q7, Q9JII6, P54822, P15532, Q8K183, P60487, P24288	630	152	9011	2.6348	0.00164943	5.32513e-05	3.62038e-05
KEGG_PATHWAY	mmu00970:Aminoacyl-tRNA biosynthesis	12	1.2	0.00555918	Q8CGC7, Q9CZD3, Q8BMJ2, Q8BIJ6, Q8BLY2, P26638, Q8BU30, Q922B2, Q9ER72, Q61035, Q8BGQ7, Q9D0R2	630	66	9011	2.60058	0.81532	0.0241252	0.016402
KEGG_PATHWAY	mmu05014:Amyotrophic lateral sclerosis	66	6.6	1.64232e-12	Q9D0M3, P54775, Q9CR68, P48453, P46471, Q8K3J1, Q9CQQ7, Q9DCJ5, Q7TMF3, P56959, O08788, Q9QY76, Q01097, P63001, Q9CZ13, Q9CQH3, Q99KJ8, Q8K310, Q9Z2U0, Q9JJZ2, P12787, Q03265, P14685, Q9CQ75, O88569, O88448, Q9QUM9, Q99LC3, Q9DB20, Q921F2, Q9D8W5, O70435, P03921, Q8CBY8, Q8VDM4, Q9R1P1, Q9R1P4, Q9WVJ2, Q9R1P3, Q91WD5, P35438, Q7TQH0, Q8R5C5, O35226, O55234, P61164, Q9DCX2, Q9DC70, Q9D6J6, Q91VR2,…	630	369	9011	2.55829	4.97633e-10	4.52384e-11	3.07561e-11
KEGG_PATHWAY	mmu04724:Glutamatergic synapse	20	2	0.000278262	P48453, P56564, Q6R0H7, Q9Z2W9, Q9QWW1, P35438, P15105, D3Z7P3, D3YZU1, Q01097, P62880, P68404, P63085, Q9Z1B3, P63318, P05132, B2RSH2, P08752, P21279, Q9Z2Y3	630	113	9011	2.53154	0.0808676	0.00191621	0.00130277
KEGG_PATHWAY	mmu05211:Renal cell carcinoma	12	1.2	0.00699391	P63001, P97807, Q9D4H8, P63085, O88643, Q64010, P31938, P35235, Q8CIN4, P60766, Q61036, Q9WUA6	630	68	9011	2.52409	0.880758	0.0290295	0.0197362
KEGG_PATHWAY	mmu04918:Thyroid hormone synthesis	13	1.3	0.00485223	Q6R0H7, Q6PIC6, P35564, Q8VDN2, P68404, P14231, Q9Z1B3, P14094, Q6PIE5, P63318, P08113, P05132, P21279	630	74	9011	2.51272	0.770947	0.0226188	0.0153778
KEGG_PATHWAY	mmu04540:Gap junction	15	1.5	0.00235039	Q6R0H7, P39447, P68404, P63085, P68368, Q9Z1B3, P63318, P31938, O54865, P05132, B2RSH2, Q9JJZ2, P08752, P21279, P21278	630	86	9011	2.49474	0.509831	0.0124942	0.00849437
KEGG_PATHWAY	mmu04713:Circadian entrainment	17	1.7	0.00114557	P28652, Q6PHZ2, Q6R0H7, Q9Z2W9, P35438, Q01097, P62880, P68404, P63085, Q9Z1B3, P63318, O54865, P05132, B2RSH2, P08752, P21279, E9Q401	630	98	9011	2.48116	0.293411	0.00642792	0.00437014
KEGG_PATHWAY	mmu04261:Adrenergic signaling in cardiomyocytes	26	2.6	4.67933e-05	Q6PHZ2, Q6R0H7, Q6PIC6, Q61151, P63085, Q8R0S4, Q9Z1B3, P63087, Q6PIE5, G5E829, P05132, B2RSH2, E9Q401, P28652, P97952, Q8VDN2, Q9EQZ6, Q76MZ3, P70414, P14231, P14094, P62141, P63330, P08752, P21279, Q9WUA6	630	152	9011	2.4466	0.0140787	0.000393844	0.000267762
KEGG_PATHWAY	mmu04141:Protein processing in endoplasmic reticulum	29	2.9	2.02356e-05	P27773, Q61699, Q61831, Q80UW2, P70362, O08529, Q9ES00, Q61696, O08795, P17156, Q01405, Q9QYJ0, P48722, Q9JJZ4, Q8BHN3, Q99PL6, Q91YQ5, P11499, P35564, Q3UPL0, Q9DBG6, Q6P5E4, P14211, P63037, P17879, O54734, P08113, P09103, Q9QYI5	630	172	9011	2.41158	0.00611269	0.000185048	0.000125808
KEGG_PATHWAY	mmu04925:Aldosterone synthesis and secretion	17	1.7	0.00176768	P28652, Q6PHZ2, Q6R0H7, Q91YS8, Q6PIC6, Q8VDN2, P68404, P14231, Q9Z1B3, P14094, Q6PIE5, P63318, Q922S4, G5E829, P05132, P21279, P21278	630	102	9011	2.38386	0.414964	0.00956442	0.00650254
KEGG_PATHWAY	mmu01232:Nucleotide metabolism	14	1.4	0.00518759	Q9R0Y5, P28650, Q9R111, Q3U5Q7, Q9WTP7, Q9WUR9, Q3THK7, P54822, P15532, Q9DBP5, Q01768, Q920P5, P46664, Q9DBT5	630	84	9011	2.38386	0.793185	0.0236155	0.0160554
KEGG_PATHWAY	mmu04970:Salivary secretion	14	1.4	0.0057453	Q6R0H7, P55012, Q6PIC6, Q8VDN2, P68404, P14231, Q9Z1B3, P14094, Q6PIE5, P63318, G5E829, O54865, P05132, P21279	630	85	9011	2.35582	0.825503	0.0241782	0.016438
KEGG_PATHWAY	mmu05135:Yersinia infection	22	2.2	0.000409179	Q9D898, Q61831, Q8BKX1, Q9WV60, Q64010, Q641P0, P59999, P70236, Q99JY9, P84096, P63001, P62331, P61161, Q9CVB6, P63085, Q9JM76, Q9QVP9, P31938, P21279, P60766, P0C7L0, Q9WUA6	630	135	9011	2.33089	0.116626	0.00258294	0.00175606
KEGG_PATHWAY	mmu00230:Purine metabolism	21	2.1	0.000953598	Q9R0Y5, Q8BIW1, P28650, Q64737, Q9R111, Q9WTP7, Q61481, Q9WUR9, Q3THK7, P54822, Q9DCL9, P15532, Q01768, Q8BVU5, Q920P5, Q9JKX6, Q922S4, P46664, O54865, Q9DBT5, P56380	630	134	9011	2.24154	0.251046	0.0054517	0.00370644
KEGG_PATHWAY	mmu04912:GnRH signaling pathway	14	1.4	0.00929125	Q61831, P28652, Q6PHZ2, Q6R0H7, P70236, P68404, P63085, Q9Z1B3, Q9QVP9, P31938, P05132, P21279, P60766, P21278	630	90	9011	2.22494	0.940893	0.0375367	0.02552
KEGG_PATHWAY	mmu04012:ErbB signaling pathway	13	1.3	0.0132568	Q61831, P28652, Q6PHZ2, Q9WV60, Q64010, Q61036, P68404, P63085, O88643, P63318, P31938, Q8CIN4, Q9WUA6	630	84	9011	2.21359	0.982467	0.0483953	0.0329024
KEGG_PATHWAY	mmu04932:Non-alcoholic fatty liver disease	24	2.4	0.000488081	Q9D0M3, Q9CR68, Q61831, Q9WV60, Q8K3J1, P12787, Q9DCJ5, Q7TMF3, Q91WD5, Q9CQ75, P63001, Q9DC69, Q91VD9, Q9CQA3, Q9CZ13, Q9CQH3, Q9DC70, Q9D6J6, Q99LC3, Q9D6J5, P60766, Q9DCT2, Q91YT0, Q9WUA6	630	156	9011	2.20049	0.137504	0.00301814	0.00205193
KEGG_PATHWAY	mmu04921:Oxytocin signaling pathway	23	2.3	0.000905893	P28652, Q6PHZ2, P48453, Q6R0H7, Q91YS8, Q9JHG6, P68404, P63085, P58252, Q8R0S4, Q9Z1B3, P62141, P63087, Q60605, P63318, Q8C078, P31938, O54865, P05132, B2RSH2, P08752, P21279, E9Q401	630	153	9011	2.15015	0.240131	0.00527857	0.00358873
KEGG_PATHWAY	mmu04022:cGMP-PKG signaling pathway	26	2.6	0.000385386	P51881, P48453, Q6PIC6, P63085, Q9Z1B3, P63087, Q6PIE5, P31938, G5E829, P48962, O54865, P27601, B2RSH2, Q60930, Q60931, Q60932, Q8VDN2, P70414, P14231, P14094, P62141, Q922S4, P08752, P21279, P21278, Q9WUA6	630	173	9011	2.14961	0.110232	0.00248451	0.00168914
KEGG_PATHWAY	mmu04919:Thyroid hormone signaling pathway	18	1.8	0.00390748	Q9WV60, Q6PIC6, P70288, Q9Z2A0, Q9JHG6, Q8VDN2, P68404, P14231, P63085, Q9Z1B3, P14094, Q02248, Q6PIE5, P63318, P31938, P05132, P47857, Q9WUA6	630	120	9011	2.14548	0.694647	0.0190962	0.0129829
KEGG_PATHWAY	mmu04071:Sphingolipid signaling pathway	18	1.8	0.00547962	Q61831, P18242, Q61151, Q9Z2A0, Q76MZ3, P63001, P68404, O08586, P63085, Q9Z1B3, P63330, P63318, P31938, P27601, B2RSH2, P08752, P21279, Q9WUA6	630	124	9011	2.07627	0.810789	0.0241252	0.016402
KEGG_PATHWAY	mmu04922:Glucagon signaling pathway	15	1.5	0.0129841	P28652, Q6PHZ2, P48453, Q6R0H7, P35486, Q9JIF0, Q9WUB3, Q9Z1B3, Q9DBJ1, P06151, P52480, P05132, P47857, P21279, Q9WUA6	630	104	9011	2.06296	0.980936	0.0480268	0.0326519
KEGG_PATHWAY	mmu04670:Leukocyte transendothelial migration	17	1.7	0.00770372	Q61301, Q64727, P35235, Q9EQZ6, Q3THE2, Q9QZQ1, P63001, P68404, P57780, Q02248, Q9QVP9, P63318, P01831, B2RSH2, P08752, P60766, P97393	630	118	9011	2.06063	0.903986	0.0315436	0.0214455
KEGG_PATHWAY	mmu04810:Regulation of actin cytoskeleton	33	3.3	0.000139707	P28660, Q64727, Q8BKX1, Q61879, P26043, P18760, Q68FF6, Q99JY9, Q61036, P63001, P61161, Q9CVB6, P63085, Q9JM76, P63087, P31938, P27601, Q9D898, P45591, Q64010, O08638, Q641P0, Q8R5H6, P59999, Q3THE2, P62484, P57780, P62141, O88643, Q91XU3, Q8CIN4, P60766, Q9WUA6	630	231	9011	2.04331	0.0414507	0.00108542	0.000737942
KEGG_PATHWAY	mmu04972:Pancreatic secretion	16	1.6	0.0126411	Q6R0H7, P55012, Q6PIC6, Q8VDN2, P63001, P68404, P14231, Q9Z1B3, P14094, Q6PIE5, P63318, P00920, G5E829, O88343, P21279, E9Q401	630	114	9011	2.00746	0.97882	0.0478783	0.032551
KEGG_PATHWAY	mmu04066:HIF-1 signaling pathway	16	1.6	0.0126411	P28652, Q6PHZ2, P16858, P35486, P17710, P68404, Q9D4H8, P63085, P06151, P63318, P05064, P31938, P09411, Q91Y97, P47857, Q9WUA6	630	114	9011	2.00746	0.97882	0.0478783	0.032551
KEGG_PATHWAY	mmu04510:Focal adhesion	28	2.8	0.000741577	Q62523, Q61831, Q8BYI9, Q64727, O08529, Q8BTM8, Q61036, P63001, P63085, P63087, P31938, P02468, P97393, Q80X90, Q9WV60, Q64010, Q9Z2A0, Q3THE2, P68404, O08586, P57780, P62141, Q02248, O88643, P63318, Q8CIN4, P60766, Q9WUA6	630	201	9011	1.99248	0.201309	0.00440584	0.00299539
KEGG_PATHWAY	mmu04714:Thermogenesis	32	3.2	0.000314402	Q9D0M3, Q9CR68, Q6R0H7, P03921, Q8K3J1, Q9CZW4, Q9CQQ7, Q9DCJ5, Q7TMF3, Q91WD5, Q9DCJ1, Q9CZ13, Q9DCX2, Q9CQH3, Q9DC70, P05132, P41216, Q9D6J6, Q9D6J5, Q91VR2, Q9DCT2, Q91YT0, P12787, Q03265, Q9EP53, Q9CQ75, O35678, Q9DC69, Q91VD9, Q9CQA3, Q99LC3, Q9DB20	630	231	9011	1.98139	0.0908805	0.00211697	0.00143926
KEGG_PATHWAY	mmu04024:cAMP signaling pathway	28	2.8	0.00284628	Q61831, Q6PHZ2, Q6R0H7, Q6PIC6, Q9WV18, P35438, Q01097, P63001, P63085, P63087, Q6PIE5, P31938, G5E829, P05132, Q60829, B2RSH2, E9Q401, P28652, Q9Z2W9, Q8VDN2, Q9EQZ6, Q9QZQ1, P14231, P14094, P62141, O88643, P08752, Q9WUA6	630	220	9011	1.8204	0.578381	0.0145873	0.00991745
KEGG_PATHWAY	mmu01100:Metabolic pathways	202	20.2	5.33624e-19	Q9CR68, Q921H8, Q9CZW4, Q9WUR9, O70252, Q9WUB3, Q9Z1B3, P16460, Q8CAA7, P46664, Q9DBT5, Q91Y97, Q60597, Q9R0Y5, Q6PDY2, Q61206, P12787, Q9CR51, Q80UP3, P17563, P32020, Q8K183, Q9CZU6, Q9DB20, P03921, Q9DCD0, Q91WD5, Q8C0M9, P15105, Q91ZJ5, P47738, Q9Z0S1, P62814, P22315, Q9D6J6, P47857, P56380, Q8BGN3, Q91VR2, Q9D6J5, Q9DCT2, Q61425, Q64133, O08586, Q9CQA3, P14152, D3YXJ0, P29758, P05201, Q91XU3,…	630	1621	9011	1.78238	1.61688e-16	4.0422e-17	2.74816e-17

## Sheet: DSf vs DSm
Category	Term	Count	%	PValue	Genes	List Total	Pop Hits	Pop Total	Fold Enrichment	Bonferroni	Benjamini	FDR
KEGG_PATHWAY	mmu01100:Metabolic pathways	154	21.6292	2.06424e-18	Q921H8, O08709, Q9R111, Q9CZW4, Q9WUR9, O70252, P51863, Q9Z1J3, P12382, Q8BML9, Q01768, O55137, Q8K2C9, Q9Z1B3, P16460, P46664, Q8K354, O35405, Q60597, Q9R0Y5, Q61206, Q920E5, Q91YQ5, P48320, P12787, Q03265, Q64674, P50544, Q9Z2M7, P15532, Q9DCM0, P17563, P32020, P06151, Q68FL4, Q9DCM2, O54734, Q922Q4, Q9CZU6, Q9JJY3, Q9DB20, P03921, Q8C0M9, Q93092, Q9Z0J4, Q8K2B3, Q91ZJ5, Q9DCL9, Q8R086, Q91ZA3,…	440	1621	9011	1.94562	6.1308e-16	6.1308e-16	4.80969e-16
KEGG_PATHWAY	mmu05020:Prion disease	48	6.74157	7.37024e-15	P51881, P54775, O70435, Q61831, Q60864, P46471, P03921, Q8VDM4, Q9DCJ5, Q9R1P3, Q9WVJ2, P35438, P11881, Q8K2B3, P63001, Q3UMR5, P17156, O35226, Q9ERD7, P63085, O55234, Q9CZ13, Q9DCX2, Q9CQH3, P48962, P05132, Q9D6J6, Q9Z2U0, O09061, Q91VR2, E9Q401, Q9CPP6, Q60930, Q9WV60, Q60932, P12787, Q03265, P62192, Q9CQ75, Q9DC69, Q91VD9, P68368, O35136, P33175, P67871, O88448, O54833, Q9DB20	440	268	9011	3.66798	2.17626e-12	1.09448e-12	8.58633e-13
KEGG_PATHWAY	mmu01200:Carbon metabolism	30	4.21348	4.08812e-13	Q99K85, P26443, O08749, Q9CQ60, P17751, Q93092, Q9EQ20, P70404, Q8K2B3, Q91ZA3, P12382, P97807, Q00612, Q8QZS1, Q60597, Q9D6R2, P06801, P24270, Q9Z2I8, Q9D051, Q8BMF4, Q99KE1, P14152, Q9Z2I9, Q8CHP8, P17183, Q9CZU6, Q8QZT1, P05201, P05202	440	121	9011	5.07757	1.21409e-10	3.03543e-11	2.38133e-11
KEGG_PATHWAY	mmu05012:Parkinson disease	45	6.32022	3.68057e-13	P51881, P10639, P54775, O70435, Q61831, Q6R0H7, P46471, P03921, Q8VDM4, Q9DCJ5, Q9R1P3, Q9WVJ2, P11881, Q8K2B3, Q3UMR5, O35226, Q9ERD7, P68037, O55234, Q9CZ13, Q9DCX2, Q9CQH3, P48962, P05132, Q9JJZ4, Q9D6J6, B2RSH2, Q9Z2U0, O09061, Q91VR2, Q9CPP6, Q60930, Q60932, P12787, Q03265, P62192, Q64133, Q9CQ75, Q9DC69, Q91VD9, P68368, P33175, O88448, P08752, Q9DB20	440	264	9011	3.49083	1.09308e-10	3.03543e-11	2.38133e-11
KEGG_PATHWAY	mmu05016:Huntington disease	48	6.74157	7.38604e-13	P51881, P54775, O70435, Q61831, P46471, P03921, P70288, Q8CBY8, Q8VDM4, Q9DCJ5, Q9R1P3, Q9WVJ2, P35438, P11881, Q8K2B3, Q8R5C5, O35226, Q9ERD7, Q9Z1B3, P09671, O55234, P21981, Q9CZ13, Q9DCX2, Q9CQH3, P48962, Q9D6J6, Q9Z2U0, Q99KJ8, O09061, Q91VR2, Q9CPP6, Q60930, P56564, Q60932, Q9Z2W9, P12787, Q03265, P62192, Q9CQ75, Q9DC69, Q91VD9, P68368, P33175, O88448, P21279, P43006, Q9DB20	440	302	9011	3.25503	2.19374e-10	4.38731e-11	3.4419e-11
KEGG_PATHWAY	mmu05022:Pathways of neurodegeneration - multiple diseases	62	8.70787	1.02236e-12	P54775, Q61831, P46471, Q9DCJ5, P56959, P11881, Q9QY76, P63001, Q3UMR5, Q9ERD7, P63085, Q9Z1B3, P31938, Q9CZ13, Q9CQH3, P48962, Q9JJZ4, Q99KJ8, Q9Z2U0, Q9CR16, P12787, Q03265, Q9CQ75, O88448, Q9DB20, P51881, Q921F2, O70435, P03921, O08529, Q8CBY8, Q8VDM4, Q9WVJ2, Q9R1P3, P35438, Q9Z0J4, Q8K2B3, Q8R5C5, O35226, P68037, O55234, Q9DCX2, Q9D6J6, Q91VR2, O09061, E9Q401, Q9CPP6, Q3UMB5, Q60930, Q9WV60,…	440	471	9011	2.69582	3.03654e-10	5.06068e-11	3.97016e-11
KEGG_PATHWAY	mmu05010:Alzheimer disease	51	7.16292	1.04712e-10	P54775, Q61831, Q91ZX7, P46471, Q8VBW6, Q9DCJ5, P11881, Q3UMR5, Q9ERD7, P63085, Q9Z1B3, P31938, Q9CZ13, Q9CQH3, P48962, Q9Z2U0, Q9CR16, P12787, Q03265, Q9CQ75, O88448, Q9DB20, P51881, O70435, P03921, O08529, Q8VDM4, Q9WVJ2, Q9R1P3, P35438, Q9Z0J4, Q8K2B3, O35226, O55234, Q9DCX2, Q9D6J6, Q91VR2, O09061, Q9CPP6, Q60930, Q9WV60, Q60932, P62192, Q9DC69, Q91VD9, P68368, P33175, P67871, O54833, P21279,…	440	383	9011	2.72704	3.10994e-08	4.44277e-09	3.4854e-09
KEGG_PATHWAY	mmu00280:Valine, leucine and isoleucine degradation	17	2.38764	7.02187e-09	Q9D0K2, Q3URE1, Q921H8, Q3ULD5, Q99JY0, P53395, O08749, Q9DBF1, Q9JLJ2, Q9EQ20, Q91ZA3, P47738, Q8BWT1, P45952, Q8QZS1, Q9JLZ3, Q8QZT1	440	57	9011	6.10793	2.08549e-06	2.60687e-07	2.04512e-07
KEGG_PATHWAY	mmu05014:Amyotrophic lateral sclerosis	46	6.46067	8.59754e-09	Q921F2, P54775, O70435, P46471, P03921, Q8CBY8, Q8VDM4, Q9DCJ5, Q9R1P3, P56959, Q9WVJ2, P35438, Q9Z0J4, Q9QY76, Q8K2B3, Q8R5C5, P63001, Q3UMR5, O35226, Q9ERD7, O55234, Q9CZ13, Q9DCX2, Q9CQH3, Q9D6J6, Q9Z2U0, Q99KJ8, O09061, Q91VR2, Q9CPP6, Q3UMB5, P24270, Q60932, P12787, Q03265, P62192, Q9CQ75, Q9DC69, Q91VD9, P68368, P33175, O88569, O88448, P43006, Q9DB20, P62821	440	369	9011	2.55301	2.55346e-06	2.83719e-07	2.22581e-07
KEGG_PATHWAY	mmu00620:Pyruvate metabolism	15	2.10674	1.0355e-08	P06801, Q99KB8, O08749, Q9DBF1, Q9JII6, Q9D051, Q8BMF4, Q9JLJ2, Q99KE1, P97807, P47738, P14152, P06151, Q91Z53, Q8QZT1	440	44	9011	6.98166	3.07544e-06	3.07544e-07	2.41272e-07
KEGG_PATHWAY	mmu00020:Citrate cycle (TCA cycle)	13	1.82584	1.42882e-08	Q60597, Q9D6R2, O08749, Q9Z2I8, Q9D051, Q8BMF4, P70404, Q8K2B3, P97807, P14152, Q91V92, Q9Z2I9, Q9CZU6	440	32	9011	8.31982	4.2436e-06	3.70304e-07	2.90508e-07
KEGG_PATHWAY	mmu05017:Spinocerebellar ataxia	26	3.65169	1.49618e-08	P51881, P54775, O70435, Q61831, P46471, Q8VDM4, Q9R1P3, Q9WVJ2, P35438, P11881, P58281, Q3UMR5, O35226, Q9Z1B3, O55234, P48962, P28658, Q9Z2U0, O09061, Q60930, Q60932, Q9Z2W9, P62192, Q9D6Z1, P21279, Q9WUA6	440	141	9011	3.77637	4.44363e-06	3.70304e-07	2.90508e-07
KEGG_PATHWAY	mmu04144:Endocytosis	37	5.19663	3.56014e-08	Q9CR26, Q8BWG8, Q9D8U8, Q8CHU3, Q99JY9, Q62421, Q80U87, Q8R361, Q6P8X1, P62331, Q7TQF7, P17156, Q8BZ98, Q9CVB6, Q9JM76, P61021, P47754, P61027, Q91VZ6, Q9EPJ9, Q62419, O08539, Q9R0Q6, Q61187, Q9QWY8, P59999, Q9QXY6, P46935, Q9QZ88, P46638, Q9CWK8, Q2PFD7, Q8R3V5, P39053, P33175, Q8R1X6, Q8BL66	440	272	9011	2.78582	1.05736e-05	8.13355e-07	6.38087e-07
KEGG_PATHWAY	mmu01212:Fatty acid metabolism	16	2.24719	1.83517e-07	P51660, Q3URE1, Q921H8, P19096, Q99JY0, Q9CZW4, Q99PU5, P50544, Q8K2C9, Q8BWT1, P32020, Q9QUJ7, O88531, P45952, P41216, Q8QZT1	440	62	9011	5.28504	5.45031e-05	3.79714e-06	2.9789e-06
KEGG_PATHWAY	mmu05132:Salmonella infection	34	4.77528	1.91775e-07	P10639, P07901, Q61831, Q8CBY8, Q8BTM8, Q5SQX6, Q6PDL0, Q99JY9, Q8R5C5, Q61036, P63001, P62331, P63321, O35344, Q9ERD7, Q9CVB6, P63085, Q9JM76, P61021, P31938, Q8BHH2, Q8R1Q8, Q99KJ8, P11499, Q9R0Q6, P59999, Q3THE2, P68368, P33175, O88448, P08113, Q920Q4, O88485, Q9WUA6	440	253	9011	2.75219	5.69555e-05	3.79714e-06	2.9789e-06
KEGG_PATHWAY	mmu05208:Chemical carcinogenesis - reactive oxygen species	30	4.21348	1.0477e-06	P51881, Q61831, P03921, Q9DCJ5, P35235, Q8K2B3, P63001, P63085, P09671, P31938, Q9CZ13, Q9DCX2, Q9CQH3, P48962, Q9D6J6, Q91VR2, Q9CPP6, Q60930, P24270, Q60932, P12787, Q03265, Q9Z2A0, Q9JII6, Q9CQ75, Q9DC69, Q91VD9, P48758, Q9DB20, Q9WUA6	440	222	9011	2.76751	0.00031112	1.9448e-05	1.52572e-05
KEGG_PATHWAY	mmu05415:Diabetic cardiomyopathy	29	4.07303	1.17276e-06	P51881, Q922H2, Q61831, P03921, Q9DCJ5, Q8K2B3, P63001, Q9Z1B3, Q00612, Q9CZ13, Q9DCX2, Q9CQH3, P48962, Q9D6J6, Q91VR2, E9Q401, Q9CPP6, Q60930, Q9WV60, Q60932, P12787, P58389, Q03265, Q9D051, Q9CQ75, Q9DC69, Q91VD9, Q9DB20, Q9WUA6	440	211	9011	2.81472	0.000348249	2.04888e-05	1.60737e-05
KEGG_PATHWAY	mmu00270:Cysteine and methionine metabolism	14	1.96629	1.29542e-06	P97494, Q99K85, P52196, Q64674, Q8BGB7, P50247, Q99J99, P14152, P06151, Q68FL4, Q3THS6, Q99LB6, P05201, P05202	440	54	9011	5.30951	0.000384667	2.13745e-05	1.67685e-05
KEGG_PATHWAY	mmu01240:Biosynthesis of cofactors	23	3.23034	3.99604e-06	P97494, Q99K85, Q9R0Y5, P28650, Q3U5Q7, O08749, Q9WTP7, Q9WUR9, Q9JII6, Q9Z1J3, Q91ZJ5, Q9Z2M7, P15532, Q922D8, O35621, P47738, Q01768, Q3THS6, Q920P5, Q99LB6, P60487, P46664, P22315	440	152	9011	3.09888	0.00118612	6.24643e-05	4.9004e-05
KEGG_PATHWAY	mmu04730:Long-term depression	14	1.96629	4.62103e-06	Q6R0H7, Q9Z2W9, P11881, Q9Z0J4, Q76MZ3, P63085, Q9Z1B3, P31938, O54865, P27601, B2RSH2, P08752, P21279, P21278	440	60	9011	4.77856	0.00137151	6.86223e-05	5.3835e-05
KEGG_PATHWAY	mmu00071:Fatty acid degradation	13	1.82584	5.36064e-06	Q921H8, Q99JY0, Q9CZW4, Q99PU5, Q9DBF1, Q9JLJ2, P50544, P47738, Q8BWT1, Q9QUJ7, P45952, P41216, Q8QZT1	440	52	9011	5.11989	0.00159085	7.58147e-05	5.94775e-05
KEGG_PATHWAY	mmu00250:Alanine, aspartate and glutamate metabolism	11	1.54494	1.20794e-05	P26443, Q8CHT0, P28650, P16460, P48320, P46664, Q8C0M9, Q61024, P05201, Q9JHW2, P05202	440	39	9011	5.77628	0.00358117	0.000163072	0.000127932
KEGG_PATHWAY	mmu01230:Biosynthesis of amino acids	15	2.10674	2.33621e-05	Q99K85, Q9D6R2, P17751, Q93092, Q61024, P70404, P12382, P16460, Q3THS6, Q922Q4, Q99LB6, P17183, Q9CZU6, P05201, P05202	440	79	9011	3.88852	0.0069146	0.000301675	0.000236668
KEGG_PATHWAY	mmu00190:Oxidative phosphorylation	20	2.80899	2.72261e-05	Q9CPP6, Q9Z1W8, P03921, P12787, Q9Z1G4, Q03265, Q9DCJ5, P51863, Q9Z1G3, Q8K2B3, Q9CQ75, Q9DC69, Q91VD9, Q9CZ13, Q9DCX2, Q9CQH3, P62814, Q9D6J6, Q91VR2, Q9DB20	440	135	9011	3.03401	0.00805367	0.000336924	0.00026432
KEGG_PATHWAY	mmu04141:Protein processing in endoplasmic reticulum	23	3.23034	2.97527e-05	P60904, P27773, Q61831, P07901, Q80UW2, P70362, Q91YQ5, O08529, P11499, P35564, Q8R180, Q9DBG6, Q6P5E4, O08795, P14211, P17156, P60670, Q91W90, Q9WUD1, O54734, P08113, Q9JJZ4, Q99PL6	440	172	9011	2.73854	0.00879775	0.000353462	0.000277295
KEGG_PATHWAY	mmu04666:Fc gamma R-mediated phagocytosis	16	2.24719	3.83314e-05	P45591, Q64010, O08539, P18760, Q9R0Q6, Q9QWY8, P59999, Q99JY9, P63001, P62331, Q7TQF7, Q9CVB6, P63085, Q9JM76, P31938, Q9WUA6	440	93	9011	3.52336	0.0113201	0.000437863	0.000343509
KEGG_PATHWAY	mmu00330:Arginine and proline metabolism	12	1.68539	4.62894e-05	P47738, Q8CHT0, Q922Q4, Q9DBF1, Q64133, P30275, Q9JLJ2, P29758, Q64674, Q9Z0J4, P05201, P05202	440	54	9011	4.55101	0.0136542	0.000509183	0.00039946
KEGG_PATHWAY	mmu03050:Proteasome	11	1.54494	6.92896e-05	P54775, O70435, O35226, P46471, O55234, Q8VDM4, P62192, Q9WVJ2, Q9R1P3, O09061, Q9Z2U0	440	47	9011	4.79309	0.0203694	0.000734964	0.000576588
KEGG_PATHWAY	mmu00640:Propanoate metabolism	9	1.26404	8.7104e-05	Q91ZA3, Q9D9V3, Q9Z2I9, P06151, P53395, O08749, Q9Z2I8, Q8QZS1, Q9EQ20	440	31	9011	5.94567	0.0255392	0.000892065	0.000699836
KEGG_PATHWAY	mmu00920:Sulfur metabolism	6	0.842697	9.70859e-05	Q8R086, Q9DCM0, P17563, P52196, Q9Z0S1, Q99J99	440	11	9011	11.1707	0.0284241	0.000940593	0.000737906
KEGG_PATHWAY	mmu04723:Retrograde endocannabinoid signaling	20	2.80899	9.81764e-05	Q9CPP6, Q61831, P03921, Q9Z2W9, Q9DCJ5, P11881, Q9CQ75, Q8BLE7, P62880, Q9DC69, Q91VD9, P63085, Q9Z1B3, Q9CQH3, Q99NE5, P05132, Q9D6J6, B2RSH2, P08752, P21279	440	148	9011	2.76751	0.0287388	0.000940593	0.000737906
KEGG_PATHWAY	mmu05100:Bacterial invasion of epithelial cells	13	1.82584	0.000278462	Q9Z1S5, Q64727, Q8C1B7, Q64010, Q9R0Q6, P59999, Q99JY9, P63001, Q8BZ98, Q9CVB6, Q9JM76, P39053, Q80UG5	440	76	9011	3.50308	0.0793864	0.00258448	0.00202755
KEGG_PATHWAY	mmu04721:Synaptic vesicle cycle	13	1.82584	0.000315636	P56564, Q9Z1G4, P51863, Q9Z1G3, Q8BLE7, Q9DB05, O08599, Q8BZ98, P39053, P61264, Q99NE5, P62814, P43006	440	77	9011	3.45759	0.0894976	0.00284073	0.00222858
KEGG_PATHWAY	mmu04724:Glutamatergic synapse	16	2.24719	0.000363451	P56564, Q6R0H7, Q9Z2W9, Q9QWW1, P11881, P35438, D3YZU1, Q8BLE7, P62880, P63085, Q9Z1B3, P05132, B2RSH2, P08752, P21279, P43006	440	113	9011	2.89976	0.102341	0.00317485	0.00249071
KEGG_PATHWAY	mmu00520:Amino sugar and nucleotide sugar metabolism	10	1.40449	0.000697459	Q9DCN2, O35621, P20060, Q99KK2, Q9QZ08, Q9DB73, Q3TW96, Q9Z2M7, Q99J77, Q91ZJ5	440	51	9011	4.0156	0.187157	0.00591844	0.00464308
KEGG_PATHWAY	mmu00630:Glyoxylate and dicarboxylate metabolism	8	1.1236	0.000722909	Q91ZA3, P24270, P14152, O08749, Q8CHP8, Q9CZU6, Q91Z53, Q8QZT1	440	32	9011	5.11989	0.193282	0.00595091	0.00466856
KEGG_PATHWAY	mmu04022:cGMP-PKG signaling pathway	20	2.80899	0.00074136	P51881, Q60930, Q60932, P11881, P70414, Q9DBR7, Q9R0K7, P14231, P63085, Q9Z1B3, Q6PIE5, P31938, O54865, P48962, P27601, B2RSH2, P08752, P21279, P21278, Q9WUA6	440	173	9011	2.36758	0.197694	0.00595091	0.00466856
KEGG_PATHWAY	mmu04540:Gap junction	13	1.82584	0.000883527	Q6R0H7, P11881, Q9ERD7, P63085, P68368, Q9Z1B3, P31938, O54865, P05132, B2RSH2, P08752, P21279, P21278	440	86	9011	3.09575	0.230892	0.00644272	0.00505439
KEGG_PATHWAY	mmu04713:Circadian entrainment	14	1.96629	0.000889399	Q6R0H7, Q9Z2W9, P11881, P35438, Q9Z0J4, P62880, P63085, Q9Z1B3, O54865, P05132, B2RSH2, P08752, P21279, E9Q401	440	98	9011	2.92565	0.232233	0.00644272	0.00505439
KEGG_PATHWAY	mmu04728:Dopaminergic synapse	17	2.38764	0.000842423	Q8BWG8, Q61831, Q6R0H7, Q9WV60, Q9Z2W9, Q61151, Q64133, P11881, Q76MZ3, P62880, Q9Z1B3, P33175, P05132, B2RSH2, P08752, P21279, Q9WUA6	440	135	9011	2.57891	0.221437	0.00644272	0.00505439
KEGG_PATHWAY	mmu04810:Regulation of actin cytoskeleton	24	3.37079	0.000861055	Q64727, Q8BKX1, P45591, P26043, Q61879, Q64010, Q5SQX6, P18760, Q9R0Q6, P59999, Q3THE2, Q99JY9, Q61036, P62484, Q9DBR7, P63001, Q9CVB6, P63085, Q9JM76, P31938, P27601, Q8CIN4, Q91XU3, Q9WUA6	440	231	9011	2.12774	0.225737	0.00644272	0.00505439
KEGG_PATHWAY	mmu04962:Vasopressin-regulated water reabsorption	9	1.26404	0.00112163	P46638, Q6R0H7, P61021, Q8CBY8, Q6PDL0, P05132, O88485, Q99KJ8, Q8R1Q8	440	44	9011	4.189	0.283453	0.00782993	0.00614267
KEGG_PATHWAY	mmu04261:Adrenergic signaling in cardiomyocytes	18	2.52809	0.00113363	Q6R0H7, P97952, Q61151, Q9Z1L5, Q76MZ3, P70414, Q9R0K7, P14231, P63085, Q8R0S4, Q9Z1B3, Q6PIE5, P05132, B2RSH2, P08752, P21279, Q9WUA6, E9Q401	440	152	9011	2.42521	0.286004	0.00782993	0.00614267
KEGG_PATHWAY	mmu00010:Glycolysis / Gluconeogenesis	11	1.54494	0.00138825	P12382, P47738, P06151, O08749, P17183, Q9DBF1, Q9JII6, Q9D051, Q9JLJ2, Q8BMF4, P17751	440	67	9011	3.36231	0.33807	0.00937067	0.0073514
KEGG_PATHWAY	mmu00061:Fatty acid biosynthesis	6	0.842697	0.00176686	Q3URE1, P19096, Q9CZW4, Q9QUJ7, Q99PU5, P41216	440	19	9011	6.46722	0.408576	0.0116613	0.00914842
KEGG_PATHWAY	mmu04961:Endocrine and other factor-regulated calcium reabsorption	10	1.40449	0.00258543	Q9R0K7, P14231, Q8BZ98, P39053, Q6R0H7, Q9Z1B3, Q6PIE5, P05132, P21279, P70414	440	61	9011	3.3573	0.536462	0.0166929	0.0130958
KEGG_PATHWAY	mmu04935:Growth hormone synthesis, secretion and action	14	1.96629	0.00443756	Q61831, Q6R0H7, Q9WV60, Q64010, P11881, P63085, Q9Z1B3, P31938, P05132, B2RSH2, P08752, P21279, P21278, Q9WUA6	440	117	9011	2.45054	0.733102	0.0280416	0.021999
KEGG_PATHWAY	mmu05211:Renal cell carcinoma	10	1.40449	0.00544424	P63001, P97807, Q9D4H8, P63085, Q64010, P31938, P35235, Q8CIN4, Q61036, Q9WUA6	440	68	9011	3.0117	0.80237	0.0336862	0.0264272
KEGG_PATHWAY	mmu04915:Estrogen signaling pathway	15	2.10674	0.00559047	P07901, Q6R0H7, P11499, Q9WV18, P11881, P17156, P63085, Q9Z1B3, P08113, P31938, P05132, B2RSH2, P08752, P21279, Q9WUA6	440	134	9011	2.29249	0.810814	0.0338851	0.0265832
KEGG_PATHWAY	mmu05135:Yersinia infection	15	2.10674	0.00596867	Q61831, Q8BKX1, Q9WV60, Q64010, Q9R0Q6, P59999, Q99JY9, P63001, P62331, Q9CVB6, P63085, Q9JM76, P31938, P21279, Q9WUA6	440	135	9011	2.27551	0.831025	0.0354539	0.027814
KEGG_PATHWAY	mmu00051:Fructose and mannose metabolism	7	0.983146	0.00724828	P12382, O35621, P45376, Q64442, Q8BZA9, P17751, Q9Z2M7	440	36	9011	3.98213	0.884742	0.0415586	0.0326032
KEGG_PATHWAY	mmu01232:Nucleotide metabolism	11	1.54494	0.00741617	Q9R0Y5, Q01768, P28650, Q9R111, Q3U5Q7, Q9WTP7, Q920P5, Q9WUR9, P24547, P46664, P15532	440	84	9011	2.68185	0.890388	0.0415586	0.0326032
KEGG_PATHWAY	mmu04530:Tight junction	17	2.38764	0.00733454	Q61831, P26043, Q61879, P70175, Q9R0Q6, P59999, Q3THE2, Q99JY9, Q76MZ3, Q9QZQ1, P46935, P63001, Q9CVB6, Q9JM76, P68368, Q811D0, P05132	440	167	9011	2.08474	0.887678	0.0415586	0.0326032
KEGG_PATHWAY	mmu04146:Peroxisome	11	1.54494	0.00872752	P51660, Q921H8, P09671, P24270, P32020, P99029, Q9DCM2, Q9CZW4, Q9QUJ7, P41216, P47934	440	86	9011	2.61948	0.925982	0.0480014	0.0376576
KEGG_PATHWAY	mmu04714:Thermogenesis	21	2.94944	0.00889132	Q9CPP6, P03921, Q6R0H7, Q9CZW4, P12787, Q03265, Q9DCJ5, Q8K2B3, Q9CQ75, Q9DC69, Q91VD9, Q9DCJ1, Q9QUJ7, Q9CZ13, Q9DCX2, Q9CQH3, P05132, P41216, Q9D6J6, Q91VR2, Q9DB20	440	231	9011	1.86178	0.929527	0.0480131	0.0376669
KEGG_PATHWAY	mmu01250:Biosynthesis of nucleotide sugars	7	0.983146	0.00946665	O35621, Q99KK2, Q9QZ08, Q3TW96, Q9Z2M7, Q99J77, Q91ZJ5	440	38	9011	3.77255	0.940691	0.0493262	0.038697
KEGG_PATHWAY	mmu04918:Thyroid hormone synthesis	10	1.40449	0.00945351	P07724, P14231, Q6R0H7, Q9Z1B3, Q6PIE5, P08113, P35564, P05132, P11881, P21279	440	74	9011	2.76751	0.940457	0.0493262	0.038697
KEGG_PATHWAY	mmu04929:GnRH secretion	9	1.26404	0.0109593	Q8BWG8, P63085, Q9Z1B3, P31938, Q9WV18, P11881, P21279, P21278, Q9WUA6	440	63	9011	2.92565	0.962103	0.0561193	0.0440263
KEGG_PATHWAY	mmu04216:Ferroptosis	7	0.983146	0.0121309	P97494, Q60930, Q9CZW4, Q9QUJ7, P60335, Q921I1, P41216	440	40	9011	3.58392	0.973349	0.061066	0.047907
KEGG_PATHWAY	mmu00230:Purine metabolism	14	1.96629	0.0134715	Q9R0Y5, Q8BIW1, P28650, Q64737, Q9R111, Q9WTP7, Q9WUR9, Q9DCL9, P15532, Q01768, Q920P5, P24547, P46664, O54865	440	134	9011	2.13965	0.982194	0.0666837	0.0523142
KEGG_PATHWAY	mmu00220:Arginine biosynthesis	5	0.702247	0.0144565	P26443, P16460, Q9Z0J4, P05201, P05202	440	20	9011	5.11989	0.986765	0.0681519	0.053466
KEGG_PATHWAY	mmu01210:2-Oxocarboxylic acid metabolism	5	0.702247	0.0144565	Q9D6R2, Q9CZU6, P70404, P05201, P05202	440	20	9011	5.11989	0.986765	0.0681519	0.053466
KEGG_PATHWAY	mmu00970:Aminoacyl-tRNA biosynthesis	9	1.26404	0.014328	Q8BML9, Q8BMJ2, Q8BIJ6, Q8BLY2, P26638, Q922B2, Q61035, Q8BGQ7, Q9D0R2	440	66	9011	2.79267	0.986243	0.0681519	0.053466
KEGG_PATHWAY	mmu04928:Parathyroid hormone synthesis, secretion and action	12	1.68539	0.015839	Q8BWG8, P63085, Q6R0H7, Q9Z1B3, P31938, P05132, P27601, P11881, B2RSH2, P08752, P21279, P21278	440	108	9011	2.27551	0.991277	0.0719034	0.056409
KEGG_PATHWAY	mmu04371:Apelin signaling pathway	14	1.96629	0.0159785	P11881, Q9Z0J4, P70414, P62880, P63085, Q9Z1B3, P31938, P05132, P27601, B2RSH2, P08752, P21279, Q9WUA6, E9Q401	440	137	9011	2.0928	0.991637	0.0719034	0.056409
KEGG_PATHWAY	mmu04145:Phagosome	17	2.38764	0.015944	O89053, Q9ER00, Q9Z1G4, P35564, Q6PDL0, P51863, Q9Z0J4, Q9Z1G3, P63001, P14211, Q9ERD7, P68368, P61021, P62814, O88485, Q8BL66, Q8R1Q8	440	182	9011	1.91292	0.991549	0.0719034	0.056409
KEGG_PATHWAY	mmu04921:Oxytocin signaling pathway	15	2.10674	0.0170075	Q6R0H7, P11881, Q9Z1L5, Q9DBR7, P63085, P58252, Q8R0S4, Q9Z1B3, P31938, O54865, P05132, B2RSH2, P08752, P21279, E9Q401	440	153	9011	2.0078	0.993871	0.0753915	0.0591455
KEGG_PATHWAY	mmu04071:Sphingolipid signaling pathway	13	1.82584	0.0175176	Q61831, Q61151, Q9Z2A0, Q76MZ3, P63001, P63085, Q9Z1B3, P31938, P27601, B2RSH2, P08752, P21279, Q9WUA6	440	124	9011	2.14705	0.994746	0.0765106	0.0600234
KEGG_PATHWAY	mmu00410:beta-Alanine metabolism	6	0.842697	0.0181973	P47738, P48320, Q9DBF1, Q9JLJ2, Q8QZS1, Q9EQ20	440	32	9011	3.83991	0.995723	0.0783277	0.061449
KEGG_PATHWAY	mmu04611:Platelet activation	13	1.82584	0.0185569	Q6R0H7, P11881, Q3THE2, Q9DBR7, P63085, Q9Z1B3, O54865, P05132, P27601, B2RSH2, P08752, P21279, Q9WUA6	440	125	9011	2.12987	0.996163	0.0787345	0.0617681
KEGG_PATHWAY	mmu04970:Salivary secretion	10	1.40449	0.0220882	Q9R0K7, P14231, Q6R0H7, Q9Z1B3, Q6PIE5, O54865, P05132, P11881, Q9Z0J4, P21279	440	85	9011	2.40936	0.998685	0.092397	0.0724866
KEGG_PATHWAY	mmu05030:Cocaine addiction	7	0.983146	0.0280369	Q6R0H7, Q64133, P05132, P35438, Q6IR34, B2RSH2, P08752	440	48	9011	2.9866	0.999785	0.114394	0.0897437
KEGG_PATHWAY	mmu04971:Gastric acid secretion	9	1.26404	0.0288875	P14231, Q6R0H7, Q9Z1B3, Q6PIE5, P05132, P11881, B2RSH2, P08752, P21279	440	75	9011	2.45755	0.999834	0.114394	0.0897437
KEGG_PATHWAY	mmu03320:PPAR signaling pathway	10	1.40449	0.0288051	Q64516, P06801, Q921H8, P32020, Q9CZW4, Q9QUJ7, Q99PU5, Q9Z2A0, P45952, P41216	440	89	9011	2.30107	0.99983	0.114394	0.0897437
KEGG_PATHWAY	mmu05142:Chagas disease	11	1.54494	0.0281176	P14211, Q61831, P63085, Q6R0H7, Q9Z1B3, B2RSH2, P08752, P21279, P21278, Q76MZ3, Q9WUA6	440	103	9011	2.18714	0.99979	0.114394	0.0897437
KEGG_PATHWAY	mmu04922:Glucagon signaling pathway	11	1.54494	0.0298144	P12382, Q6R0H7, Q9Z1B3, Q8CI94, P06151, Q9D051, P05132, P11881, P21279, Q9WUA6, Q9JIF0	440	104	9011	2.16611	0.999875	0.116511	0.0914046
KEGG_PATHWAY	mmu00561:Glycerolipid metabolism	8	1.1236	0.0327047	Q64516, P47738, D3YXJ0, P45376, Q9DBF1, Q9JII6, Q9JLJ2, Q9ESW4	440	63	9011	2.60058	0.999949	0.126147	0.0989636
KEGG_PATHWAY	mmu00730:Thiamine metabolism	4	0.561798	0.033748	Q9R0Y5, Q920P5, Q9WUR9, Q9Z1J3	440	15	9011	5.46121	0.999963	0.128502	0.100811
KEGG_PATHWAY	mmu04510:Focal adhesion	17	2.38764	0.0361924	Q62523, Q61831, Q8BYI9, Q64727, Q9WV60, O08529, Q8BTM8, Q64010, Q9Z2A0, Q3THE2, Q61036, Q9DBR7, P63001, P63085, P31938, Q8CIN4, Q9WUA6	440	201	9011	1.7321	0.999982	0.136065	0.106745
KEGG_PATHWAY	mmu00380:Tryptophan metabolism	7	0.983146	0.0395944	P47738, P24270, O08749, Q9DBF1, Q64133, Q9JLJ2, Q8QZT1	440	52	9011	2.75686	0.999994	0.14698	0.115307
KEGG_PATHWAY	mmu04024:cAMP signaling pathway	18	2.52809	0.0400854	Q61831, Q6R0H7, Q9Z2W9, Q9WV18, P35438, Q9DBR7, Q9QZQ1, P63001, Q9R0K7, P14231, P63085, Q6PIE5, P31938, P05132, B2RSH2, P08752, Q9WUA6, E9Q401	440	220	9011	1.6756	0.999995	0.14698	0.115307
KEGG_PATHWAY	mmu04932:Non-alcoholic fatty liver disease	14	1.96629	0.0408181	Q9CPP6, Q61831, Q9WV60, P12787, Q9DCJ5, Q8K2B3, Q9CQ75, P63001, Q9DC69, Q91VD9, Q9CZ13, Q9CQH3, Q9D6J6, Q9WUA6	440	156	9011	1.83791	0.999996	0.147841	0.115983
KEGG_PATHWAY	mmu04140:Autophagy - animal	13	1.82584	0.0440617	Q61831, Q3UMB5, Q61249, Q99K70, Q9Z2A0, P11881, P63158, P63085, Q9DCJ1, P31938, P05132, Q9WUA6, P62821	440	142	9011	1.87489	0.999998	0.157667	0.123691
KEGG_PATHWAY	mmu05170:Human immunodeficiency virus 1 infection	19	2.66854	0.0452921	P27773, Q61831, P45591, Q64010, P18760, P11881, Q61036, P62880, P63001, P14211, O35643, P63085, P31938, B2RSH2, Q8CIN4, P08752, P21279, P21278, Q9WUA6	440	240	9011	1.6213	0.999999	0.16014	0.125632
KEGG_PATHWAY	mmu04725:Cholinergic synapse	11	1.54494	0.0460599	P62880, P63085, Q9Z1B3, P31938, P05132, P11881, B2RSH2, P08752, P21279, P21278, Q9WUA6	440	112	9011	2.01138	0.999999	0.160939	0.126258
KEGG_PATHWAY	mmu04217:Necroptosis	15	2.10674	0.0482032	P51881, P26443, Q61831, P07901, Q60930, Q60932, Q8CI94, Q9CR16, O08529, P11499, P17742, Q9Z0X1, P63158, Q9QZQ8, P48962	440	176	9011	1.74542	1	0.164556	0.129096
KEGG_PATHWAY	mmu03010:Ribosome	15	2.10674	0.0482032	P35979, P14869, P14206, P12970, P14115, P14148, Q9CPR4, P62242, P14131, P67984, P62245, P62702, P25444, P62852, Q9CZM2	440	176	9011	1.74542	1	0.164556	0.129096
KEGG_PATHWAY	mmu00062:Fatty acid elongation	5	0.702247	0.0503358	O55137, Q8K2C9, Q8BWT1, Q99JY0, O88531	440	29	9011	3.53096	1	0.166108	0.130314
KEGG_PATHWAY	mmu05230:Central carbon metabolism in cancer	8	1.1236	0.0499025	P12382, P63085, Q00612, P06151, P31938, Q8BZA9, Q9D051, Q9WUA6	440	69	9011	2.37444	1	0.166108	0.130314
KEGG_PATHWAY	mmu04926:Relaxin signaling pathway	12	1.68539	0.0497046	P62880, Q8BWG8, Q61831, P63085, Q6R0H7, Q9Z1B3, P31938, P05132, B2RSH2, Q9Z0J4, P08752, Q9WUA6	440	129	9011	1.90507	1	0.166108	0.130314
KEGG_PATHWAY	mmu04934:Cushing syndrome	14	1.96629	0.0524898	Q6R0H7, Q9WV60, P11881, Q80U87, Q8BLF1, P97807, P63085, Q9Z1B3, P31938, P05132, B2RSH2, P08752, P21279, P21278	440	162	9011	1.76984	1	0.171313	0.134397
KEGG_PATHWAY	mmu04122:Sulfur relay system	3	0.421348	0.0545557	P52196, Q9Z1J3, Q99J99	440	8	9011	7.67983	1	0.174226	0.136683
KEGG_PATHWAY	mmu04726:Serotonergic synapse	12	1.68539	0.0544445	P62880, P63085, Q6R0H7, Q9Z1B3, P31938, Q64133, P05132, P11881, B2RSH2, P08752, P21279, Q9Z0V2	440	131	9011	1.87599	1	0.174226	0.136683
KEGG_PATHWAY	mmu04911:Insulin secretion	9	1.26404	0.0575865	P14231, Q6R0H7, Q9Z1B3, Q6PIE5, P05132, P21279, Q9QYX7, P21278, E9Q401	440	86	9011	2.14321	1	0.181949	0.142741
KEGG_PATHWAY	mmu04360:Axon guidance	15	2.10674	0.0583441	Q8CHT1, P45591, Q9WV60, P35235, Q9Z2A0, P18760, Q3THE2, Q61036, P63001, O08553, Q9QUR8, P63085, B2RSH2, Q8CIN4, P08752	440	181	9011	1.6972	1	0.182402	0.143097
KEGG_PATHWAY	mmu04919:Thyroid hormone signaling pathway	11	1.54494	0.067434	P12382, P14231, P63085, Q9Z1B3, Q9WV60, Q6PIE5, P70288, P31938, Q9Z2A0, P05132, Q9WUA6	440	120	9011	1.87729	1	0.208624	0.163668
KEGG_PATHWAY	mmu04912:GnRH signaling pathway	9	1.26404	0.0713575	Q61831, P63085, Q6R0H7, Q9Z1B3, P31938, P05132, P11881, P21279, P21278	440	90	9011	2.04795	1	0.218486	0.171405
KEGG_PATHWAY	mmu05220:Chronic myeloid leukemia	8	1.1236	0.0761082	P63085, O88712, P70288, Q64010, P31938, P35235, Q6PAJ1, Q9WUA6	440	76	9011	2.15574	1	0.226846	0.177963
KEGG_PATHWAY	mmu04924:Renin secretion	8	1.1236	0.0761082	Q6R0H7, Q9Z1B3, O54865, P05132, P11881, B2RSH2, P08752, P21279	440	76	9011	2.15574	1	0.226846	0.177963
KEGG_PATHWAY	mmu04910:Insulin signaling pathway	12	1.68539	0.0763791	Q61831, P63085, P19096, Q9WV60, Q8CI94, Q64010, P31938, Q9Z2A0, P05132, P31324, P12367, Q9WUA6	440	139	9011	1.76802	1	0.226846	0.177963
KEGG_PATHWAY	mmu04914:Progesterone-mediated oocyte maturation	9	1.26404	0.0789346	Q61831, P07901, P63085, P31938, P11499, P05132, B2RSH2, P08752, Q9WUA6	440	92	9011	2.00343	1	0.232115	0.182097
KEGG_PATHWAY	mmu01040:Biosynthesis of unsaturated fatty acids	5	0.702247	0.0814949	P51660, O55137, Q8K2C9, Q921H8, P32020	440	34	9011	3.0117	1	0.237294	0.18616
KEGG_PATHWAY	mmu04964:Proximal tubule bicarbonate reclamation	4	0.561798	0.0890782	P26443, P14231, P14152, Q6PIE5	440	22	9011	3.72355	1	0.256857	0.201507
KEGG_PATHWAY	mmu04270:Vascular smooth muscle contraction	12	1.68539	0.0925698	Q9DBR7, P63085, Q6R0H7, Q9Z1B3, Q61879, P31938, O54865, P05132, P27601, P11881, P21279, P21278	440	144	9011	1.70663	1	0.264358	0.207392
KEGG_PATHWAY	mmu04979:Cholesterol metabolism	6	0.842697	0.094789	Q8BLF1, Q91ZX7, Q60930, Q60932, Q6PHU5, Q9QY76	440	50	9011	2.45755	1	0.268117	0.210341

## Sheet: DSf vs Dsm Benjam <0.05
Category	Term	Count	%	PValue	Genes	List Total	Pop Hits	Pop Total	Fold Enrichment	Bonferroni	Benjamini	FDR
KEGG_PATHWAY	mmu00920:Sulfur metabolism	6	0.842697	9.70859e-05	Q8R086, Q9DCM0, P17563, P52196, Q9Z0S1, Q99J99	440	11	9011	11.1707	0.0284241	0.000940593	0.000737906
KEGG_PATHWAY	mmu00020:Citrate cycle (TCA cycle)	13	1.82584	1.42882e-08	Q60597, Q9D6R2, O08749, Q9Z2I8, Q9D051, Q8BMF4, P70404, Q8K2B3, P97807, P14152, Q91V92, Q9Z2I9, Q9CZU6	440	32	9011	8.31982	4.2436e-06	3.70304e-07	2.90508e-07
KEGG_PATHWAY	mmu00620:Pyruvate metabolism	15	2.10674	1.0355e-08	P06801, Q99KB8, O08749, Q9DBF1, Q9JII6, Q9D051, Q8BMF4, Q9JLJ2, Q99KE1, P97807, P47738, P14152, P06151, Q91Z53, Q8QZT1	440	44	9011	6.98166	3.07544e-06	3.07544e-07	2.41272e-07
KEGG_PATHWAY	mmu00061:Fatty acid biosynthesis	6	0.842697	0.00176686	Q3URE1, P19096, Q9CZW4, Q9QUJ7, Q99PU5, P41216	440	19	9011	6.46722	0.408576	0.0116613	0.00914842
KEGG_PATHWAY	mmu00280:Valine, leucine and isoleucine degradation	17	2.38764	7.02187e-09	Q9D0K2, Q3URE1, Q921H8, Q3ULD5, Q99JY0, P53395, O08749, Q9DBF1, Q9JLJ2, Q9EQ20, Q91ZA3, P47738, Q8BWT1, P45952, Q8QZS1, Q9JLZ3, Q8QZT1	440	57	9011	6.10793	2.08549e-06	2.60687e-07	2.04512e-07
KEGG_PATHWAY	mmu00640:Propanoate metabolism	9	1.26404	8.7104e-05	Q91ZA3, Q9D9V3, Q9Z2I9, P06151, P53395, O08749, Q9Z2I8, Q8QZS1, Q9EQ20	440	31	9011	5.94567	0.0255392	0.000892065	0.000699836
KEGG_PATHWAY	mmu00250:Alanine, aspartate and glutamate metabolism	11	1.54494	1.20794e-05	P26443, Q8CHT0, P28650, P16460, P48320, P46664, Q8C0M9, Q61024, P05201, Q9JHW2, P05202	440	39	9011	5.77628	0.00358117	0.000163072	0.000127932
KEGG_PATHWAY	mmu00270:Cysteine and methionine metabolism	14	1.96629	1.29542e-06	P97494, Q99K85, P52196, Q64674, Q8BGB7, P50247, Q99J99, P14152, P06151, Q68FL4, Q3THS6, Q99LB6, P05201, P05202	440	54	9011	5.30951	0.000384667	2.13745e-05	1.67685e-05
KEGG_PATHWAY	mmu01212:Fatty acid metabolism	16	2.24719	1.83517e-07	P51660, Q3URE1, Q921H8, P19096, Q99JY0, Q9CZW4, Q99PU5, P50544, Q8K2C9, Q8BWT1, P32020, Q9QUJ7, O88531, P45952, P41216, Q8QZT1	440	62	9011	5.28504	5.45031e-05	3.79714e-06	2.9789e-06
KEGG_PATHWAY	mmu00071:Fatty acid degradation	13	1.82584	5.36064e-06	Q921H8, Q99JY0, Q9CZW4, Q99PU5, Q9DBF1, Q9JLJ2, P50544, P47738, Q8BWT1, Q9QUJ7, P45952, P41216, Q8QZT1	440	52	9011	5.11989	0.00159085	7.58147e-05	5.94775e-05
KEGG_PATHWAY	mmu00630:Glyoxylate and dicarboxylate metabolism	8	1.1236	0.000722909	Q91ZA3, P24270, P14152, O08749, Q8CHP8, Q9CZU6, Q91Z53, Q8QZT1	440	32	9011	5.11989	0.193282	0.00595091	0.00466856
KEGG_PATHWAY	mmu01200:Carbon metabolism	30	4.21348	4.08812e-13	Q99K85, P26443, O08749, Q9CQ60, P17751, Q93092, Q9EQ20, P70404, Q8K2B3, Q91ZA3, P12382, P97807, Q00612, Q8QZS1, Q60597, Q9D6R2, P06801, P24270, Q9Z2I8, Q9D051, Q8BMF4, Q99KE1, P14152, Q9Z2I9, Q8CHP8, P17183, Q9CZU6, Q8QZT1, P05201, P05202	440	121	9011	5.07757	1.21409e-10	3.03543e-11	2.38133e-11
KEGG_PATHWAY	mmu03050:Proteasome	11	1.54494	6.92896e-05	P54775, O70435, O35226, P46471, O55234, Q8VDM4, P62192, Q9WVJ2, Q9R1P3, O09061, Q9Z2U0	440	47	9011	4.79309	0.0203694	0.000734964	0.000576588
KEGG_PATHWAY	mmu04730:Long-term depression	14	1.96629	4.62103e-06	Q6R0H7, Q9Z2W9, P11881, Q9Z0J4, Q76MZ3, P63085, Q9Z1B3, P31938, O54865, P27601, B2RSH2, P08752, P21279, P21278	440	60	9011	4.77856	0.00137151	6.86223e-05	5.3835e-05
KEGG_PATHWAY	mmu00330:Arginine and proline metabolism	12	1.68539	4.62894e-05	P47738, Q8CHT0, Q922Q4, Q9DBF1, Q64133, P30275, Q9JLJ2, P29758, Q64674, Q9Z0J4, P05201, P05202	440	54	9011	4.55101	0.0136542	0.000509183	0.00039946
KEGG_PATHWAY	mmu04962:Vasopressin-regulated water reabsorption	9	1.26404	0.00112163	P46638, Q6R0H7, P61021, Q8CBY8, Q6PDL0, P05132, O88485, Q99KJ8, Q8R1Q8	440	44	9011	4.189	0.283453	0.00782993	0.00614267
KEGG_PATHWAY	mmu00520:Amino sugar and nucleotide sugar metabolism	10	1.40449	0.000697459	Q9DCN2, O35621, P20060, Q99KK2, Q9QZ08, Q9DB73, Q3TW96, Q9Z2M7, Q99J77, Q91ZJ5	440	51	9011	4.0156	0.187157	0.00591844	0.00464308
KEGG_PATHWAY	mmu00051:Fructose and mannose metabolism	7	0.983146	0.00724828	P12382, O35621, P45376, Q64442, Q8BZA9, P17751, Q9Z2M7	440	36	9011	3.98213	0.884742	0.0415586	0.0326032
KEGG_PATHWAY	mmu01230:Biosynthesis of amino acids	15	2.10674	2.33621e-05	Q99K85, Q9D6R2, P17751, Q93092, Q61024, P70404, P12382, P16460, Q3THS6, Q922Q4, Q99LB6, P17183, Q9CZU6, P05201, P05202	440	79	9011	3.88852	0.0069146	0.000301675	0.000236668
KEGG_PATHWAY	mmu05017:Spinocerebellar ataxia	26	3.65169	1.49618e-08	P51881, P54775, O70435, Q61831, P46471, Q8VDM4, Q9R1P3, Q9WVJ2, P35438, P11881, P58281, Q3UMR5, O35226, Q9Z1B3, O55234, P48962, P28658, Q9Z2U0, O09061, Q60930, Q60932, Q9Z2W9, P62192, Q9D6Z1, P21279, Q9WUA6	440	141	9011	3.77637	4.44363e-06	3.70304e-07	2.90508e-07
KEGG_PATHWAY	mmu01250:Biosynthesis of nucleotide sugars	7	0.983146	0.00946665	O35621, Q99KK2, Q9QZ08, Q3TW96, Q9Z2M7, Q99J77, Q91ZJ5	440	38	9011	3.77255	0.940691	0.0493262	0.038697
KEGG_PATHWAY	mmu05020:Prion disease	48	6.74157	7.37024e-15	P51881, P54775, O70435, Q61831, Q60864, P46471, P03921, Q8VDM4, Q9DCJ5, Q9R1P3, Q9WVJ2, P35438, P11881, Q8K2B3, P63001, Q3UMR5, P17156, O35226, Q9ERD7, P63085, O55234, Q9CZ13, Q9DCX2, Q9CQH3, P48962, P05132, Q9D6J6, Q9Z2U0, O09061, Q91VR2, E9Q401, Q9CPP6, Q60930, Q9WV60, Q60932, P12787, Q03265, P62192, Q9CQ75, Q9DC69, Q91VD9, P68368, O35136, P33175, P67871, O88448, O54833, Q9DB20	440	268	9011	3.66798	2.17626e-12	1.09448e-12	8.58633e-13
KEGG_PATHWAY	mmu04666:Fc gamma R-mediated phagocytosis	16	2.24719	3.83314e-05	P45591, Q64010, O08539, P18760, Q9R0Q6, Q9QWY8, P59999, Q99JY9, P63001, P62331, Q7TQF7, Q9CVB6, P63085, Q9JM76, P31938, Q9WUA6	440	93	9011	3.52336	0.0113201	0.000437863	0.000343509
KEGG_PATHWAY	mmu05100:Bacterial invasion of epithelial cells	13	1.82584	0.000278462	Q9Z1S5, Q64727, Q8C1B7, Q64010, Q9R0Q6, P59999, Q99JY9, P63001, Q8BZ98, Q9CVB6, Q9JM76, P39053, Q80UG5	440	76	9011	3.50308	0.0793864	0.00258448	0.00202755
KEGG_PATHWAY	mmu05012:Parkinson disease	45	6.32022	3.68057e-13	P51881, P10639, P54775, O70435, Q61831, Q6R0H7, P46471, P03921, Q8VDM4, Q9DCJ5, Q9R1P3, Q9WVJ2, P11881, Q8K2B3, Q3UMR5, O35226, Q9ERD7, P68037, O55234, Q9CZ13, Q9DCX2, Q9CQH3, P48962, P05132, Q9JJZ4, Q9D6J6, B2RSH2, Q9Z2U0, O09061, Q91VR2, Q9CPP6, Q60930, Q60932, P12787, Q03265, P62192, Q64133, Q9CQ75, Q9DC69, Q91VD9, P68368, P33175, O88448, P08752, Q9DB20	440	264	9011	3.49083	1.09308e-10	3.03543e-11	2.38133e-11
KEGG_PATHWAY	mmu04721:Synaptic vesicle cycle	13	1.82584	0.000315636	P56564, Q9Z1G4, P51863, Q9Z1G3, Q8BLE7, Q9DB05, O08599, Q8BZ98, P39053, P61264, Q99NE5, P62814, P43006	440	77	9011	3.45759	0.0894976	0.00284073	0.00222858
KEGG_PATHWAY	mmu00010:Glycolysis / Gluconeogenesis	11	1.54494	0.00138825	P12382, P47738, P06151, O08749, P17183, Q9DBF1, Q9JII6, Q9D051, Q9JLJ2, Q8BMF4, P17751	440	67	9011	3.36231	0.33807	0.00937067	0.0073514
KEGG_PATHWAY	mmu04961:Endocrine and other factor-regulated calcium reabsorption	10	1.40449	0.00258543	Q9R0K7, P14231, Q8BZ98, P39053, Q6R0H7, Q9Z1B3, Q6PIE5, P05132, P21279, P70414	440	61	9011	3.3573	0.536462	0.0166929	0.0130958
KEGG_PATHWAY	mmu05016:Huntington disease	48	6.74157	7.38604e-13	P51881, P54775, O70435, Q61831, P46471, P03921, P70288, Q8CBY8, Q8VDM4, Q9DCJ5, Q9R1P3, Q9WVJ2, P35438, P11881, Q8K2B3, Q8R5C5, O35226, Q9ERD7, Q9Z1B3, P09671, O55234, P21981, Q9CZ13, Q9DCX2, Q9CQH3, P48962, Q9D6J6, Q9Z2U0, Q99KJ8, O09061, Q91VR2, Q9CPP6, Q60930, P56564, Q60932, Q9Z2W9, P12787, Q03265, P62192, Q9CQ75, Q9DC69, Q91VD9, P68368, P33175, O88448, P21279, P43006, Q9DB20	440	302	9011	3.25503	2.19374e-10	4.38731e-11	3.4419e-11
KEGG_PATHWAY	mmu01240:Biosynthesis of cofactors	23	3.23034	3.99604e-06	P97494, Q99K85, Q9R0Y5, P28650, Q3U5Q7, O08749, Q9WTP7, Q9WUR9, Q9JII6, Q9Z1J3, Q91ZJ5, Q9Z2M7, P15532, Q922D8, O35621, P47738, Q01768, Q3THS6, Q920P5, Q99LB6, P60487, P46664, P22315	440	152	9011	3.09888	0.00118612	6.24643e-05	4.9004e-05
KEGG_PATHWAY	mmu04540:Gap junction	13	1.82584	0.000883527	Q6R0H7, P11881, Q9ERD7, P63085, P68368, Q9Z1B3, P31938, O54865, P05132, B2RSH2, P08752, P21279, P21278	440	86	9011	3.09575	0.230892	0.00644272	0.00505439
KEGG_PATHWAY	mmu00190:Oxidative phosphorylation	20	2.80899	2.72261e-05	Q9CPP6, Q9Z1W8, P03921, P12787, Q9Z1G4, Q03265, Q9DCJ5, P51863, Q9Z1G3, Q8K2B3, Q9CQ75, Q9DC69, Q91VD9, Q9CZ13, Q9DCX2, Q9CQH3, P62814, Q9D6J6, Q91VR2, Q9DB20	440	135	9011	3.03401	0.00805367	0.000336924	0.00026432
KEGG_PATHWAY	mmu05211:Renal cell carcinoma	10	1.40449	0.00544424	P63001, P97807, Q9D4H8, P63085, Q64010, P31938, P35235, Q8CIN4, Q61036, Q9WUA6	440	68	9011	3.0117	0.80237	0.0336862	0.0264272
KEGG_PATHWAY	mmu04713:Circadian entrainment	14	1.96629	0.000889399	Q6R0H7, Q9Z2W9, P11881, P35438, Q9Z0J4, P62880, P63085, Q9Z1B3, O54865, P05132, B2RSH2, P08752, P21279, E9Q401	440	98	9011	2.92565	0.232233	0.00644272	0.00505439
KEGG_PATHWAY	mmu04724:Glutamatergic synapse	16	2.24719	0.000363451	P56564, Q6R0H7, Q9Z2W9, Q9QWW1, P11881, P35438, D3YZU1, Q8BLE7, P62880, P63085, Q9Z1B3, P05132, B2RSH2, P08752, P21279, P43006	440	113	9011	2.89976	0.102341	0.00317485	0.00249071
KEGG_PATHWAY	mmu05415:Diabetic cardiomyopathy	29	4.07303	1.17276e-06	P51881, Q922H2, Q61831, P03921, Q9DCJ5, Q8K2B3, P63001, Q9Z1B3, Q00612, Q9CZ13, Q9DCX2, Q9CQH3, P48962, Q9D6J6, Q91VR2, E9Q401, Q9CPP6, Q60930, Q9WV60, Q60932, P12787, P58389, Q03265, Q9D051, Q9CQ75, Q9DC69, Q91VD9, Q9DB20, Q9WUA6	440	211	9011	2.81472	0.000348249	2.04888e-05	1.60737e-05
KEGG_PATHWAY	mmu04144:Endocytosis	37	5.19663	3.56014e-08	Q9CR26, Q8BWG8, Q9D8U8, Q8CHU3, Q99JY9, Q62421, Q80U87, Q8R361, Q6P8X1, P62331, Q7TQF7, P17156, Q8BZ98, Q9CVB6, Q9JM76, P61021, P47754, P61027, Q91VZ6, Q9EPJ9, Q62419, O08539, Q9R0Q6, Q61187, Q9QWY8, P59999, Q9QXY6, P46935, Q9QZ88, P46638, Q9CWK8, Q2PFD7, Q8R3V5, P39053, P33175, Q8R1X6, Q8BL66	440	272	9011	2.78582	1.05736e-05	8.13355e-07	6.38087e-07
KEGG_PATHWAY	mmu05208:Chemical carcinogenesis - reactive oxygen species	30	4.21348	1.0477e-06	P51881, Q61831, P03921, Q9DCJ5, P35235, Q8K2B3, P63001, P63085, P09671, P31938, Q9CZ13, Q9DCX2, Q9CQH3, P48962, Q9D6J6, Q91VR2, Q9CPP6, Q60930, P24270, Q60932, P12787, Q03265, Q9Z2A0, Q9JII6, Q9CQ75, Q9DC69, Q91VD9, P48758, Q9DB20, Q9WUA6	440	222	9011	2.76751	0.00031112	1.9448e-05	1.52572e-05
KEGG_PATHWAY	mmu04723:Retrograde endocannabinoid signaling	20	2.80899	9.81764e-05	Q9CPP6, Q61831, P03921, Q9Z2W9, Q9DCJ5, P11881, Q9CQ75, Q8BLE7, P62880, Q9DC69, Q91VD9, P63085, Q9Z1B3, Q9CQH3, Q99NE5, P05132, Q9D6J6, B2RSH2, P08752, P21279	440	148	9011	2.76751	0.0287388	0.000940593	0.000737906
KEGG_PATHWAY	mmu04918:Thyroid hormone synthesis	10	1.40449	0.00945351	P07724, P14231, Q6R0H7, Q9Z1B3, Q6PIE5, P08113, P35564, P05132, P11881, P21279	440	74	9011	2.76751	0.940457	0.0493262	0.038697
KEGG_PATHWAY	mmu05132:Salmonella infection	34	4.77528	1.91775e-07	P10639, P07901, Q61831, Q8CBY8, Q8BTM8, Q5SQX6, Q6PDL0, Q99JY9, Q8R5C5, Q61036, P63001, P62331, P63321, O35344, Q9ERD7, Q9CVB6, P63085, Q9JM76, P61021, P31938, Q8BHH2, Q8R1Q8, Q99KJ8, P11499, Q9R0Q6, P59999, Q3THE2, P68368, P33175, O88448, P08113, Q920Q4, O88485, Q9WUA6	440	253	9011	2.75219	5.69555e-05	3.79714e-06	2.9789e-06
KEGG_PATHWAY	mmu04141:Protein processing in endoplasmic reticulum	23	3.23034	2.97527e-05	P60904, P27773, Q61831, P07901, Q80UW2, P70362, Q91YQ5, O08529, P11499, P35564, Q8R180, Q9DBG6, Q6P5E4, O08795, P14211, P17156, P60670, Q91W90, Q9WUD1, O54734, P08113, Q9JJZ4, Q99PL6	440	172	9011	2.73854	0.00879775	0.000353462	0.000277295
KEGG_PATHWAY	mmu05010:Alzheimer disease	51	7.16292	1.04712e-10	P54775, Q61831, Q91ZX7, P46471, Q8VBW6, Q9DCJ5, P11881, Q3UMR5, Q9ERD7, P63085, Q9Z1B3, P31938, Q9CZ13, Q9CQH3, P48962, Q9Z2U0, Q9CR16, P12787, Q03265, Q9CQ75, O88448, Q9DB20, P51881, O70435, P03921, O08529, Q8VDM4, Q9WVJ2, Q9R1P3, P35438, Q9Z0J4, Q8K2B3, O35226, O55234, Q9DCX2, Q9D6J6, Q91VR2, O09061, Q9CPP6, Q60930, Q9WV60, Q60932, P62192, Q9DC69, Q91VD9, P68368, P33175, P67871, O54833, P21279,…	440	383	9011	2.72704	3.10994e-08	4.44277e-09	3.4854e-09
KEGG_PATHWAY	mmu05022:Pathways of neurodegeneration - multiple diseases	62	8.70787	1.02236e-12	P54775, Q61831, P46471, Q9DCJ5, P56959, P11881, Q9QY76, P63001, Q3UMR5, Q9ERD7, P63085, Q9Z1B3, P31938, Q9CZ13, Q9CQH3, P48962, Q9JJZ4, Q99KJ8, Q9Z2U0, Q9CR16, P12787, Q03265, Q9CQ75, O88448, Q9DB20, P51881, Q921F2, O70435, P03921, O08529, Q8CBY8, Q8VDM4, Q9WVJ2, Q9R1P3, P35438, Q9Z0J4, Q8K2B3, Q8R5C5, O35226, P68037, O55234, Q9DCX2, Q9D6J6, Q91VR2, O09061, E9Q401, Q9CPP6, Q3UMB5, Q60930, Q9WV60,…	440	471	9011	2.69582	3.03654e-10	5.06068e-11	3.97016e-11
KEGG_PATHWAY	mmu01232:Nucleotide metabolism	11	1.54494	0.00741617	Q9R0Y5, Q01768, P28650, Q9R111, Q3U5Q7, Q9WTP7, Q920P5, Q9WUR9, P24547, P46664, P15532	440	84	9011	2.68185	0.890388	0.0415586	0.0326032
KEGG_PATHWAY	mmu04146:Peroxisome	11	1.54494	0.00872752	P51660, Q921H8, P09671, P24270, P32020, P99029, Q9DCM2, Q9CZW4, Q9QUJ7, P41216, P47934	440	86	9011	2.61948	0.925982	0.0480014	0.0376576
KEGG_PATHWAY	mmu04728:Dopaminergic synapse	17	2.38764	0.000842423	Q8BWG8, Q61831, Q6R0H7, Q9WV60, Q9Z2W9, Q61151, Q64133, P11881, Q76MZ3, P62880, Q9Z1B3, P33175, P05132, B2RSH2, P08752, P21279, Q9WUA6	440	135	9011	2.57891	0.221437	0.00644272	0.00505439
KEGG_PATHWAY	mmu05014:Amyotrophic lateral sclerosis	46	6.46067	8.59754e-09	Q921F2, P54775, O70435, P46471, P03921, Q8CBY8, Q8VDM4, Q9DCJ5, Q9R1P3, P56959, Q9WVJ2, P35438, Q9Z0J4, Q9QY76, Q8K2B3, Q8R5C5, P63001, Q3UMR5, O35226, Q9ERD7, O55234, Q9CZ13, Q9DCX2, Q9CQH3, Q9D6J6, Q9Z2U0, Q99KJ8, O09061, Q91VR2, Q9CPP6, Q3UMB5, P24270, Q60932, P12787, Q03265, P62192, Q9CQ75, Q9DC69, Q91VD9, P68368, P33175, O88569, O88448, P43006, Q9DB20, P62821	440	369	9011	2.55301	2.55346e-06	2.83719e-07	2.22581e-07
KEGG_PATHWAY	mmu04935:Growth hormone synthesis, secretion and action	14	1.96629	0.00443756	Q61831, Q6R0H7, Q9WV60, Q64010, P11881, P63085, Q9Z1B3, P31938, P05132, B2RSH2, P08752, P21279, P21278, Q9WUA6	440	117	9011	2.45054	0.733102	0.0280416	0.021999
KEGG_PATHWAY	mmu04261:Adrenergic signaling in cardiomyocytes	18	2.52809	0.00113363	Q6R0H7, P97952, Q61151, Q9Z1L5, Q76MZ3, P70414, Q9R0K7, P14231, P63085, Q8R0S4, Q9Z1B3, Q6PIE5, P05132, B2RSH2, P08752, P21279, Q9WUA6, E9Q401	440	152	9011	2.42521	0.286004	0.00782993	0.00614267
KEGG_PATHWAY	mmu04022:cGMP-PKG signaling pathway	20	2.80899	0.00074136	P51881, Q60930, Q60932, P11881, P70414, Q9DBR7, Q9R0K7, P14231, P63085, Q9Z1B3, Q6PIE5, P31938, O54865, P48962, P27601, B2RSH2, P08752, P21279, P21278, Q9WUA6	440	173	9011	2.36758	0.197694	0.00595091	0.00466856
KEGG_PATHWAY	mmu04915:Estrogen signaling pathway	15	2.10674	0.00559047	P07901, Q6R0H7, P11499, Q9WV18, P11881, P17156, P63085, Q9Z1B3, P08113, P31938, P05132, B2RSH2, P08752, P21279, Q9WUA6	440	134	9011	2.29249	0.810814	0.0338851	0.0265832
KEGG_PATHWAY	mmu05135:Yersinia infection	15	2.10674	0.00596867	Q61831, Q8BKX1, Q9WV60, Q64010, Q9R0Q6, P59999, Q99JY9, P63001, P62331, Q9CVB6, P63085, Q9JM76, P31938, P21279, Q9WUA6	440	135	9011	2.27551	0.831025	0.0354539	0.027814
KEGG_PATHWAY	mmu04810:Regulation of actin cytoskeleton	24	3.37079	0.000861055	Q64727, Q8BKX1, P45591, P26043, Q61879, Q64010, Q5SQX6, P18760, Q9R0Q6, P59999, Q3THE2, Q99JY9, Q61036, P62484, Q9DBR7, P63001, Q9CVB6, P63085, Q9JM76, P31938, P27601, Q8CIN4, Q91XU3, Q9WUA6	440	231	9011	2.12774	0.225737	0.00644272	0.00505439
KEGG_PATHWAY	mmu04530:Tight junction	17	2.38764	0.00733454	Q61831, P26043, Q61879, P70175, Q9R0Q6, P59999, Q3THE2, Q99JY9, Q76MZ3, Q9QZQ1, P46935, P63001, Q9CVB6, Q9JM76, P68368, Q811D0, P05132	440	167	9011	2.08474	0.887678	0.0415586	0.0326032
KEGG_PATHWAY	mmu01100:Metabolic pathways	154	21.6292	2.06424e-18	Q921H8, O08709, Q9R111, Q9CZW4, Q9WUR9, O70252, P51863, Q9Z1J3, P12382, Q8BML9, Q01768, O55137, Q8K2C9, Q9Z1B3, P16460, P46664, Q8K354, O35405, Q60597, Q9R0Y5, Q61206, Q920E5, Q91YQ5, P48320, P12787, Q03265, Q64674, P50544, Q9Z2M7, P15532, Q9DCM0, P17563, P32020, P06151, Q68FL4, Q9DCM2, O54734, Q922Q4, Q9CZU6, Q9JJY3, Q9DB20, P03921, Q8C0M9, Q93092, Q9Z0J4, Q8K2B3, Q91ZJ5, Q9DCL9, Q8R086, Q91ZA3,…	440	1621	9011	1.94562	6.1308e-16	6.1308e-16	4.80969e-16
KEGG_PATHWAY	mmu04714:Thermogenesis	21	2.94944	0.00889132	Q9CPP6, P03921, Q6R0H7, Q9CZW4, P12787, Q03265, Q9DCJ5, Q8K2B3, Q9CQ75, Q9DC69, Q91VD9, Q9DCJ1, Q9QUJ7, Q9CZ13, Q9DCX2, Q9CQH3, P05132, P41216, Q9D6J6, Q91VR2, Q9DB20	440	231	9011	1.86178	0.929527	0.0480131	0.0376669

## Sheet: DSf vs CONf
Category	Term	Count	%	PValue	Genes	List Total	Pop Hits	Pop Total	Fold Enrichment	Bonferroni	Benjamini	FDR
KEGG_PATHWAY	mmu05022:Pathways of neurodegeneration - multiple diseases	12	12.5	0.000274782	Q9Z2Q6, P28652, O09111, Q9Z1B3, Q9WV60, Q60737, P28738, P63328, O08756, Q9JJZ4, Q9JJZ2, Q01097	62	471	9011	3.7029	0.050093	0.0513842	0.0480868
KEGG_PATHWAY	mmu04720:Long-term potentiation	5	5.20833	0.00105958	P28652, Q9Z1B3, P63328, P08414, Q01097	62	67	9011	10.8462	0.179832	0.0817684	0.0765212
KEGG_PATHWAY	mmu01200:Carbon metabolism	6	6.25	0.00131179	P12382, P40142, Q8BH95, Q9R0P3, P05064, P09411	62	121	9011	7.20688	0.21766	0.0817684	0.0765212
KEGG_PATHWAY	mmu04728:Dopaminergic synapse	6	6.25	0.00212859	P28652, Q9Z1B3, Q9WV60, P28738, P63328, Q01097	62	135	9011	6.4595	0.328654	0.0995118	0.093126
KEGG_PATHWAY	mmu01100:Metabolic pathways	21	21.875	0.00380127	Q80SW1, Q9WTT4, Q8BH95, Q9R0P3, O08756, Q8R071, D3YWQ0, Q5SUR0, Q9DBL1, Q9EPW0, P12382, Q8CGC7, Q9WUB3, O09111, P40142, Q9Z1B3, Q04447, P05064, P09411, P62814, Q80XI4	62	1621	9011	1.88286	0.509432	0.108225	0.10128
KEGG_PATHWAY	mmu04070:Phosphatidylinositol signaling system	5	5.20833	0.00396966	Q9EPW0, Q9Z1B3, Q8R071, D3YWQ0, Q80XI4	62	96	9011	7.56972	0.524697	0.108225	0.10128
KEGG_PATHWAY	mmu05010:Alzheimer disease	9	9.375	0.0040512	O09111, Q9Z1B3, Q9WV60, Q60737, P28738, P63328, O08756, Q9JJZ2, Q01097	62	383	9011	3.41527	0.531919	0.108225	0.10128
KEGG_PATHWAY	mmu04922:Glucagon signaling pathway	5	5.20833	0.00527878	P12382, P28652, Q9WUB3, Q9Z1B3, P63328	62	104	9011	6.98744	0.628329	0.123391	0.115473
KEGG_PATHWAY	mmu05020:Prion disease	7	7.29167	0.00924106	O09111, Q9WV60, Q60737, P28738, P63328, Q9JJZ2, Q01097	62	268	9011	3.79616	0.823796	0.192009	0.179687
KEGG_PATHWAY	mmu05031:Amphetamine addiction	4	4.16667	0.0112667	P28652, P63328, P08414, Q01097	62	69	9011	8.42543	0.879828	0.210687	0.197167
KEGG_PATHWAY	mmu00562:Inositol phosphate metabolism	4	4.16667	0.012643	Q9EPW0, Q9Z1B3, Q8R071, Q80XI4	62	72	9011	8.07437	0.907386	0.214932	0.201139
KEGG_PATHWAY	mmu01230:Biosynthesis of amino acids	4	4.16667	0.0162153	P12382, P40142, P05064, P09411	62	79	9011	7.35892	0.952977	0.252689	0.236474
KEGG_PATHWAY	mmu04921:Oxytocin signaling pathway	5	5.20833	0.019734	P28652, Q9Z1B3, P63328, Q8C078, P08414	62	153	9011	4.74963	0.975939	0.277869	0.260038
KEGG_PATHWAY	mmu00030:Pentose phosphate pathway	3	3.125	0.020803	P12382, P40142, P05064	62	33	9011	13.2126	0.98038	0.277869	0.260038
KEGG_PATHWAY	mmu04020:Calcium signaling pathway	6	6.25	0.0228112	P28652, Q61290, Q9Z1B3, P63328, Q8R071, P08414	62	240	9011	3.63347	0.986635	0.284379	0.26613
KEGG_PATHWAY	mmu04530:Tight junction	5	5.20833	0.0262183	Q9D898, P57780, Q6RHR9, Q641P0, Q9JJZ2	62	167	9011	4.35146	0.993045	0.293804	0.274951
KEGG_PATHWAY	mmu05132:Salmonella infection	6	6.25	0.0278539	Q9D898, P62908, P28738, Q9D4H1, Q641P0, Q9JJZ2	62	253	9011	3.44677	0.994921	0.293804	0.274951
KEGG_PATHWAY	mmu04310:Wnt signaling pathway	5	5.20833	0.0282806	P28652, Q9Z1B3, Q9WV60, Q60737, P63328	62	171	9011	4.24967	0.995321	0.293804	0.274951
KEGG_PATHWAY	mmu03010:Ribosome	5	5.20833	0.0309919	P62908, P97351, P14131, Q6ZWV3, P14869	62	176	9011	4.12894	0.997225	0.305026	0.285452
KEGG_PATHWAY	mmu05012:Parkinson disease	6	6.25	0.0326388	Q9Z2Q6, P28652, O09111, P28738, Q9JJZ4, Q9JJZ2	62	264	9011	3.30315	0.997981	0.305173	0.285589
KEGG_PATHWAY	mmu04144:Endocytosis	6	6.25	0.0364251	Q9D898, P28738, P22682, Q9WV80, Q641P0, Q3TES0	62	272	9011	3.206	0.99903	0.324357	0.303543
KEGG_PATHWAY	mmu04066:HIF-1 signaling pathway	4	4.16667	0.0417927	P12382, P28652, P05064, P09411	62	114	9011	5.0996	0.999659	0.355238	0.332442
KEGG_PATHWAY	mmu05415:Diabetic cardiomyopathy	5	5.20833	0.0541847	P28652, O09111, Q9Z1B3, Q9WV60, Q9JK42	62	211	9011	3.44405	0.99997	0.440545	0.412275
KEGG_PATHWAY	mmu00280:Valine, leucine and isoleucine degradation	3	3.125	0.0567348	Q9DBL1, Q8BH95, O08756	62	57	9011	7.64941	0.999982	0.442059	0.413691
KEGG_PATHWAY	mmu00010:Glycolysis / Gluconeogenesis	3	3.125	0.0753272	P12382, P05064, P09411	62	67	9011	6.5077	1	0.563448	0.52729
KEGG_PATHWAY	mmu05171:Coronavirus disease - COVID-19	5	5.20833	0.0866486	P62908, P97351, P14131, Q6ZWV3, P14869	62	248	9011	2.93022	1	0.623204	0.583212
KEGG_PATHWAY	mmu05100:Bacterial invasion of epithelial cells	3	3.125	0.0934722	Q9D898, P22682, Q641P0	62	76	9011	5.73705	1	0.638211	0.597256
KEGG_PATHWAY	mmu04721:Synaptic vesicle cycle	3	3.125	0.095561	Q9WTT4, P63040, P62814	62	77	9011	5.66255	1	0.638211	0.597256
